# Supplementary material for: Sulphostin-inspired N-phosphonopiperidones as selective covalent DPP8 and DPP9 inhibitors
Source: Nat Commun. 2025 Apr 3;16:3208. doi: 10.1038/s41467-025-58493-z (PMC11968843; doi:10.1038/s41467-025-58493-z)
Supplement: Supplementary file 3 — Supplementary Data 1 [file 41467_2025_58493_MOESM3_ESM.xlsx]

## Sheet: ACE_0713
DMSO control				labeled with FP, pre-incubated with Sulphostin				labeled with FP				Student's t-test FP/DMSO		Student's t-test Sulphostin/FP
LFQ intensity 01	LFQ intensity 02	LFQ intensity 03	LFQ intensity 04	LFQ intensity 05	LFQ intensity 06	LFQ intensity 07	LFQ intensity 08	LFQ intensity 09	LFQ intensity 10	LFQ intensity 11	LFQ intensity 12	-Log Student's T-test p-value FP_DMSO	Student's T-test Difference FP_DMSO	-Log Student's T-test p-value Sulphostin_FP	Student's T-test Difference Sulphostin_FP	Majority protein IDs	Protein names	Gene names
NaN	21.1795	20.1423	20.6523	20.1	20.3027	20.5879	19.9021	19.937	20.4003	NaN	20.2032	0.138591	-0.429279	0.464826	0.830883	A0A024QZP7;P06493;E5RIU6	Cyclin-dependent kinase 1	CDC2;CDK1
18.4482	19.8437	19.8172	19.9239	19.4799	19.637	19.7148	19.3837	19.584	19.1507	NaN	19.1848	0.525548	-0.974017	0.619567	1.01958	A0A024R4E5;Q00341;H0Y394	Vigilin	HDLBP
NaN	19.2821	17.834	NaN	18.2792	NaN	NaN	18.7427	18.6722	18.7525	NaN	18.3891	0.565253	0.878089	0.654672	-0.909283	A0A075B6F6;A0A0S2Z6F0;A0A3B3IT72;A0A3B3IUB5;Q8TCT9;A0A0C4DGU3	Minor histocompatibility antigen H13	HM13
NaN	19.1342	NaN	NaN	20.0784	20.4542	20.3744	20.1056	20.4067	19.8326	20.4575	20.4724	2.32242	3.12775	0.0779654	-0.0391364	H0YN88;A0A075B716;H3BNC9;P08708;H0YN73	40S ribosomal protein S17	RPS17
NaN	20.5534	20.5982	19.7476	19.9519	20.2328	20.3622	NaN	20.2971	20.4215	NaN	20.0047	0.0116348	-0.043067	0.000436866	0.0015521	A0A087WUK2;O14979	Heterogeneous nuclear ribonucleoprotein D-like	HNRNPDL
NaN	19.1605	19.57	20.206	19.7062	19.7754	19.7228	NaN	19.5043	NaN	NaN	NaN	0.947752	-1.61121	0.852477	1.57049	A0A087WZG9;A0A087WXK2;A0A087WUL4;A0A087WX23;Q86TG7	Retrotransposon-derived protein PEG10	PEG10
NaN	17.9894	17.1921	NaN	17.3008	NaN	16.8559	17.0428	NaN	17.4501	NaN	NaN	0.229843	-0.329669	0.0781807	0.101053	A0A087WUN7;H0YJ40;G3V4X6;G3V2S9;Q9GZT3;H0YJW7	SRA stem-loop-interacting RNA-binding protein, mitochondrial	SLIRP
19.1408	20.1609	19.5604	19.1551	18.8972	18.351	19.8037	18.9996	18.7641	NaN	NaN	18.8137	1.28303	-1.38585	0.727425	0.894415	A0A087WUT6;O60841	Eukaryotic translation initiation factor 5B	EIF5B
NaN	19.5331	19.5489	19.3119	19.2162	20.2965	20.7543	18.9517	20.6495	19.5755	NaN	19.3194	0.0796696	0.240594	0.341307	0.765763	A0A087WUV8;A0A7P0TA85;P35613;A0A7P0T8A7;A0A7P0TB04;R4GMX5;I3L192	Basigin	BSG
NaN	19.7129	19.4199	18.3601	18.9968	NaN	19.5517	18.7718	18.8295	NaN	NaN	18.8194	0.535309	-1.2722	0.419384	1.08697	A0A087WVM4;B7ZM99;Q6UB35	Monofunctional C1-tetrahydrofolate synthase, mitochondrial	MTHFD1L
20.8212	21.398	21.3273	20.9775	21.432	20.6523	21.4676	21.3536	21.2756	20.664	20.6483	20.6317	0.769329	-0.326123	0.850615	0.421474	A0A087WVQ6;Q00610	Clathrin heavy chain;Clathrin heavy chain 1	CLTC
NaN	20.4429	19.8978	19.2195	19.3248	18.2703	19.6426	19.119	19.3299	19.3463	18.9724	19.0178	0.00780534	-0.0168042	0.091011	-0.0774546	A0A7I2V641;A0A087WW66;Q99460;A0A7I2V523;A0A7I2V479;A0A7I2YQY1;A0A7I2V262;A0A7I2V5C8;A0A7P0MW50;A0A7I2V2K8;A0A7I2V4X0;A0A7I2YQI9	26S proteasome non-ATPase regulatory subunit 1	PSMD1
25.0995	21.7531	22.177	21.2368	23.498	22.8344	22.5179	21.4153	22.1244	21.2143	22.2769	21.9995	0.31146	-0.662844	0.63998	0.662656	A0A087WWU8;D6R904		TPM3
NaN	20.7554	21.0684	21.1792	20.5044	20.5691	21.4641	20.1726	20.3126	20.6119	NaN	20.4832	0.110152	-0.441414	0.538972	1.20782	A0A087WXM6;J3QQT2;J3KRX5;A0A0A6YYL6;P18621;J3QLC8;A0A0A0MRF8;J3KRB3;A0A087WWH0;J3QS96;A0A087WY81	60S ribosomal protein L17	RPL17;RPL17-C18orf32
NaN	19.0804	19.1485	NaN	19.5071	19.4267	19.3123	19.0906	19.7395	19.8355	NaN	NaN	0.13075	0.411779	0.565937	1.09701	C9JTK4;H7C4C3;A0A087WY71;C9JGT8;C9JPV8;E9PFW3;Q96CW1;A0A8I5KWD3;C9JJD3;A0A8I5QJU5;C9JJ47	AP-2 complex subunit mu	AP2M1
NaN	22.3703	22.0885	21.5517	21.592	21.7285	21.8877	21.1007	21.6343	21.6865	21.556	21.1867	0.25874	0.861073	0.111354	0.0613475	Q15185;A0A087WYT3;B4DDC6	Prostaglandin E synthase 3	PTGES3
18.8612	21.3836	21.0417	20.0143	20.1371	20.5619	20.481	20.137	20.2135	19.9967	19.4684	20.0443	0.276583	-0.39449	1.0528	0.398501	A0A087WZ71;A0A7I2V430;A0A7I2V4F0;Q92499;A0A087X2G1;A0A7I2YQ77;A0A7I2V2M5;A0A7I2V4J3;A0A7I2V5X8;A0A7I2V421	ATP-dependent RNA helicase DDX1	DDX1
NaN	19.6791	19.5312	20.5078	19.997	19.9055	20.314	19.6602	19.7752	NaN	NaN	NaN	0.654462	-1.60167	1.68789	2.50589	Q2TAM5;E9PKH5;A0A087X0W8;Q04206;E9PI38;E9PQS6;E9PKV4	Transcription factor p65	RELA
NaN	18.6517	17.6296	17.9661	26.6734	26.6238	23.9448	27.2789	26.0916	27.4449	27.165	27.4732	6.12994	9.15556	0.518161	-0.913461	A0A087X1K9;O75608;B4DP64;E5RGR0;E5RJ48	Acyl-protein thioesterase 1	LYPLA1
NaN	NaN	17.291	NaN	17.3198	NaN	16.9799	17.6517	NaN	NaN	NaN	17.5815	1.08479	0.711921	0.389499	-0.427443	H0YM70;A0A087X1Z3;Q9UL46;H0YKU2	Proteasome activator complex subunit 2	PSME2
18.3918	20.5393	19.8174	18.6622	19.4422	19.415	19.7852	19.4656	19.6393	19.2269	17.7197	18.4145	0.402352	-0.602619	0.90264	0.776937	A0A087X253;P63010;A0A087WYD1;A0A087WU93;A0A087WZQ6	AP-2 complex subunit beta	AP2B1
NaN	20.3395	20.4578	NaN	20.2456	NaN	NaN	20.3977	19.7101	20.7383	NaN	20.3196	0.199748	0.621583	0.217099	-0.66253	A0A087X2D0;P84103	Serine/arginine-rich splicing factor 3	SRSF3
NaN	20.6979	20.6455	19.7826	20.3358	19.5912	20.5036	20.3174	20.7372	20.1116	20.1017	20.3392	0.393798	0.799039	0.214823	-0.135438	A0A087X2I1;P62333;H0YJC0	26S protease regulatory subunit 10B	PSMC6
NaN	20.3245	20.2552	19.5539	20.3064	19.3798	20.6855	19.9246	20.1525	20.2894	NaN	20.2346	0.0168607	-0.0505404	0.327158	0.661935	P30566;A0A7P0Z472;A0A7P0T9A7;A0A096LNY6;A0A1B0GTJ7;A0A1B0GWJ0;A0A7P0T8E4;A0A0A6YY92;A0A096LNY5;A0A1B0GTG9;A0A1B0GWF8	Adenylosuccinate lyase	ADSL
NaN	20.7031	20.047	20.6143	19.4897	20.7152	20.7495	19.3925	20.251	19.0911	19.2955	18.8062	0.0484583	-0.140389	0.728235	0.725772	A0A0A0MR02;P45880;Q5JSD2;Q5JSD1	Voltage-dependent anion-selective channel protein 2	VDAC2
NaN	17.9984	17.3682	19.2996	18.0738	17.9572	18.0217	18.4709	NaN	18.5425	NaN	NaN	0.118418	-0.269607	0.814999	0.769657	Q5T092;A0A0A0MR06;Q5T091;O15258;Q5T093	Protein RER1	RER1
NaN	18.9488	19.337	NaN	18.3119	NaN	19.0417	18.101	17.8264	18.1837	18.1032	18.1411	0.0940315	0.191694	0.0755821	-0.123417	A0A0A0MRA5;B7Z4B8;Q9BUJ2;M0QYZ0;M0R203;M0QZV6;M0R0K8	Heterogeneous nuclear ribonucleoprotein U-like protein 1	HNRNPUL1
NaN	19.6453	18.5339	18.9105	18.5283	18.9677	19.3165	NaN	NaN	NaN	NaN	NaN	1.01789	-1.39581	1.47566	1.48286	A0A0A0MRI2;Q9UNH7	Sorting nexin-6;Sorting nexin-6, N-terminally processed	SNX6
NaN	20.4931	21.2727	NaN	21.2871	21.5882	21.7771	21.2781	21.1551	22.1081	21.1869	21.4197	1.14534	2.35034	0.0203843	0.0151544	A0A3F2YNX8;A0A0A0MRJ6;P22061;F6S8N6	Protein-L-isoaspartate O-methyltransferase;Protein-L-isoaspartate(D-aspartate) O-methyltransferase	PCMT1
22.283	19.3349	20.6043	18.2325	21.7219	21.6814	22.1389	18.9664	21.327	NaN	19.0212	18.7033	0.314631	-0.837872	0.924323	1.85136	A0A0A0MRM8;A0A1Y0BRN3;A0A590UJ40;Q9UM54;A0A0D9SGC1;A0A590UKB0;A0A590UJ75;A0A590UK22	Unconventional myosin-VI	MYO6
NaN	16.7581	16.4644	16.7329	NaN	NaN	16.6583	NaN	NaN	NaN	NaN	NaN	0.273017	-0.246093	0.0162928	-0.0255849	A0A0A0MRW6;Q9H6R4	Nucleolar protein 6	NOL6
NaN	17.9178	18.068	NaN	17.9339	NaN	17.8796	18.0408	NaN	NaN	NaN	NaN	0.792664	-0.818171	1.07591	1.01653	A0A0A0MTB8;Q8NI36	WD repeat-containing protein 36	WDR36
NaN	19.1327	18.9436	19.0919	NaN	18.4648	19.0296	NaN	19.4699	NaN	NaN	NaN	0.655362	-1.15381	0.0601392	0.166222	Q13617;A0A0A0MTN0;A0A8I5QJI3;A0A8I5KYP8;A0A8I5KUA9;A0A8I5KQQ5;A0A8I5KU22;A0A0D9SET6;Q5T2B5;A0A8I5KVR3;A0A8I5KYZ8;A0A8I5KXB2	Cullin-2	CUL2
NaN	19.5927	19.0948	NaN	18.4093	NaN	NaN	18.8818	19.1861	18.2774	19.6752	18.9983	0.607651	1.15562	1.05823	-1.27577	F8WDD7;F8WCF6;A0A0A6YYG9;P59998;F8WE39;H7C0A3	Actin-related protein 2/3 complex subunit 4	ARPC4;ARPC4-TTLL3
NaN	17.9275	19.1359	NaN	18.4883	NaN	18.8444	18.5637	18.5712	NaN	NaN	18.7896	0.134662	0.234308	0.00290054	0.00662136	A0A0A6YYL2;P0DMN0;P0DMM9;P50225;H3BRY5	Sulfotransferase;Sulfotransferase 1A4;Sulfotransferase 1A3;Sulfotransferase 1A1	SULT1A4;SULT1A3;SULT1A1
NaN	17.8063	17.7845	17.85	17.4867	17.5491	18.2968	NaN	NaN	NaN	NaN	NaN	1.19637	-0.944209	0.677097	0.747002	A0A0B4J1V9;Q9NRZ9;A0A087WSW7;F6XU50;Q9NW36	Lymphoid-specific helicase	HELLS
NaN	20.2078	20.0684	NaN	19.6511	NaN	NaN	NaN	20.0847	20.4247	NaN	19.8934	0.375435	1.10176	1.14511	-2.62959	Q5W0H4;A0A0B4J2C3;P13693;J3KPG2;E9PJF7	Translationally-controlled tumor protein	TPT1
NaN	19.8221	19.8287	NaN	19.2465	19.3001	20.7733	18.899	19.3212	NaN	NaN	NaN	0.438632	-1.12736	1.48509	2.3644	A0A8I5KS71;A0A0C4DFV9;Q01105;P0DME0	Protein SET;Protein SETSIP	SET;SETSIP
21.7393	22.9242	22.8307	23.4803	22.1799	23.3055	23.0343	22.1984	22.4508	22.3857	22.1834	22.0454	0.600023	-0.477278	0.65405	0.413199	C9J9K3;A0A0C4DG17;P08865;A0A8I5KQE6;F8WD59	40S ribosomal protein SA	RPSA
NaN	NaN	17.0055	NaN	17.6216	17.1722	17.5761	18.1373	NaN	NaN	17.6967	NaN	0.677132	-0.483286	1.26997	0.925543	F5GYV5;H7BZV4;A0A0C4DG62;F8WCT1;A0A8C8KBE9;Q66PJ3	ADP-ribosylation factor-like protein 6-interacting protein 4	ARL6IP4
NaN	20.1747	20.402	20.2565	20.5532	20.3133	20.7282	20.0057	19.8485	19.4643	19.4956	19.5777	0.0579607	0.134884	2.37847	0.803582	A0A0C4DG89;Q7L014	Probable ATP-dependent RNA helicase DDX46	DDX46
17.2864	20.4142	20.0867	18.2752	19.4582	17.8931	20.2164	18.1235	18.8989	17.5006	NaN	17.7624	0.66977	-1.14573	0.796306	1.05291	F5GWX5;Q14839;A0A2U3TZM0;A0A2R8YFK9;A0A2R8Y5J0;A0A2R8Y425;A0A0C4DGG9;A0A2R8Y212;A0A2R8Y521;A0A2R8YDJ9;A0A2R8YD40;A0A2R8YFD8;A0A2R8Y4X2;A0A2R8YDW2;A0A2R8YER1;A0A2R8Y8C1;A0A2R8Y445;A0A2R8Y5M9	Chromodomain-helicase-DNA-binding protein 4	CHD4
NaN	18.568	18.4795	NaN	18.5233	NaN	18.7092	18.7309	18.5331	NaN	NaN	NaN	0.47127	-0.80458	0.840105	1.29023	K7EM73;A0A0C4DGQ5;P04632;U3KQE2;K7EIV0;A0A075B7C0;K7EKD8;K7ELJ7;U3KPR7	Calpain small subunit 1	CAPNS1
21.5561	22.0282	22.5905	22.5095	22.0201	20.466	22.6946	21.7668	21.6644	21.9759	20.9863	21.5887	1.00387	-0.617208	0.135384	0.183057	O00571;A0A2R8YF78;A0A0D9SF53;A0A2R8Y4A4;A0A0D9SFB3;F6S8Q4;A0A0D9SG12;A0A2R8YFS5;A0A2R8YCW1;A0A2U3TZJ9;A0A2R8Y645;A0A2R8YFR4;A0A2R8Y5G6;A0A2R8YDH3;A0A2R8Y7T2;A0A2R8YDT5;O15523	ATP-dependent RNA helicase DDX3X;ATP-dependent RNA helicase DDX3Y	DDX3X;DDX3Y
NaN	NaN	19.4154	NaN	NaN	19.3229	19.1424	19.3729	19.4402	NaN	19.3674	19.0624	0.489931	0.837562	0.093063	0.171506	A0A0D9SFL3;B0QYK0;C9JGE3;Q01844;H7BY36	RNA-binding protein EWS	EWSR1
23.0806	25.1725	25.3969	25.5077	24.8556	25.5415	25.1886	24.9349	24.6903	24.8988	24.3623	24.9455	0.0383245	-0.0651484	1.03001	0.405904	A0A0G2JIW1;P0DMV9;P0DMV8;V9GZ37	Heat shock 70 kDa protein 1B;Heat shock 70 kDa protein 1A	HSPA1B;HSPA1A
NaN	20.5595	20.5683	NaN	20.2286	NaN	19.3712	20.2193	19.9355	19.9032	20.0453	20.2403	0.526192	1.11196	0.491068	-0.867747	A0A0J9YYL3;A0A0J9YVP6;A0A0J9YXJ8;A0A0J9YXX5;Q9UHX1;A0A0J9YVR6;E9PQ56;A0A0J9YWM1;H0YEM1;E9PMU7;E9PN18	Poly(U)-binding-splicing factor PUF60	PUF60
22.2857	21.3943	21.8112	21.2601	21.02	21.771	21.6999	21.0427	20.9692	20.5635	20.8448	20.5613	2.03058	-0.953149	1.53058	0.648703	P43243;A8MXP9;A0A0R4J2E8;D6REM6;D6R991	Matrin-3	MATR3
NaN	20.4389	20.7538	20.1521	20.3302	20.9128	20.2838	20.2652	20.3791	20.0047	19.7507	19.797	0.204426	0.514564	1.15449	0.465144	H0YKF0;A0A0S2Z3M4;H3BV91;A0A8I5KUF3;A0A8I5KYP7;A0A8I5KYH4;A0A8I5KVL5;H0YLU7;P13804;A0A8I5KVC9;A0A8I5KUR2;A0A8I5KT03;H0YK49	Electron transfer flavoprotein subunit alpha, mitochondrial	ETFA
22.5948	19.8102	20.0574	NaN	21.1815	21.1608	20.2778	21.7385	21.1028	22.1575	NaN	NaN	0.187527	-0.817876	0.611839	1.84477	A0A0U1RQC9;P04637;E7ESS1;A0A087X1Q1;J3KP33;A0A087WXZ1;A0A087WT22	Cellular tumor antigen p53	TP53
18.8607	22.1036	22.0166	22.1003	24.2319	24.2875	22.5691	25.0651	23.8419	24.8852	25.4778	25.3089	2.18904	3.60817	0.62347	-0.840069	A0A0U1RQF0;P49327	Fatty acid synthase;[Acyl-carrier-protein] S-acetyltransferase;[Acyl-carrier-protein] S-malonyltransferase;3-oxoacyl-[acyl-carrier-protein] synthase;3-oxoacyl-[acyl-carrier-protein] reductase;3-hydroxyacyl-[acyl-carrier-protein] dehydratase;Enoyl-[acyl-carrier-protein] reductase;Oleoyl-[acyl-carrier-protein] hydrolase	FASN
NaN	21.4728	18.3259	NaN	20.9783	NaN	NaN	21.332	22.4169	21.5361	21.7384	21.2396	1.51	3.72839	1.0759	-2.96619	P20671;Q93077;A0A0U1RR32;A0A0U1RRH7;Q16777;Q6FI13;P04908;P0C0S8;Q99878;Q7L7L0;Q9BTM1;Q96KK5;A0A3B3IS11;Q8IUE6;Q96QV6;P16104;H0YFX9	Histone H2A type 1-D;Histone H2A type 1-C;Histone H2A type 2-C;Histone H2A type 2-A;Histone H2A type 1-B/E;Histone H2A type 1;Histone H2A type 1-J;Histone H2A type 3;Histone H2A.J;Histone H2A type 1-H;Histone H2A type 2-B;Histone H2A type 1-A;Histone H2AX;Histone H2A	HIST1H2AD;HIST1H2AC;HIST2H2AC;HIST2H2AA3;HIST1H2AB;HIST1H2AG;HIST1H2AJ;HIST3H2A;H2AFJ;HIST1H2AH;HIST2H2AB;HIST1H2AA;H2AFX
NaN	18.5436	18.4501	17.9445	18.1209	18.1324	18.4782	NaN	NaN	NaN	NaN	NaN	1.63069	-1.1348	1.61154	1.06956	A0A0U1RRM1;Q8WXI9	Transcriptional repressor p66-beta	GATAD2B
NaN	22.5242	23.1736	23.1998	22.7476	23.0763	22.4504	22.5922	22.5153	22.7541	22.3993	22.5261	0.311297	1.20154	0.500343	0.16792	A0A0U1RRM4;P26599;A6NLN1;A0A7I2V621;A0A0D9SF20	Polypyrimidine tract-binding protein 1	PTBP1
NaN	19.963	19.4459	19.5097	19.2434	19.1251	19.3695	18.9541	19.0831	19.2414	NaN	NaN	0.551407	-1.26438	0.873359	1.45351	P49419;A0A1B0GW77;A0A1B0GTG2;A0A1B0GW82;A0A1B0GUA1;A0A1B0GTY9;A0A1B0GV49;A0A1B0GTJ4;A0A0J9YWF7;A0A1B0GUY0;H0YHM6	Alpha-aminoadipic semialdehyde dehydrogenase	ALDH7A1
NaN	17.7776	18.4149	17.8336	NaN	NaN	18.8354	NaN	NaN	NaN	NaN	NaN	0.648497	-0.552861	0.115904	-0.217079	A0A6Q8PHL8;A0A6Q8PH45;A0A1B0GUA3;Q96EK5;A0A6Q8PGG2;A0A1B0GUH6	KIF1-binding protein	KIAA1279
NaN	NaN	18.3711	18.7744	18.383	18.4048	18.785	NaN	NaN	NaN	NaN	NaN	1.12483	-1.04454	0.769858	1.04001	F8W787;A0A1B0GW44;A0A1B0GV23;A0A1B0GVD5;A0A1B0GWE8;C9JH19;P07339;H7C469;A0A1B0GU92;A0A1B0GU03;A0A1B0GVP3	Cathepsin D;Cathepsin D light chain;Cathepsin D heavy chain	CTSD
31.7191	27.7125	29.1007	28.8646	30.8898	31.8184	29.5826	29.7572	30.9031	30.3998	28.9099	30.1046	0.328293	0.730111	0.264416	0.432661	A0A1B0GV53
NaN	18.0341	17.7413	NaN	17.4534	18.1798	17.8781	NaN	NaN	NaN	NaN	NaN	1.60341	-0.953907	2.23699	1.18876	Q6ZN17;A0A1B0GVD3;A0A1B0GTK2	Protein lin-28 homolog B	LIN28B
NaN	NaN	18.2197	NaN	18.2342	18.2783	18.7919	NaN	NaN	NaN	NaN	NaN	0.136582	0.239421	1.8135	1.35944	A0A3B3IU56;F5GY90;A0A1W2PNU5;F5H226;A0A3B3IU34;F5H0P4;A0A3B3IRR1;A0A3F2YNY7;P08397;F5H4X2;F5H345	Porphobilinogen deaminase	HMBS
NaN	18.661	18.1432	NaN	18.3675	18.3723	18.213	18.0868	18.4351	NaN	NaN	NaN	0.265867	-0.330376	1.03828	0.754167	A0A1W2PNX8;Q9H3U1	Protein unc-45 homolog A	UNC45A
NaN	19.6506	19.267	19.2601	19.4559	19.5584	18.8765	18.7332	18.6044	19.238	NaN	19.1748	0.043671	-0.135581	0.532926	0.769481	A0A1W2PPZ5;P23193;B7Z4S1;A0A1W2PRL9;E5RJ93;E5RIS7	Transcription elongation factor A protein 1	TCEA1
21.2082	21.0276	21.0138	20.12	20.6327	20.4072	21.1072	20.0446	20.3869	19.936	NaN	20.0899	0.862785	-1.60028	0.680324	1.3058	A0A1X7SBZ2;A0A5H1ZRQ2;Q92841	Probable ATP-dependent RNA helicase DDX17	DDX17
21.7821	22.6076	22.4173	22.4213	22.0564	21.9906	22.5391	21.8543	21.93	21.4841	21.5393	21.4038	1.80491	-0.717725	1.47704	0.52079	A0A286YF22;A0A2C9F2M7;O43175;A0A286YFA2;A0A286YFL2;A0A286YFM8	D-3-phosphoglycerate dehydrogenase	PHGDH
NaN	18.6207	20.4449	18.8143	18.9831	NaN	19.8611	18.7259	18.4405	18.4006	18.4739	NaN	0.513394	-0.817417	0.229604	0.475848	E9PSE5;E9PIA8;A0A2C9F2P4;A0A286YFF7;P50897	Palmitoyl-protein thioesterase 1	PPT1
18.5994	18.5523	19.0616	NaN	18.5541	NaN	19.4892	18.356	18.2687	18.7457	NaN	NaN	0.330542	-0.654482	0.56568	0.922952	P51532;Q9HBD4;A0A2R8Y4P4;A0A2R8Y7S2;A0A2R8YGG3;A0A2R8Y4C5;A0A2R8Y440;A0A2R8YG32;A0A2R8Y7F3;A0A2R8Y6N0;A0A2R8YF80;A0A2R8Y7Y7;A0A2R8Y526;A0A2R8YF58;A0A2R8Y6V2;A0A2R8YDA1;A0A2R8YGP5;A0A2R8Y523	Transcription activator BRG1	SMARCA4
17.7297	21.664	21.4963	20.6344	21.4307	20.5993	21.6154	20.8405	20.915	19.8279	19.7446	20.2202	0.0772752	-0.204193	1.40894	0.94453	Q14204;A0A7P0T9C4;A0A7P0TA13;A0A2R8Y5T0;A0A2R8Y706;A0A7P0T9R4;A0A7P0TAW9;A0A7P0T7V5;A0A7P0T916;A0A7P0T8N2;A0A7P0TBJ7;A0A7P0TAF3;A0A7P0TB75;A0A2R8Y6H2;A0A7P0T9K2;A0A7P0T9F1;A0A7P0T8W5;A0A2R8YFZ7;A0A7P0TAM4;A0A7P0T825;A0A7P0TB64;A0A7P0TAV5;A0A7P0T990;A0A804HHY6;A0A7P0T942;A0A2R8YGC7	Cytoplasmic dynein 1 heavy chain 1	DYNC1H1
22.5654	19.7479	19.3607	NaN	20.22	19.3112	19.8043	18.6371	19.1609	NaN	20.3549	17.4018	0.346372	-1.18679	0.568397	1.09754	A0A2R8Y5V9;P67936;A0A2R8YGX3;A0A2R8YH90;A0A2R8YHD2;A0A2R8YE05;K7ENT6;A0A2R8YEU4	Tropomyosin alpha-4 chain	TPM4
NaN	18.6707	18.5327	NaN	17.6415	NaN	17.8473	17.4314	16.8963	NaN	NaN	NaN	0.366442	-0.574016	0.789528	0.481173	A0A2R8Y611;O14617	AP-3 complex subunit delta-1	AP3D1
NaN	22.5814	22.8353	22.4576	22.134	22.6977	22.5231	21.8058	21.7971	21.6529	21.4505	21.9122	0.145175	0.572204	1.40764	0.58699	A0A2R8Y6J3;P46777	60S ribosomal protein L5	RPL5
NaN	16.8781	16.7525	16.5298	16.5768	16.3129	17.9309	NaN	17.3332	NaN	NaN	NaN	0.025624	-0.0275259	0.066724	0.103311	E7ETD6;E9PE19;A0A2R8Y7Q1;Q12830;F5GXF5	Nucleosome-remodeling factor subunit BPTF	BPTF
21.963	23.1048	22.9143	22.2543	22.6626	22.3734	22.667	22.5826	22.3974	22.4455	21.9928	22.1426	0.4951	-0.314567	1.37233	0.326829	P62263;A0A2R8Y811;E5RH77	40S ribosomal protein S14	RPS14
NaN	19.7899	19.224	NaN	18.3014	NaN	18.1133	18.4977	NaN	18.2805	NaN	18.1709	0.40793	-1.02108	0.576869	0.933164	F8VZI0;A0A2R8Y891;P08237	ATP-dependent 6-phosphofructokinase, muscle type	PFKM
22.6857	21.9428	21.9862	21.8059	22.1518	22.092	21.4818	21.8762	22.3296	22.2895	23.5476	22.3698	0.708871	0.529003	1.12709	-0.733696	P51659;E7EPL9;A0A804HK65;A0A2R8YD50;A0A804HKU2;E7ER27;A0A804HIR1;A0A2R8Y7L2;E7ET17	Peroxisomal multifunctional enzyme type 2;(3R)-hydroxyacyl-CoA dehydrogenase;Enoyl-CoA hydratase 2	HSD17B4
NaN	19.0038	17.6766	NaN	17.5808	NaN	18.3523	16.8551	NaN	17.4858	NaN	17.3093	0.745603	-0.816791	0.187131	0.25091	A0A2R8YDT1;P15104	Glutamine synthetase	GLUL
23.3221	23.0539	22.9103	23.1969	22.6739	22.9243	23.0437	23.6351	23.1991	23.7284	23.928	23.5588	1.45319	0.482752	1.08809	-0.534319	A0A2R8YEM3;E7EQV9;P61313;E7ENU7;E7EX53;A0A2R8Y738	Ribosomal protein L15;60S ribosomal protein L15	RPL15
NaN	21.5942	20.5115	NaN	20.2636	NaN	20.5048	20.6049	20.3026	20.6333	20.073	20.7327	0.500099	1.16872	0.432417	-1.12233	P06744;A0A2U3TZU2;K7EQ48;A0A2R8Y6C7;A0A0J9YYH3;A0A0J9YX90;A0A0J9YXP8;K7ERC6	Glucose-6-phosphate isomerase	GPI
NaN	21.1376	20.6758	20.1662	20.4775	20.0154	20.7693	20.3509	19.9638	19.8088	19.9139	19.6786	0.103189	0.326441	1.80454	0.56199	A0A3B3IRI2;P17812;B4E1E0;A0A3B3IRQ8;A0A3B3ITF6;A0A3B3ITB8	CTP synthase 1;CTP synthase	CTPS1
NaN	18.5476	18.8021	18.3701	18.5775	18.0242	18.5667	NaN	18.167	18.1628	NaN	18.3666	0.0955819	-0.153593	0.127271	0.15412	A0A3B3IRL5;C9J381;P20839;C9K0R9	Inosine-5-monophosphate dehydrogenase;Inosine-5-monophosphate dehydrogenase 1	IMPDH1
NaN	18.6278	18.0639	NaN	17.2654	NaN	18.5002	17.4395	NaN	NaN	NaN	NaN	0.522147	-0.812025	0.856617	0.936187	A0A3B3IS01;A0A3B3IT01;A0A3B3ISK7;Q6PI48;A0A3B3ITS3;A0A3B3IS54;A0A3B3ITK9	Aspartate--tRNA ligase, mitochondrial	DARS2
NaN	20.5762	19.871	20.1888	19.5905	19.0996	20.418	19.7365	19.3633	18.8017	18.9202	19.0905	0.245839	-0.449177	1.17676	0.667244	A0A3B3ISC6;A0A3B3IS84;P53621;A0A3B3IT15;A0A3B3IU89	Coatomer subunit alpha;Xenin;Proxenin	COPA
22.052	21.3316	22.4299	NaN	NaN	22.1648	21.1981	NaN	NaN	NaN	NaN	NaN	2.0662	-4.47324	1.23194	3.10005	A0A3B3ITT5;P47914	60S ribosomal protein L29	RPL29
NaN	19.6121	19.3873	19.1361	19.1418	19.3663	19.5292	19.2158	19.1531	19.1856	NaN	18.9525	0.0649724	-0.202932	0.605922	0.957509	A0A3B3ITZ9;Q9Y2W1	Thyroid hormone receptor-associated protein 3	THRAP3
NaN	20.2875	20.0568	18.8954	19.5546	19.6017	19.2738	19.4307	18.6772	19.07	19.361	18.9949	0.0998496	0.28984	1.49132	0.439441	A0A3B3IU45;P33991;A0A3B3IS57;A0A3B3IT92;E5RG31;A0A3B3ITP6	DNA replication licensing factor MCM4	MCM4
NaN	18.9714	18.9996	18.5465	18.2866	NaN	18.9227	17.2315	17.1055	17.3355	NaN	17.0506	0.985565	-1.42638	0.686413	0.944466	Q14690;A0A3B3IUD7	Protein RRP5 homolog	PDCD11
NaN	19.5583	19.0116	NaN	18.1515	NaN	18.8808	17.1698	17.6655	NaN	NaN	NaN	0.359613	-0.696168	0.185033	0.304154	A0A494C039;Q9Y4L1;A0A087X054;E9PJ21;A0A087WWI4;K7EQK2	Hypoxia up-regulated protein 1	HYOU1
NaN	18.921	18.7856	18.0657	18.4008	17.0578	18.7561	NaN	17.2481	NaN	NaN	17.9692	1.11594	-0.909155	0.381082	0.437993	I3L2B0;A0A494C0R8;K7EIG1		CLUH
NaN	19.575	19.5516	NaN	18.8336	19.7938	19.2584	19.4082	18.805	NaN	NaN	NaN	0.360834	-0.817655	1.97923	2.02117	K7EP07;K7EK42;A0A494C0X0;Q99426	Tubulin-folding cofactor B	TBCB
NaN	21.8694	21.0693	NaN	20.8215	21.531	21.1948	20.99	21.369	NaN	21.2017	NaN	0.0176757	0.0980461	0.769218	1.93347	A0A494C1L1;Q14739;C9JXK0	Lamin-B receptor	LBR
NaN	18.5328	18.7029	NaN	18.6295	19.0086	18.4285	18.3526	18.6909	NaN	NaN	NaN	0.176891	-0.333943	1.15303	1.20281	A0A494C1L5;E9PEM5;P50851;H0YAC6;A0A494BZW2	Lipopolysaccharide-responsive and beige-like anchor protein	LRBA
NaN	18.2799	18.4989	NaN	18.1447	18.1904	18.4465	17.9652	17.4733	17.562	NaN	NaN	0.0381389	0.0820661	2.5024	0.953296	A0A499FI31;Q15020	Squamous cell carcinoma antigen recognized by T-cells 3	SART3
NaN	19.4038	18.892	NaN	18.4907	19.5333	18.1597	18.9892	18.2937	NaN	18.6841	18.7315	0.0556622	0.113433	0.5706	0.581285	A0A590UJC4;A0A590UJ21;A0A590UJ50;Q13616;A0A590UJ56;A0A590UK34;A0A590UJR3	Cullin-1	CUL1
NaN	NaN	17.8165	NaN	16.4841	NaN	NaN	16.6014	16.7311	16.3917	NaN	16.4539	0.696834	-0.515282	0.477354	-0.285529	D6RHU2;A0A590UJA4;A0A590UKC7;D6RAI5;A0A590UJM2;A0A590UK29;A0A590UK15;Q13423	NAD(P) transhydrogenase, mitochondrial	NNT
NaN	17.8893	17.8622	NaN	17.2944	17.8391	18.7303	18.5551	18.0596	NaN	18.108	NaN	0.0709958	0.157989	0.703684	0.982632	H3BQK9;H3BPE1;A0A590UJG2;Q9UPN3;A0A7P0MQR8;H0Y390	Microtubule-actin cross-linking factor 1, isoforms 1/2/3/5	MACF1
21.9402	23.9532	23.8575	22.1116	23.2491	20.7802	23.2156	23.1473	24.0447	23.8686	23.8503	23.3992	0.716974	0.825101	0.984971	-1.19266	K7EMV3;A0A590UJJ6;B4DEB1;K7EK07;K7ES00;Q71DI3;Q16695;P84243;P68431;K7EP01;Q6NXT2	Histone H3;Histone H3.2;Histone H3.1t;Histone H3.3;Histone H3.1;Histone H3.3C	H3F3B;H3F3A;HIST2H3A;HIST3H3;HIST1H3A;H3F3C
NaN	20.3025	19.6798	NaN	20.5731	20.8796	21.4676	20.2356	21.5713	20.1588	NaN	19.9153	0.435198	1.43155	0.522466	1.16764	A0A590UJS2;Q5JWE9;A0A7I2V5R6;P63092;Q5JWF2;A0A804HIH4;A0A590UJF0;A0A590UK28;B0AZR9;A0A590UJQ9;A0A0A0MR13;A0A590UJY2	Guanine nucleotide-binding protein G(s) subunit alpha isoforms short;Guanine nucleotide-binding protein G(s) subunit alpha isoforms XLas	GNAS
NaN	18.9717	20.2689	NaN	18.3159	18.1308	19.6825	NaN	18.6075	NaN	NaN	NaN	0.457032	-0.970593	0.224081	0.576041	A0A590UK93;A0A590UKC5;B3KNJ4;Q9UBE0;M0QX65;M0R054;M0QZS6	SUMO-activating enzyme subunit 1;SUMO-activating enzyme subunit 1, N-terminally processed	SAE1
22.6912	24.5567	24.3165	23.9435	23.9545	23.8911	24.2985	23.9987	23.6251	24.179	23.8912	24.3795	0.118188	0.141701	0.0310526	0.0169911	A0A5F9ZHM4;P07195;A0A3B3IS95;A8MW50	L-lactate dehydrogenase B chain;L-lactate dehydrogenase	LDHB
NaN	17.9763	17.5913	NaN	17.4694	17.1441	17.6668	NaN	NaN	NaN	NaN	NaN	0.567298	-0.394682	2.38756	0.562164	A0A5H1ZRS1;Q15154;A0A4W8VX11	Pericentriolar material 1 protein	PCM1
NaN	18.2756	18.575	NaN	18.5491	18.807	19.0815	18.9914	18.5607	NaN	NaN	NaN	0.26264	-0.464157	1.83778	1.77605	Q13620;A0A7P0T9C8;K4DI93;A0A669KAX4;A0A7P0TAQ3;A0A7P0T9L3;A0A7P0T8P8;A0A7P0T954;A0A7P0T9D0;A0A804CL36;A0A669KBG9;A0A7P0T9P5;A0A7P0TAF9	Cullin-4B	CUL4B
NaN	17.7148	17.6691	NaN	17.2239	NaN	17.0948	17.3812	17.9468	NaN	NaN	NaN	0.00919227	0.0126009	0.0973729	-0.10244	Q92538;A0A669KBG8;A0A669KB10;A0A7P0RGV0;A0A7I2V452;A0A7I2YQM2;A0A7I2V2L5;A0A7I2YQ65;A0A7I2V529;A0A7I2V514;A0A7I2V4K2;A0A7I2V3Y5;A0A7I2V2L4	Golgi-specific brefeldin A-resistance guanine nucleotide exchange factor 1	GBF1
NaN	18.2554	17.4343	NaN	17.3077	17.1132	17.6983	NaN	NaN	NaN	NaN	NaN	0.0650568	-0.0870914	0.0496159	-0.0552959	J3KPM9;A0A669KBI6;A0A669KB68;A0A669KB56;A0A669KBA4;A0A669KB53;P42224;A0A669KB52;A0A669KB75	Signal transducer and activator of transcription;Signal transducer and activator of transcription 1-alpha/beta	STAT1
21.4954	21.7402	22.2656	21.0858	21.5948	21.8079	22.0001	20.9882	21.252	21.1612	19.6954	21.8166	0.612466	-0.665434	0.574853	0.616458	Q99615;A0A6I8PU73;A0A6I8PIK4;A0A6I8PUD4;A0A6I8PS32;A0A6I8PR89;A0A6I8PRZ0;A0A6I8PU89;A0A6I8PLE7;K7ER44;K7ESP1	DnaJ homolog subfamily C member 7	DNAJC7
NaN	21.2236	20.7749	20.2247	20.2116	19.4993	21.312	19.7124	20.0284	19.8132	18.5318	19.6121	0.0650646	-0.203437	0.624694	0.687431	B4DER1;A0A6I8PIV1;Q9P2J5;A0A6I8PLB8;A0A6I8PRS0;A0A6I8PL42;A0A6I8PIT3;A0A6I8PS05;A0A6I8PLB3;A0A6I8PIP7;A0A6I8PTV8	Leucine--tRNA ligase, cytoplasmic	LARS
19.9603	16.0304	17.1601	NaN	18.4926	17.7654	19.3524	NaN	17.7731	NaN	NaN	NaN	0.122889	-0.290421	0.888448	0.951124	O95425;A0A6I8PIX7	Supervillin	SVIL
NaN	19.9577	18.7539	NaN	18.0664	17.5375	18.9062	18.2242	18.4991	17.671	17.3268	17.3694	0.0195736	-0.0569024	0.555592	0.467016	A0A6I8PTT9;Q06210;A0A6I8PRN4	Glutamine--fructose-6-phosphate aminotransferase [isomerizing] 1	GFPT1
NaN	18.2236	18.6941	17.9937	17.787	17.8775	19.2375	17.8692	17.7342	NaN	NaN	17.2017	0.545708	-0.624979	1.21269	0.967937	O95163;A0A6Q8PHI5;A0A6Q8PHC9;A0A6Q8PHF4;A0A6Q8PFH9;A0A6Q8PG86;A0A6Q8PEX6;A0A6Q8PFB7;A0A6Q8PFN8;A0A6Q8PH48;A0A6Q8PF66;A0A6Q8PHA0;A0A6Q8PGW3;F5H2T0;A0A6Q8PGR0;A0A6Q8PF69	Elongator complex protein 1	IKBKAP
18.2616	18.46	18.9062	17.8561	16.8638	18.2433	18.9117	17.0228	19.7144	NaN	NaN	NaN	0.562093	-1.15693	0.20485	0.54634	A0A6Q8PFJ0;P02545;A0A804HL68;A0A6Q8PHQ9;Q3BDU5;Q5TCI8;A0A6Q8PF80	Prelamin-A/C;Lamin-A/C	LMNA
NaN	20.1738	19.9226	20.0288	20.3395	20.2447	19.8522	20.7207	19.5209	NaN	NaN	NaN	0.845427	-1.88034	2.08805	2.95931	A0A6Q8PFU3;P43034;A0A6Q8PG63;A0A6Q8PFT2	Platelet-activating factor acetylhydrolase IB subunit alpha	PAFAH1B1
NaN	18.2342	18.744	19.0631	NaN	NaN	19.3649	NaN	NaN	NaN	NaN	NaN	3.25223	-2.12737	0.709564	1.08308	A0A6Q8PGG1;A0A6Q8PGH7;A0A6Q8PG37;O00139;A0A6Q8PFA6;A0A6Q8PH57;D6R9M0	Kinesin-like protein KIF2A	KIF2A
NaN	20.2891	19.7252	20.0141	19.485	20.6439	19.6053	19.1459	19.9859	19.6333	NaN	19.7427	0.106696	-0.22176	0.313464	0.466103	A0A6Q8PG52;A0A6Q8PH84;P51149;C9J592;C9IZZ0;C9J4S4;C9J4V0;C9J8S3;C9J7D1;A0A6Q8PGE6	Ras-related protein Rab-7a	RAB7A
NaN	18.6337	18.542	NaN	17.0878	17.84	18.4152	NaN	18.0111	NaN	NaN	NaN	0.183691	-0.418084	0.26446	0.432259	A0A6Q8PGB0;P24928	DNA-directed RNA polymerase II subunit RPB1	POLR2A
NaN	21.0854	20.4418	19.6471	20.0457	20.43	20.6349	19.7855	19.666	19.6735	18.8002	19.5349	0.152394	-0.303104	1.53561	0.805393	P49588;A0A6Q8PGN5;H3BPK7;A0A6Q8PFY2;A0A6Q8PF33;A0A6Q8PGE8;A0A6Q8PGR9;A0A6Q8PGB5;A0A6Q8PFK3;A0A6Q8PHJ2;A0A6Q8PH44	Alanine--tRNA ligase, cytoplasmic	AARS
NaN	20.3033	19.929	19.5845	19.218	19.7035	19.355	18.8742	19.5047	19.7623	NaN	18.5989	0.350879	-0.870661	0.415216	0.827178	P41250;A0A6Q8PGZ8;A0A6Q8PHH9;A0A6Q8PGA8;A0A6Q8PGI6;A0A6Q8PGW4;A0A6Q8PHI7;H7C443;A0A6Q8PFZ6;A0A6Q8PF45;A0A6Q8PH49	Glycine--tRNA ligase	GARS
NaN	18.276	18.0299	NaN	17.4626	17.3442	18.3296	NaN	17.915	17.2886	NaN	NaN	0.12042	-0.236124	0.661408	0.629035	A0A6Q8PH09;Q9NVI1;A0A6Q8PGF4;F8W7R3;H3BP78	Fanconi anemia group I protein	FANCI
NaN	20.4538	19.7237	19.9252	19.4527	19.8256	19.332	19.2618	19.4484	19.2438	19.3035	19.4963	0.125567	0.340143	0.284505	0.0950317	A0A6Q8PHA5;E7ETE2;P12081;A0A6Q8PF07;A0A6Q8PF47;B4E1C5;A0A6Q8PHE3;B4DDD8;A0A6Q8PFF2	Histidine--tRNA ligase, cytoplasmic	HARS
NaN	NaN	18.0626	NaN	18.0339	18.8814	18.3553	17.654	19.4968	NaN	NaN	NaN	0.536642	0.920525	0.23753	0.36347	H7C4K3;A0A7I2V2F9;E7EUI6;P05556;A0A7I2V348;C9JPK5;A0A7I2V5Z8;A0A7I2V5T3	Integrin beta;Integrin beta-1	ITGB1
NaN	22.8615	23.2942	23.247	23.3123	23.3659	22.7714	22.8776	23.1946	23.2118	23.0577	23.1515	0.454186	1.63368	0.182445	-0.0721083	A0A7I2V2R3;A0A7I2V5D8;P51991;A0A7I2V402;A0A7I2V4J6;A0A7I2V4G0	Heterogeneous nuclear ribonucleoprotein A3	HNRNPA3
20.4602	22.7807	22.6388	21.9905	21.7501	21.8552	22.2152	21.8604	21.5133	21.4898	21.4759	21.3636	0.423054	-0.506932	2.29348	0.459588	A0A7I2V2T3;H0Y4R1;P12268;E7ETK5;A0A7I2YQK5	Inosine-5-monophosphate dehydrogenase 2	IMPDH2
NaN	19.06	18.9273	NaN	18.4914	17.9669	17.6823	18.0391	18.0054	NaN	NaN	NaN	0.195149	-0.38213	0.692453	0.594509	B9A062;A0A7I2V2U6;P13995;A0A7I2V482	Bifunctional methylenetetrahydrofolate dehydrogenase/cyclohydrolase, mitochondrial;NAD-dependent methylenetetrahydrofolate dehydrogenase;Methenyltetrahydrofolate cyclohydrolase	MTHFD2
NaN	19.081	18.0147	17.65	17.4202	NaN	18.1343	18.5626	NaN	NaN	NaN	NaN	1.33179	-1.35449	0.915577	1.05517	A0A7I2YQ95;A0A7I2V340;H7C4F6;O00629;A0A7I2V333	Importin subunit alpha-3	KPNA4
NaN	21.5951	21.5195	21.8451	21.4502	22.0944	21.2973	21.3788	21.1744	20.9084	21.7716	21.3848	0.294597	0.856729	0.422469	0.245352	A0A7I2V351;A0A7I2V487;A0A7I2YQE1;P52292;A0A7I2V3Z3	Importin subunit alpha-1	KPNA2
NaN	18.404	18.9308	NaN	19.2145	NaN	18.5229	18.58	NaN	NaN	NaN	NaN	0.673395	-0.970915	2.27667	1.80987	A0A7I2V4K4;A0A7I2V3Q6;A0A7I2V375;O75348;A0A7I2V2N1;A0A7I2YQH3;F2Z307;O95670	V-type proton ATPase subunit G 1;V-type proton ATPase subunit G 2	ATP6V1G1;ATP6V1G2-DDX39B;ATP6V1G2
NaN	18.4995	18.4002	18.308	18.3571	17.3039	18.5301	17.5926	17.7501	NaN	NaN	17.2644	1.1855	-1.0829	1.16248	0.976213	A0A7I2V3A9;P52732;A0A7I2YQY4;A0A7I2V3V3	Kinesin-like protein KIF11	KIF11
NaN	19.1843	18.34	NaN	18.9456	NaN	17.8266	18.4486	18.3978	NaN	NaN	NaN	1.02477	-1.11516	0.275423	0.566636	Q8WVM8;A0A7I2V4B8;A0A7I2V4U2;A0A7I2V3G4;A0A7I2V5I2;A0A7I2V3B4;A0A7I2V362;A0A7I2V590;A0A7I2V5Z4;A0A7I2YQR2;B7Z5N7;A0A7I2V2U5;A0A7I2V4R0;A0A7I2V448;A0A7I2V3C9;A0A7I2V320;A0A7I2V5H5;H0YIZ7;G3V5E2;A0A7I2V534;G3V2M8	Sec1 family domain-containing protein 1	SCFD1
NaN	19.4395	19.2759	19.1032	18.7643	18.6239	18.6692	18.7542	18.1234	18.5689	18.1175	NaN	0.624763	-0.681946	1.65455	0.59063	A0A7I2V3U0;A0A7I2V614;A0A7I2V586;A0A7I2V3F1;A2A274;Q99798;A0A7I2V5A1;A0A7I2V5T4;A0A7I2V538	Aconitate hydratase, mitochondrial	ACO2
21.033	21.9471	22.1368	20.4837	20.3343	21.3041	21.7941	20.5417	20.4069	21.2371	19.9718	20.8878	0.807055	-0.774267	0.363836	0.367633	A0A7I2V428;C9JLB1;A0A7I2V3F3;P19338;H7BY16;A0A7I2V5M5;A0A7I2V2U7;A0A7I2V349;A0A7I2V506;A0A7I2V699	Nucleolin	NCL
18.8084	21.458	21.4587	19.9873	20.4079	19.7157	21.2524	20.5437	20.5412	19.5802	19.3823	20.461	0.252232	-0.436925	0.519367	0.488714	P60228;A0A7I2V3I0;A0A7I2V5Z6;A0A7I2V3S3;A0A7I2V4B4;A0A7I2V2H9;A0A7I2V2W0;B3KW56;H0YBP5;A0A7I2V3I2;E5RGA2;A0A7I2V4G3;A0A7I2V5P9;E5RHS5	Eukaryotic translation initiation factor 3 subunit E	EIF3E
NaN	20.6882	20.3842	19.8758	20.0873	19.4477	19.9334	19.6589	20.1177	19.7216	19.3955	19.8633	0.096299	0.20542	0.0119001	0.00731754	Q13347;A0A7I2YQF8;A0A7I2V3U3;A0A7I2YQC8;A0A7I2YQI6;A0A7I2V613;A0A7I2V607;A0A7I2V3N2;A0A7I2V2M3;A0A7P0MRT9;A0A7I2V640;A0A7I2V685;A0A7I2YQT9;Q5TFK1;A0A7I2YQI2;A0A7I2YQU2;A0A7I2V5V8;A0A7I2V4S8;A0A7I2V3K6;A0A7I2YQP9;A0A7I2V4C2	Eukaryotic translation initiation factor 3 subunit I	EIF3I
NaN	19.6069	19.1689	18.611	18.2838	18.2847	19.8843	18.0948	18.0282	17.7404	NaN	17.6637	0.962599	-1.09013	1.14293	1.07417	A0A7I2YQA8;A0A7I2V5F1;A0A7I2YQQ0;A0A7I2V5D0;A0A7I2V490;P26358;A0A7I2V311;A0A7I2V5F6	DNA (cytosine-5)-methyltransferase 1	DNMT1
NaN	21.1718	21.267	19.9858	21.0153	20.5676	20.3089	20.9075	20.4469	20.8282	20.5761	20.1055	0.247796	0.585281	0.424066	0.210673	A0A7I2V4J2;A0A7I2V5Y7;A0A7I2V535;Q15233;A0A7I2V4K9;A0A7P0MRW0;H7C367;A0A7I2V4N2;A0A7I2V464	Non-POU domain-containing octamer-binding protein	NONO
NaN	21.0164	20.99	20.5623	19.7853	20.5079	19.9349	19.9187	NaN	NaN	19.6364	NaN	0.877681	-2.18675	1.88848	2.4226	A0A7I2V4L7;B1ANR0;Q13310;A0A7I2V5W9	Polyadenylate-binding protein;Polyadenylate-binding protein 4	PABPC4
NaN	20.2536	20.5757	20.4106	20.6051	20.1587	20.196	21.3607	20.781	22.3033	21.5256	21.5813	1.12771	2.01216	1.22326	-0.967662	A0A7I2V5L3;P40429;A0A7I2V2L9;M0QYS1;Q8J015	60S ribosomal protein L13a	RPL13A;RPL13a
NaN	21.6908	21.4068	21.1584	20.893	20.5371	21.0923	20.8238	21.0044	21.004	20.7011	20.7401	0.239606	0.814249	0.0650375	-0.0258427	P11940;H0YAR2;A0A7I2V649;A0A087WTT1;A0A7I2YQ88;E7EQV3;E7ERJ7;A0A7I2V4N4;A0A7I2YQE4;A0A7I2YQ90;Q9H361	Polyadenylate-binding protein 1;Polyadenylate-binding protein;Polyadenylate-binding protein 3	PABPC1;PABPC3
19.3504	21.8179	21.9522	21.4198	21.5544	21.1391	22.1492	21.2672	20.8165	20.0181	19.5961	20.9813	0.523493	-0.78207	1.59216	1.17447	Q04637;A0A7I2Y1C3;C9JF13	Eukaryotic translation initiation factor 4 gamma 1	EIF4G1
NaN	21.2952	22.3229	22.7415	22.2026	20.3167	22.8692	23.2068	23.0986	NaN	22.6329	NaN	0.0866607	-0.540501	0.54137	2.07713	J3QR09;J3KTE4;A0A7I2YQG2;P84098;A0A7I2V638;A0A7I2V4U6;A0A7I2V2L0;A0A7I2V512	Ribosomal protein L19;60S ribosomal protein L19	RPL19
NaN	17.9736	18.557	17.6298	18.2165	17.7554	18.1545	17.4244	17.6444	17.8901	17.0706	17.6947	0.420419	-0.299387	0.573501	0.312778	A0A7N4I394;O75400	Pre-mRNA-processing factor 40 homolog A	PRPF40A
NaN	20.4161	20.3223	19.9597	19.3987	19.8069	19.8993	19.3244	19.8863	19.6645	NaN	19.3841	0.106373	-0.322227	0.398656	0.601918	A0A7P0T861;K7EL50;P27797;K7EJB9	Calreticulin	CALR
NaN	19.2853	19.2642	NaN	18.8354	18.9571	18.5113	18.5789	18.7235	18.1617	NaN	NaN	0.373445	-0.742193	1.112	1.27435	A0A7P0T8Z7;A0A7P0Z4A2;A0A7P0Z4A5;A0A7P0T8D4;A0A7P0T8S8;A0A7P0T8Z2;A0A7P0T8C7;Q9Y5X1;A0A7P0TBI9	Sorting nexin-9	SNX9
NaN	20.1715	20.2979	19.5446	19.6716	20.1903	20.4109	19.5725	20.2757	19.898	19.619	20.1868	0.425308	0.846411	0.0467522	-0.0335827	P07237;A0A7P0TA71;A0A7P0TA35;A0A7P0TB26;A0A7P0T8J3;I3L0S0;H7BZ94;I3L4M2;A0A7P0T8C0;A0A7P0T8X1;A0A7P0TA97;H0Y3Z3;A0A7P0T9K9;A0A7P0T9U6;I3L3P5;A0A7P0T9D6;I3L514	Protein disulfide-isomerase	P4HB
NaN	18.3973	17.9	18.2921	18.242	18.423	17.6785	18.3617	18.1606	18.4221	NaN	18.639	0.121	0.245227	0.201114	0.276628	P43490;A0A7P0T9I9;A0A7P0T8L3;A0A7P0TAS5;A0A7P0T895;A0A7P0T973;A0A7P0T931;A0A7P0T8D2;A0A0C4DFS8;A0A7P0T862;A0A7P0TA73;A0A7P0TBB7;A0A7P0T941;A0A7P0Z466;B7Z8W6	Nicotinamide phosphoribosyltransferase	NAMPT
NaN	17.5397	17.4453	NaN	17.446	NaN	17.3944	17.5898	17.4327	NaN	17.5769	NaN	0.120593	0.157948	0.190845	0.162639	O14776;A0A7P0T8N8;G3V220	Transcription elongation regulator 1	TCERG1
19.4501	21.524	20.7574	20.9155	20.4243	21.1484	21.2403	20.4129	21.1165	20.78	20.2175	19.7896	0.133054	-0.185866	0.390861	0.330566	P27824;A0A7P0TAE9;A0A7P0T937;A0A7P0TB65;A0A7P0Z484;A0A7P0T840;A0A7P0T8G1;A0A7P0T9L0;A0A7P0Z4D6;A0A7P0TAR9;D6RGY2	Calnexin	CANX
NaN	18.6078	19.1698	NaN	18.9976	NaN	19.4183	19.2474	19.0567	NaN	NaN	19.2663	0.0604021	0.177061	0.232432	0.594301	A0A7P0T9T8;Q9UHI6	Probable ATP-dependent RNA helicase DDX20	DDX20
20.0506	22.4085	22.6446	21.6545	21.3727	21.0623	22.0075	21.5274	21.606	21.7415	21.2638	21.496	0.100489	-0.162719	0.0546261	-0.0343485	A0A7P0TAE1;H0YIV0;A0A7P0TAT8;P14625;A0A087WT78;A0A7P0T917;A0A7P0T823;A0A7P0TAY2;A0A7P0TBC2	Endoplasmin	HSP90B1
NaN	20.4379	20.5832	19.9637	20.343	20.5576	20.3532	20.1922	20.3976	19.7043	19.2157	19.7381	0.152053	0.398314	1.24554	0.597575	H0YDD4;A0A7P0TBK2;A0A7P0TAG1;A0A7P0TAX2;A0A7P0TBE2;P10515;A0A7P0TA47;E9PEJ4;A0A7P0Z4G4;A0A7P0T997	Acetyltransferase component of pyruvate dehydrogenase complex;Dihydrolipoyllysine-residue acetyltransferase component of pyruvate dehydrogenase complex, mitochondrial	DLAT
19.7816	20.6115	20.1267	19.8316	19.8873	19.2761	20.5527	19.8383	20.3518	20.1408	20.5183	20.3564	0.580311	0.253949	0.831975	-0.453233	A0A7P0TAK7;A0A7P0Z4B9;Q16531;A0A7P0T965;A0A7P0T870;A0A7P0TB30;A0A7P0Z3Z5;F5GY55	DNA damage-binding protein 1	DDB1
NaN	19.447	19.3221	18.8781	20.3203	20.5465	21.2406	18.8014	21.3634	19.1127	19.0826	18.5975	0.47631	0.894068	0.371165	0.68813	P08195;A0A7P0Z4P5;J3KPF3;A0A7P0TAN7;A0A7P0Z4A0;F5GZS6;A0A7P0T9F7;A0A7P0TBF8;A0A7P0T8U7;A0A7P0TAS6;A0A7P0T8F1;H0YH36;F5H056;F5GZI0;A0A7P0TAT7;F5H0E2;H0YFS2	4F2 cell-surface antigen heavy chain	SLC3A2
NaN	26.246	26.5395	25.7825	25.7208	26.1036	25.8485	25.6814	25.7886	26.4046	25.1103	26.1374	0.370028	2.03026	0.0250708	-0.0216951	P55072;A0A7P0TAW3;A0A7I2V540;C9JUP7;A0A7P0T8Q5;A0A7P0T8A3;A0A7P0TAQ1;A0A7P0Z4C6	Transitional endoplasmic reticulum ATPase	VCP
NaN	20.9358	21.0339	20.6065	21.3064	19.4725	21.1637	20.8893	21.4039	21.7421	21.903	21.5398	0.88217	1.82043	1.12992	-0.939229	A0A7P0Z497;P23284;A0A7P0TB45;A0A7P0T7U3	Peptidyl-prolyl cis-trans isomerase B	PPIB
18.4709	20.6002	20.513	19.2987	19.7042	19.8612	19.733	18.5439	19.1916	17.654	18.5429	18.7494	1.01025	-1.18623	1.08007	0.926116	A0A7P0Z4F9;P55265;A0A3B3IRQ9;A0A7P0Z4K3;A0A3B3ISU1;A0A3B3ISX1	Double-stranded RNA-specific adenosine deaminase	ADAR
17.8012	18.4397	19.6455	18.3113	18.6933	18.4608	19.0559	18.357	17.5709	NaN	NaN	18.7745	0.888211	-1.08407	1.23976	1.17642	E7EX90;A0A804CDA6;A0A7P0Z4C3;Q14203;Q6AWB1	Dynactin subunit 1	DCTN1;DKFZp686E0752
20.1112	21.2986	21.4122	21.1211	21.0504	20.8375	21.7606	20.8896	20.837	20.6159	19.8987	20.8513	0.541984	-0.435048	0.965937	0.583791	P42704;A0A804HKI2;A0A804HIN4;A0A804HK30;A0A804HL40;A0A804HKJ0;A0A804HIG4;A0A804HI14;A0A804HLG8;A0A804HKR3;A0A804HJZ1;A0A804HI40;A0A804HIQ7;A0A804HHY9;A0A804HJH8;A0A804HJI0;B8ZZ38;C9JCA9;A0A804HK02	Leucine-rich PPR motif-containing protein, mitochondrial	LRPPRC
NaN	19.7366	19.4388	NaN	17.6059	NaN	18.2357	17.9647	17.6221	NaN	NaN	NaN	0.853756	-1.44979	1.39863	1.01465	P07954;A0A804HI24	Fumarate hydratase, mitochondrial	FH
NaN	18.9825	18.6049	18.5702	NaN	NaN	19.5719	NaN	18.9138	NaN	NaN	NaN	0.717946	-1.14499	0.155165	0.380543	E9PM00;A0A8I5KRR9;A0A804HJQ7;A0A804HI25;Q9UBM7;B4E1K5	7-dehydrocholesterol reductase	DHCR7
NaN	19.9101	19.7252	19.545	19.1409	19.5259	19.9275	19.2167	20.0032	18.9554	NaN	NaN	0.130695	-0.371736	0.715754	0.960048	P12814;A0A804HII9;A0A804HL31;A0A804HJU8;A0A804HLF4;A0A804HKE2;A0A804HK61;A0A804HIN7;A0A804HLD0;A0A7I2V4Y4;H9KV75	Alpha-actinin-1	ACTN1
NaN	19.1331	17.6608	17.5984	17.836	18.6139	17.5558	17.6075	17.0035	NaN	NaN	NaN	0.287422	-0.377157	0.87032	0.524593	A0A804HIU1;Q9BTW9;A0A804HIN6;A0A804HKT8;J3KR97;A0A804HLF8;A0A804HL62;A0A804HHW7;A0A804HLI2;A0A804HJ32;A0A804HI57;A0A804HI02;A0A804HJY5;A0A804HJ57;A0A804HJU6;A0A0J9YVR1;A0A0J9YWI5	Tubulin-specific chaperone D	TBCD
18.4029	19.0096	20.123	19.137	19.4317	19.542	20.9353	18.9777	20.0868	17.3311	18.054	17.1956	0.631234	-1.00124	1.01546	1.55481	A8MQ02;J3KN01;A0A804HJ20;P55196;Q5TIG5;H0Y948	Afadin	MLLT4
NaN	18.8	18.5476	17.5758	17.9135	16.9801	18.5527	NaN	NaN	NaN	NaN	NaN	0.773642	-1.01565	0.146953	0.312341	E3W994;A0A804HJG7;J3KR49;E7ERI8;E7EW49;O75122;A0A0U1RQI6	CLIP-associating protein 2	CLASP2
17.5641	21.1236	20.4881	20.5433	19.7694	20.0991	20.9401	19.5961	19.8396	19.0371	18.937	19.0761	0.370816	-0.70733	1.28289	0.878706	A0A804HJN6;P41252;A0A804HHW9;A0A804HL54;A0A0A0MSX9;A0A804HJ36;J3KR24;A0A804HIV9;A0A804HKU1;A0A804HK69	Isoleucine--tRNA ligase, cytoplasmic	IARS
NaN	18.1338	18.8111	18.958	18.8978	19.3595	18.8571	19.1241	18.5192	NaN	18.2806	NaN	0.465352	-0.756527	1.51947	1.61909	E7EV99;E7ENY0;A0A804HL01;P35611;D6RF25;H0Y9H2	Alpha-adducin	ADD1
NaN	NaN	17.4251	17.2689	17.1533	NaN	18.1491	17.2886	NaN	NaN	NaN	NaN	0.108798	-0.112451	0.448825	0.431689	O60341;A0A8I5KQU6;A0A8I5KV76;A0A8I5KVZ4;A0A8I5KSH0;A0A8I5KT29;A0A8I5KRF4;A0A8I5KPV0;A0A8I5QJR3;A0A8I5KRX9;A0A8I5KRB8;A0A8I5QJJ5;A0A8I5QKM3;A0A8I5KTR5;A0A8I5KRC9;A0A8I5KXU4;R4GMQ1	Lysine-specific histone demethylase 1A	KDM1A
NaN	18.953	19.3765	NaN	19.4381	NaN	18.953	19.2856	19.1602	NaN	NaN	NaN	0.382344	-0.825873	0.764914	1.33186	A0A8I5KWJ9;A0A8I5KY07;A0A8I5KRP1;A0A8I5KRK1;A0A8I5KYQ0;A0A8I5KZB3;Q9H2M9;A0A8I5KSQ5;A0A8I5QJC9	Rab3 GTPase-activating protein non-catalytic subunit	RAB3GAP2
NaN	18.2698	16.6357	NaN	17.4568	16.6738	17.4725	NaN	NaN	NaN	NaN	NaN	0.540644	-0.467193	0.427839	0.293704	A0A8I5KRS9;A6NHR9;J3KTL8	Structural maintenance of chromosomes flexible hinge domain-containing protein 1	SMCHD1
18.4523	21.0096	21.765	19.9436	21.0778	19.5676	21.1298	19.6136	20.2543	18.2599	19.0311	19.2655	0.627281	-1.08995	0.978498	1.14454	A0A8I5KSD5;A0A8I5KUE3;A0A8I5KYZ1;E9PMV1;Q15149;H0YDN1	Plectin	PLEC
19.8896	16.6985	16.7307	NaN	18.9433	17.7619	19.1274	NaN	18.1966	NaN	NaN	NaN	0.140083	-0.366453	1.03311	1.30624	Q9Y4I1;A0A8I5KTF1;F8WE88;G3V394;A0A8I5KYM3;A0A8I5QKS7;A0A8I5KWE1;A0A8I5QKR9;A0A8I5KYS5;A0A8I5KUG0;A0A8I5KRS2	Unconventional myosin-Va	MYO5A
NaN	20.9651	19.7342	20.3478	20.5714	20.4304	20.2751	20.1203	21.0116	20.613	NaN	20.1171	0.0636491	0.243241	0.3087	0.697182	A0A8I5KUS5;B8ZZU8;Q15370;I3L0M9	Transcription elongation factor B polypeptide 2	TCEB2
19.9732	20.4122	20.8351	20.4145	19.7927	19.8291	19.4371	20.4073	20.2461	19.5919	20.0794	19.2294	1.11659	-0.622092	0.0951164	0.0798507	O75534;A0A8I5KV85;A0A8I5KW72;A0A8I5QKX0;A0A8I5KPJ6;A0A8I5KXH5;E9PLT0;A0A8I5QJA6;A0A8I5KPC0;E9PNG3;A0A8I5KTQ3;A0A8I5KYL8;A0A8I5KXL1;A0A8I5KWW0;A0A8I5KPQ8;A0A8I5KS07	Cold shock domain-containing protein E1	CSDE1
NaN	19.0842	19.0619	18.9221	18.7032	19.0838	19.5537	18.6992	18.2143	18.458	NaN	NaN	0.80638	-1.02934	1.38648	1.40369	A0A8I5KW48;Q06124;A0A8I5QJ58;A0A8I5KRZ3;A0A1W2PPU4;A0A8I5QL30;A0A8I5KVS6	Tyrosine-protein phosphatase non-receptor type 11	PTPN11
25.7453	21.3084	23.3957	21.4529	25.6006	23.8444	24.2254	23.1309	23.6513	21.096	24.1784	22.7324	0.0167022	-0.0611048	0.739903	1.28584	A0A8I5KWT8;P35579	Myosin-9	MYH9
NaN	17.9834	18.1129	NaN	17.94	18.1617	18.3167	18.1977	18.4385	NaN	NaN	NaN	0.0248788	0.0396128	0.978002	0.704988	Q5JR04;A0A8I5KXC3;Q9HCE1;A0A8I5KZ07	Putative helicase MOV-10	MOV10
NaN	18.8119	18.3842	18.6133	18.644	18.3	18.5176	19.1192	18.8523	18.9687	18.5955	18.6688	0.625971	0.637403	0.269396	-0.1261	A5YKK6	CCR4-NOT transcription complex subunit 1	CNOT1
NaN	18.3245	18.0055	NaN	17.797	17.5437	17.1825	17.8358	18.0075	NaN	17.7194	17.8489	0.0130997	0.0186	0.0069551	0.00662804	A6NDF3;Q9BVG4	Protein PBDC1	PBDC1
NaN	20.1458	20.368	18.942	19.7369	19.1451	20.2309	19.2687	19.4809	17.9115	NaN	18.5833	0.457182	-0.86551	1.27875	1.28016	P51610;A6NEM2	Host cell factor 1;HCF N-terminal chain 1;HCF N-terminal chain 2;HCF N-terminal chain 3;HCF N-terminal chain 4;HCF N-terminal chain 5;HCF N-terminal chain 6;HCF C-terminal chain 1;HCF C-terminal chain 2;HCF C-terminal chain 3;HCF C-terminal chain 4;HCF C-terminal chain 5;HCF C-terminal chain 6	HCFC1
NaN	NaN	18.5519	NaN	17.8721	NaN	17.3516	17.7198	17.7507	NaN	NaN	18.2512	0.182206	0.284595	0.2164	0.201006	A6NFX8;Q9UKK9;A6NJU6	ADP-sugar pyrophosphatase	NUDT5
NaN	18.2984	18.1657	17.2416	16.5803	NaN	17.9725	17.4951	NaN	17.3359	NaN	17.1164	1.30514	-0.83108	0.0784937	0.0912213	A6NGP5;Q9H910;H3BU16;H3BMV3;H3BMT0;H3BTV5	Hematological and neurological expressed 1-like protein	HN1L
NaN	20.0403	19.2799	19.2993	18.8779	18.1659	19.2052	19.3499	18.9105	18.8738	18.4	18.2202	0.248106	-0.374897	0.420482	0.29859	A6NKB8;Q9H4A4	Aminopeptidase B	RNPEP
NaN	18.5657	17.7694	16.303	17.2479	NaN	17.6361	17.4779	16.4216	NaN	NaN	NaN	0.468632	-0.671157	1.10331	0.802807	P09884;A6NMQ1	DNA polymerase alpha catalytic subunit;DNA polymerase	POLA1
NaN	18.5892	17.8506	NaN	18.0014	NaN	NaN	17.8416	17.7525	18.0235	NaN	18.0888	0.456144	0.925913	0.473915	-0.589439	C9JH92;A6NP24;Q08257	Quinone oxidoreductase	CRYZ
NaN	16.7244	17.2318	NaN	17.7089	17.75	18.6042	17.3524	18.259	NaN	NaN	NaN	0.00853706	0.0140853	0.641874	0.762324	A8K968
19.9373	20.6491	20.8295	21.0141	20.4827	20.9394	20.5433	21.0081	20.7236	21.2011	20.9267	21.1178	0.728028	0.384778	0.706491	-0.248908	B0QY89;Q9Y262;B0QY90	Eukaryotic translation initiation factor 3 subunit L	EIF3L
19.2478	20.1101	18.6929	18.4153	18.9355	18.859	19.1043	19.2121	19.4158	18.9532	18.9774	18.7103	0.0929529	-0.102332	0.027766	0.0135455	P48444;B0YIW6	Coatomer subunit delta	ARCN1
21.711	20.9136	20.831	20.7182	21.873	22.2186	22.0094	20.6195	21.5348	20.3495	20.6608	20.9453	0.199425	-0.17087	0.935177	0.807539	B1AK88		CAPZB
NaN	21.2303	21.1985	NaN	20.8566	20.0497	20.1024	21.4413	20.2544	21.2227	20.9396	20.9537	0.69822	1.97848	0.238283	-0.230134	B1ALA9;P60891;A0A6Q8PHK9;B1ALA7;A0A2R8Y7H4	Ribose-phosphate pyrophosphokinase 1	PRPS1
19.0723	19.1391	19.4466	18.6712	19.5961	18.811	20.1762	19.5255	19.2288	18.854	NaN	19.4019	0.372298	-0.634006	0.671414	1.07892	B3KS98;O15372	Eukaryotic translation initiation factor 3 subunit H	EIF3H
NaN	19.0286	19.8333	18.9328	18.7861	18.8574	19.1546	18.917	19.0644	19.0573	NaN	NaN	0.50035	-1.13588	0.758974	1.33824	B3KXD6;B5MCF9;O00541	Pescadillo homolog	PES1
NaN	20.1582	20.2877	19.9044	19.8393	19.9026	20.3386	19.4727	19.9372	19.9859	19.7012	19.4332	0.227465	0.475938	0.228828	0.123946	B4DFG0;H0Y993;P35659;A0A494C028;H0Y8X0;A0A494C198	Protein DEK	DEK
21.3904	21.2301	21.5777	20.7768	21.0235	21.8743	21.5299	20.8359	21.1953	21.2415	20.3137	20.9863	0.52015	-0.309536	0.557339	0.381663	O75390;B4DJV2;A0A0C4DGI3	Citrate synthase, mitochondrial;Citrate synthase	CS
NaN	19.8008	19.8244	20.0454	19.639	19.6593	20.1977	19.7213	20.3719	19.8752	NaN	19.7764	0.0339496	-0.104238	0.312969	0.641289	B4DR61;P61619	Protein transport protein Sec61 subunit alpha isoform 1	SEC61A1
NaN	20.7924	20.5275	19.5151	19.9156	19.7285	20.8008	19.8361	20.1653	20.4481	19.1291	19.8397	0.212662	0.531563	0.181308	0.174703	G3V4C1;B4DY08;G3V4W0;P07910;G3V2Q1;G3V576;G3V2D6;G3V555;G3V575;G3V5V7	Heterogeneous nuclear ribonucleoproteins C1/C2	HNRNPC
NaN	21.8126	21.5024	21.9142	21.1608	22.0781	20.9913	21.6852	21.1368	21.7214	21.8237	21.5757	0.336324	0.724161	0.108713	-0.0855627	B4DY09;Q12905	Interleukin enhancer-binding factor 2	ILF2
NaN	18.9405	19.1285	NaN	18.9769	19.347	19.6631	19.4037	19.136	NaN	NaN	NaN	0.230858	-0.564957	1.58374	2.08649	Q8NBY1;B4E0Y9;Q9P289;C9JDH9;C9J6L2;C9JCC0;C9J232;H7C279;O00506	Serine/threonine-protein kinase 26;Serine/threonine-protein kinase 25	STK26;STK25
NaN	20.5682	19.8914	18.1722	NaN	19.6372	20.7923	NaN	18.2053	NaN	NaN	NaN	1.38149	-2.07964	0.731596	1.5922	B5MCX3;Q15019;H7C2Y0;C9J2Q4	Septin-2	2002-09-01
21.0616	23.2486	23.1423	23.0105	22.5219	22.5146	22.8538	22.4721	22.4571	22.4967	22.1809	22.5401	0.141998	-0.197069	0.695241	0.171937	B5MDF5;P62826;J3KQE5;F5H018	GTP-binding nuclear protein Ran	RAN
NaN	19.7626	19.9206	18.6609	NaN	20.0166	19.8673	NaN	19.4895	NaN	NaN	18.7816	0.187535	-0.511553	0.0834741	0.254072	C9J0K6;P30626	Sorcin	SRI
NaN	19.5106	19.992	NaN	19.4482	19.9054	19.5541	NaN	NaN	20.0265	NaN	NaN	0.321709	-0.850135	0.463173	1.19248	C9J2Y4;E7EQY1;Q96C01	Protein FAM136A	FAM136A
NaN	18.9432	18.4976	NaN	18.0041	17.8799	18.4371	17.6052	17.7605	NaN	NaN	NaN	0.234257	-0.390531	1.41464	0.719353	P30876;C9J2Y9;C9J4M6	DNA-directed RNA polymerase II subunit RPB2;DNA-directed RNA polymerase	POLR2B
NaN	19.6202	19.212	19.1177	18.6109	19.0079	18.8039	18.3413	18.4069	19.0216	18.2437	18.724	0.0917003	-0.151479	0.157978	0.0919428	C9J5D1;E7EQ69;Q9GZZ1;C9JZU6;C9J5J3;A0A0D9SF32;F8WCK0	N-alpha-acetyltransferase 50	NAA50
NaN	20.134	20.3134	19.5334	19.4565	20.1071	20.2934	20.08	19.6378	20.134	19.144	20.1486	0.312923	0.771319	0.305353	0.218215	C9J6D1;Q99733;E9PNW0;E9PJJ2;E9PS34;E9PNJ7;E9PKT8;C9JZI7;E9PKI2;E9PP22;A8MXH2;C9J1B1	Nucleosome assembly protein 1-like 4	NAP1L4
NaN	19.6223	20.15	17.6212	24.1178	24.4375	21.3278	25.0135	24.2543	25.0141	25.6635	25.2698	3.6389	6.46448	0.746801	-1.3263	C9JIF9;P13798;H7C393;H7C1U0	Acylamino-acid-releasing enzyme	APEH
NaN	19.0878	19.5074	NaN	19.0584	18.3695	18.6179	18.9581	18.7753	NaN	18.7538	18.8558	0.128136	0.297523	0.367918	0.40241	C9JL85;P58546	Myotrophin	MTPN
19.5463	21.6908	20.9795	22.0568	20.6268	21.8449	21.0982	21.0037	20.9206	21.2322	21.6808	20.9715	0.0826669	0.132908	0.0667916	-0.0578704	C9JXB8;C9JNW5;P83731	60S ribosomal protein L24	RPL24
NaN	19.9411	21.2057	24.1842	22.7625	23.5966	22.0154	23.5452	22.8797	24.8261	24.7839	24.3901	1.24877	3.59093	1.09372	-1.24003	C9JR52;P21246	Pleiotrophin	PTN
NaN	19.8252	19.1114	19.5603	18.4133	19.0317	19.4633	18.8267	18.9364	18.4249	18.9994	18.4569	0.0590871	-0.118403	0.374106	0.229363	C9JW69;P18754;C9JRH2;C9J3R0;C9JMJ4;C9JQZ4	Regulator of chromosome condensation	RCC1
NaN	19.8253	19.392	20.2955	19.2201	19.0673	18.6239	19.2128	20.5486	20.3292	19.7349	19.7471	0.609998	0.86324	2.26644	-1.05892	E7ESE2;E9PCW0;C9JW96;P35232;C9JZ20	Prohibitin	PHB
NaN	21.8896	21.4768	20.3423	20.6723	20.667	21.2141	19.8348	20.6417	20.0926	19.5608	19.392	0.0379807	-0.137486	0.843783	0.675244	P35998;C9JX88	26S protease regulatory subunit 7	PSMC2
19.9412	20.4278	NaN	19.508	19.6216	19.2597	NaN	19.3208	NaN	20.0838	19.4079	20.2213	0.086733	-0.313246	0.0112152	-0.0395977	C9K025;P18077;F8WBS5;F8WB72	60S ribosomal protein L35a	RPL35A
NaN	19.8898	NaN	19.6136	19.3005	NaN	19.3503	19.0159	18.9422	19.1158	18.8602	18.7985	0.325819	0.67433	0.21673	-0.356517	D3YTB1;F8W727;P62910	60S ribosomal protein L32	RPL32
NaN	21.6223	21.7866	21.7346	21.1094	20.9401	21.6323	21.4541	NaN	22.2738	21.4576	21.5851	0.0466039	0.235097	0.226133	0.65948	D6R9P3;D6RD18;D6RBZ0;Q99729	Heterogeneous nuclear ribonucleoprotein A/B	HNRNPAB
21.5386	22.3555	22.0141	21.577	21.4641	21.7956	21.9225	20.9454	21.1442	21.4872	20.9781	21.3045	1.55626	-0.64281	0.585535	0.303413	D6RCD7;P38646;A0A7I2V2G2;A0A7I2YQB2;A0A7I2V3F7;A0A7I2V2S7;H0Y8K0	Stress-70 protein, mitochondrial	HSPA9
NaN	18.7949	19.3602	17.7553	17.8086	17.922	19.1448	18.2088	17.615	17.7146	NaN	18.1178	0.371661	-0.589796	0.865857	0.74334	D6RGI3;D6RER5;Q9NVA2;H0Y961;D6RDU5	Septin-11	2011-09-01
NaN	19.4697	19.0613	NaN	18.7769	18.2439	19.0552	18.2045	18.4663	18.1721	17.7479	18.4035	0.168594	0.370657	0.682819	0.372658	D6REX3;O94979;D6RHZ5;H7BXG7	Protein transport protein Sec31A	SEC31A
NaN	19.0241	18.4021	NaN	18.9229	19.1753	19.1754	NaN	NaN	NaN	NaN	19.0674	0.487062	-0.748985	0.650543	1.14342	D6RH20;G5EA06;Q92552	28S ribosomal protein S27, mitochondrial	MRPS27
NaN	20.6998	19.4049	18.8789	18.6269	19.7495	19.0108	18.7999	NaN	NaN	NaN	19.2759	0.72042	-1.55781	1.16691	1.63898	E5RIW3;E5RJD8;E5RHG6;O75347	Tubulin-specific chaperone A	TBCA
NaN	19.6879	20.089	NaN	19.5938	NaN	20.4173	20.3305	20.609	20.5409	20.8341	NaN	0.58635	1.70545	0.169851	-0.551511	E5RHG8;Q15369;R4GMY8;A0A8I5KYG1	Transcription elongation factor B polypeptide 1	TCEB1
NaN	18.4282	18.6921	NaN	19.0759	NaN	18.8725	19.4699	18.4574	19.4769	19.4933	19.689	1.48774	1.38426	0.486959	-0.527365	E5RI99;P62888	60S ribosomal protein L30	RPL30
NaN	19.8735	20.0675	19.6466	19.5709	20.1211	20.5726	18.768	19.6184	19.3516	NaN	18.9737	0.0392224	-0.151548	0.677771	1.16521	E5RJR5;P63208;E7ERH2;F8W8N3	S-phase kinase-associated protein 1	SKP1
NaN	19.9586	20.3366	19.8048	19.3504	19.4389	20.1534	19.6164	18.9003	19.3744	19.1449	18.9491	0.0671845	-0.151686	1.39672	0.547587	E7ES33;E7EPK1;Q16181;G3V1Q4	Septin-7	2007-09-01
NaN	19.6996	19.3839	19.2064	NaN	NaN	NaN	18.2897	NaN	18.6468	NaN	NaN	0.99077	-1.63666	0.108019	-0.216834	E7EQG2;Q14240	Eukaryotic initiation factor 4A-II;Eukaryotic initiation factor 4A-II, N-terminally processed	EIF4A2
NaN	18.5557	18.7434	18.3669	17.9306	NaN	18.7681	NaN	NaN	NaN	NaN	NaN	0.986188	-1.02721	0.456565	0.537738	E7ERK9;Q9UI10	Translation initiation factor eIF-2B subunit delta	EIF2B4
21.9976	22.7178	23.012	22.5102	22.2063	22.4667	22.9765	22.146	22.4067	22.8148	21.0625	22.0608	0.502472	-0.473205	0.376278	0.362685	E7ESP9;P07197;E7EMV2	Neurofilament medium polypeptide	NEFM
NaN	19.9461	20.2726	NaN	20.4322	21.9915	21.5806	20.9053	21.6058	NaN	NaN	NaN	0.0328988	-0.155845	1.36652	3.18682	E7ESV4;F5H7Y6;P61224;A6NIZ1;F5GX62;F5H004;F5H6R7;F5GZG1;B7ZB78;F5H823	Ras-related protein Rap-1b;Ras-related protein Rap-1b-like protein	RAP1B
NaN	18.2304	17.6731	NaN	17.5592	NaN	17.9424	17.7899	17.5532	18.4721	17.9079	18.0206	0.799571	1.07312	0.720035	-0.4526	E7ESY4;Q13330;H0Y4T7	Metastasis-associated protein MTA1	MTA1
NaN	18.2564	18.3321	17.412	NaN	NaN	17.7247	17.4873	17.5324	NaN	NaN	NaN	0.0638865	-0.108664	0.0641172	0.0394449	O00469;E7ETU9	Procollagen-lysine,2-oxoglutarate 5-dioxygenase 2	PLOD2
NaN	18.7965	18.3284	NaN	18.5059	19.1185	18.7255	NaN	18.1669	19.3361	18.3538	NaN	0.389324	0.756934	0.0659783	0.123305	E7ETZ4;Q9Y6E2;Q75MG1;B5MCH7;E7EMS9;B5MCE7	Basic leucine zipper and W2 domain-containing protein 2	BZW2
NaN	20.7092	20.8242	20.2252	19.7352	19.8977	20.1981	20.0113	18.8136	19.7905	18.1304	19.625	0.354052	-0.720001	1.15138	0.870691	E7EVA0;P27816;A0A804HKE7	Microtubule-associated protein;Microtubule-associated protein 4	MAP4
NaN	21.3191	20.0957	19.51	19.4615	19.4524	20.6168	18.6384	19.3363	18.1925	NaN	NaN	0.917405	-1.91958	1.20743	1.85715	G5E9S8;G3V2E7;F8W6L3;G3V3H3;G3V5R9;E7EVH7;Q07866	Kinesin light chain 1	KLC1
NaN	21.8541	22.7169	21.906	22.0997	22.3392	22.583	22.1896	22.5726	22.5311	21.9047	22.0266	0.475905	1.64028	0.0789822	0.0441146	P31943;G8JLB6;E9PCY7;D6RBM0;D6RIU0;D6R9T0;D6RIH9;D6RJ04;D6RDU3;D6RFM3;D6RIT2;D6RAM1;E7EQJ0;E7EN40	Heterogeneous nuclear ribonucleoprotein H;Heterogeneous nuclear ribonucleoprotein H, N-terminally processed	HNRNPH1
19.4297	16.2672	17.068	17.1161	19.4632	20.8618	21.5685	NaN	20.683	NaN	NaN	NaN	0.134015	0.41892	0.56633	1.75282	E9PDF6;O43795	Unconventional myosin-Ib	MYO1B
NaN	19.616	19.4087	19.0759	18.4995	19.2532	19.1485	18.0479	18.3392	NaN	18.4956	18.9658	0.247842	-0.520526	0.488054	0.593346	Q6P2S0;Q659G3;E9PE20;P49458	Signal recognition particle 9 kDa protein	SRP9;DKFZp564M2223
NaN	19.7921	18.8863	NaN	18.9289	19.0693	19.8057	18.6023	19.3472	NaN	NaN	NaN	0.178242	-0.513054	1.19405	1.72969	O75694;E9PF10	Nuclear pore complex protein Nup155	NUP155
NaN	19.3816	18.3099	NaN	18.294	17.607	18.412	18.4843	NaN	NaN	NaN	NaN	0.419285	-0.786338	2.06333	1.40956	H7C1D4;E9PGT1;Q15631;A0A0J9YVW2	Translin	TSN
NaN	18.7002	18.6956	17.9333	17.8323	NaN	18.5053	NaN	18.0516	NaN	NaN	NaN	0.675338	-0.908533	0.0844179	0.1709	E9PJ81;E9PRQ7;Q04323;A0A087WTZ5	UBX domain-containing protein 1	UBXN1
NaN	22.1541	22.7754	22.4012	22.1611	21.9302	22.322	22.1753	22.9536	23.1611	21.87	22.5812	0.50681	1.75107	0.838986	-0.494345	P29692;E9PK01;E9PRY8;A0A087X1X7;E9PI39;E9PQ49;E9PQZ1;E9PL12;E9PL71;E9PPR1;E9PMW7	Elongation factor 1-delta	EEF1D
NaN	21.9845	20.0674	20.3664	19.9334	19.3093	19.0803	19.792	19.984	18.7174	20.2778	19.9104	0.0608261	-0.180977	0.190978	-0.193624	E9PKG1;Q99873;E9PIX6;E9PQ98	Protein arginine N-methyltransferase 1	PRMT1
NaN	21.7045	20.9844	20.0477	20.2041	19.055	20.538	20.3646	20.2372	19.518	20.0674	19.7312	0.0439318	0.15612	0.156453	0.15199	E9PLK3;P55786;A0A7I2V389;A0A7I2V3W8	Puromycin-sensitive aminopeptidase	NPEPPS
NaN	NaN	15.834	NaN	15.6028	15.863	16.6055	NaN	NaN	NaN	NaN	NaN	0.454234	-0.452766	0.119785	0.135052	J3KND1;E9PRZ1;Q96ER3	Protein SAAL1	SAAL1
NaN	17.6716	17.5395	NaN	17.4659	NaN	17.6761	17.306	NaN	NaN	NaN	NaN	0.125159	-0.151362	0.164573	0.210173	F6UYG0;F5GWT4;Q9H4A3	Serine/threonine-protein kinase WNK1	WNK1
20.6391	19.704	19.2214	20.318	19.5153	20.389	20.1733	19.4119	20.14	20.7637	20.5812	20.2375	0.629444	0.459954	1.02305	-0.558218	F5GXX5;P61803;F5H895;A0A0B4J239	Dolichyl-diphosphooligosaccharide--protein glycosyltransferase subunit DAD1	DAD1
NaN	18.8508	18.8195	18.7606	18.3292	17.6984	18.4963	18.4278	18.0356	NaN	18.0591	18.3143	0.238525	-0.335812	0.491775	0.295597	F5GYN4;Q96FW1;F5H6Q1;F5H3F0;F5GYJ8	Ubiquitin thioesterase OTUB1	OTUB1
17.3375	21.7956	21.4624	20.9532	20.9475	21.3004	21.2957	21.0716	20.6859	20.796	20.0507	20.5158	0.0415865	0.124912	1.86669	0.641734	V9GYY3;F5H2F4;P11586;V9GZ78;A0A494C1T2	C-1-tetrahydrofolate synthase, cytoplasmic;Methylenetetrahydrofolate dehydrogenase;Methenyltetrahydrofolate cyclohydrolase;Formyltetrahydrofolate synthetase;C-1-tetrahydrofolate synthase, cytoplasmic, N-terminally processed	MTHFD1
NaN	18.7489	18.8568	NaN	17.7658	17.5127	18.16	NaN	NaN	NaN	NaN	17.6396	0.628114	-0.735308	0.314957	0.278996	F5H365;Q15436	Protein transport protein Sec23A	SEC23A
21.7112	16.7173	18.5666	NaN	19.9535	22.4622	22.6657	NaN	21.9836	NaN	NaN	NaN	0.0620291	-0.320724	0.526123	2.31931	O00159;F5H6E2	Unconventional myosin-Ic	MYO1C
NaN	19.4383	19.6061	18.9472	18.4106	NaN	19.4298	18.2238	17.9195	18.1049	18.1308	17.9929	0.448083	-0.654912	0.0439841	0.0797353	F6T1Q0;Q6L8Q7	2,5-phosphodiesterase 12	PDE12
NaN	18.6006	18.5111	NaN	17.245	NaN	17.6885	17.8357	17.5913	NaN	NaN	NaN	0.578004	-0.731516	0.590794	0.462219	F6VRR5;Q9BY77;F8WCX5	Polymerase delta-interacting protein 3	POLDIP3
18.9925	21.3831	20.8809	19.5643	20.6883	19.8388	20.9302	20.3975	20.5674	18.8912	17.0347	19.7663	0.566772	-1.14031	0.890845	1.3988	F8VPD4;P27708	CAD protein;Glutamine-dependent carbamoyl-phosphate synthase;Aspartate carbamoyltransferase;Dihydroorotase	CAD
21.7602	18.1318	18.766	20.094	21.1997	21.0749	21.6361	19.7718	20.7819	19.8008	NaN	19.7754	0.143154	-0.460911	0.84377	1.69351	F8VQE1;Q9UHB6;F8VS07	LIM domain and actin-binding protein 1	LIMA1
NaN	19.8828	19.8522	NaN	19.5128	20.0938	19.8891	NaN	NaN	NaN	19.5335	NaN	0.233758	-0.703643	1.09552	1.85681	F8VR82;F8VYE8;P36873;F8W0W8;A0A087WYY5;E7ETD8	Serine/threonine-protein phosphatase;Serine/threonine-protein phosphatase PP1-gamma catalytic subunit	PPP1CC;PPP1CB
NaN	17.4431	18.1754	NaN	18.278	NaN	18.4995	18.0749	NaN	NaN	NaN	NaN	0.97393	-0.791211	1.08195	1.21658	F8VTV8;P11802;F8VYH9;F8VWX7;Q96BE9;F8W1L8	Cyclin-dependent kinase 4	CDK4
NaN	17.3238	16.7478	17.9191	NaN	NaN	17.1643	NaN	NaN	NaN	NaN	NaN	0.0150674	0.0215909	0.482535	0.216835	Q16527;F8VW96;F8VQR7	Cysteine and glycine-rich protein 2	CSRP2
NaN	18.1573	18.2798	17.0197	17.2631	16.5254	17.9318	NaN	17.5519	17.3189	16.6715	NaN	0.775107	-0.545127	0.0373139	0.0381074	F8VY02;P30040	Endoplasmic reticulum resident protein 29	ERP29
26.533	23.6691	24.9004	24.1434	27.5159	26.5809	25.8779	25.3175	26.1329	24.0564	26.6791	24.7426	0.281342	0.591284	0.557597	0.920268	F8W1R7;G3V1V0;P60660;J3KND3;G8JLA2;B7Z6Z4;F8VPF3;G3V1Y7	Myosin light polypeptide 6	MYL6
NaN	19.4897	19.8497	NaN	18.473	18.6224	19.2649	18.5657	18.2232	NaN	NaN	NaN	1.02378	-1.31221	1.75915	1.29641	F8W726;Q14157;Q5VU77	Ubiquitin-associated protein 2-like	UBAP2L
NaN	22.1691	21.6865	22.2466	21.6565	21.9104	21.8548	21.3882	21.634	21.8301	21.8299	21.5989	0.324721	1.03315	0.0548267	-0.0207648	F8W7C6;X1WI28;P27635	60S ribosomal protein L10	RPL10
NaN	18.4205	18.2545	NaN	17.6103	NaN	19.2856	18.2085	18.2769	NaN	NaN	NaN	0.419837	-0.554248	0.693453	0.82244	P49959;F8W7U8	Double-strand break repair protein MRE11A	MRE11A
NaN	18.3884	17.2207	NaN	18.3233	NaN	18.3811	18.4867	NaN	NaN	NaN	18.5923	0.0829324	-0.188469	0.679776	0.927527	F8W930;Q9Y6M1	Insulin-like growth factor 2 mRNA-binding protein 2	IGF2BP2
NaN	18.7273	18.886	19.3123	18.97	NaN	18.9825	NaN	18.5563	NaN	NaN	NaN	0.637589	-0.975719	0.0515632	0.135608	F8WJN3;Q16630	Cleavage and polyadenylation specificity factor subunit 6	CPSF6
NaN	20.5613	20.2528	20.2153	20.0062	19.8509	19.8492	20.6483	19.9184	19.824	20.035	20.3242	0.234801	0.456437	0.106553	0.0632343	G3V1C3;Q9BZZ5	Apoptosis inhibitor 5	API5
NaN	20.2818	19.6956	20.2917	19.5973	20.4872	19.9673	20.2795	19.7396	NaN	NaN	NaN	0.66181	-1.90527	1.56583	2.87532	Q9Y2L1;G3V1J5;F2Z2C0	Exosome complex exonuclease RRP44	DIS3
NaN	18.0813	17.9038	NaN	17.7271	NaN	17.8674	18.248	17.8379	18.3507	NaN	17.9028	0.128313	0.160214	0.0326764	-0.043088	O43847;G3V1R5;H0Y5G9	Nardilysin	NRD1
NaN	23.585	23.4185	23.1708	23.7353	22.6269	22.4741	23.6078	23.5447	24.044	23.7599	23.4406	0.551216	1.91518	0.832112	-0.586276	G3V203;H0YHA7;J3QQ67;Q07020;F8VUA6;F8VYV2;A0A075B7A0	60S ribosomal protein L18	RPL18
NaN	22.2291	21.795	22.0364	22.1489	23.0345	21.9712	22.838	22.1595	23.1636	22.8299	22.4592	0.686493	2.08028	0.178178	-0.15489	G3V295;G3V5Z7;P60900;G3V3I1	Proteasome subunit alpha type;Proteasome subunit alpha type-6	PSMA6
NaN	20.6108	20.1592	20.5138	20.445	20.2199	19.9109	20.0649	20.1629	19.7842	NaN	20.2597	0.1387	-0.476243	0.492984	1.0615	G3V3M6;P27695;G3V3C7;G3V5Q1;A0A0C4DGK8;G3V5M0;G3V359;G3V5D9	DNA-(apurinic or apyrimidinic site) lyase;DNA-(apurinic or apyrimidinic site) lyase, mitochondrial	APEX1
NaN	19.3974	18.8378	17.8815	18.8895	18.2666	18.8277	18.0365	18.5968	18.0049	NaN	17.914	0.0841125	-0.215909	0.747178	0.76235	P60983;G3V4P8;M0QYJ8	Glia maturation factor beta	GMFB;GMFG
NaN	19.7863	19.4361	NaN	19.2273	20.2266	19.6024	19.4291	19.163	19.1035	18.8958	18.5046	0.340868	0.642925	1.44174	0.704599	G3XAC6;Q14498;A0A0U1RQH7;H0Y4X3;A0A0U1RQW2;Q5QP23	RNA-binding protein 39	RBM39
NaN	18.3701	18.3875	NaN	17.8555	17.9778	15.8923	18.2535	NaN	18.0618	17.991	17.7547	0.0630768	-0.100804	0.0475272	-0.0881896	G5E9D5;Q9BQ52;E7ES68	Zinc phosphodiesterase ELAC protein 2	ELAC2
NaN	19.9603	19.9608	20.1449	19.6179	19.1195	19.2886	20.0659	19.6161	19.3569	NaN	19.1974	0.0747067	-0.251644	0.525523	0.77319	G5EA30;Q92879;E9PQK4;E9PSH0;E9PKU1	CUGBP Elav-like family member 1	CELF1
NaN	18.6595	17.9754	18.2389	17.8076	16.8169	18.1851	17.6453	17.5546	NaN	NaN	17.1867	0.446461	-0.763358	0.855515	0.758525	P53992;G5EA31	Protein transport protein Sec24C	SEC24C
NaN	17.4502	17.1879	17.7458	NaN	17.2005	17.7952	NaN	NaN	NaN	NaN	NaN	0.046418	0.0863984	0.0250105	-0.0385695	G5EA36;P30260	Cell division cycle protein 27 homolog	CDC27
19.7006	20.1612	19.5064	17.9174	18.6868	17.9803	19.4385	17.8964	18.1548	17.5092	NaN	17.4842	1.63175	-2.05134	1.07835	1.23046	G8JLG1;Q14683;A0A6Q8PHC3	Structural maintenance of chromosomes protein;Structural maintenance of chromosomes protein 1A	SMC1A
NaN	20.9781	21.5238	20.4998	20.5178	20.1768	21.8183	19.962	20.4588	20.7661	20.4987	20.7018	0.262235	0.734548	0.00981454	0.0123405	H0Y5B4;H7BZ11;J3KQN4;P83881;Q969Q0	60S ribosomal protein L36a;60S ribosomal protein L36a-like	RPL36A;RPL36A-HNRNPH2;RPL36AL
NaN	20.1449	19.8877	19.6314	18.8668	19.2497	20.1117	19.1444	18.9835	17.0558	18.355	18.4782	0.54627	-0.965971	1.20971	1.12504	H0Y938;H0YAC7;P35606;A0A7I2V258	Coatomer subunit beta	COPB2
NaN	NaN	NaN	17.4465	17.1308	16.9797	18.5328	16.8158	NaN	NaN	NaN	NaN	2.07692	-1.52597	2.09317	1.56683	H0Y9X1;Q96EY4	Translation machinery-associated protein 16	TMA16
NaN	19.8349	19.5703	19.5441	18.781	20.2704	19.5267	18.8409	19.6948	NaN	NaN	NaN	0.595697	-1.18722	1.08497	1.55805	H0YDT6;O00303	Eukaryotic translation initiation factor 3 subunit F	EIF3F
NaN	20.0098	19.6212	NaN	19.2252	19.2734	20.2174	19.7771	18.8591	NaN	NaN	NaN	0.461218	-1.00422	2.19112	2.25286	P53041;H0YDU8;A8MU39	Serine/threonine-protein phosphatase 5;Serine/threonine-protein phosphatase	PPP5C
NaN	17.9453	18.3455	19.0682	18.2868	18.325	18.4905	17.9104	18.3945	NaN	NaN	NaN	0.315603	-0.611107	0.908408	0.984626	H0YEH2;Q14671;Q5T1Z4;Q5T1Z8;E9PR38;H0YDK8	Pumilio homolog 1	PUM1
NaN	20.8482	21.0291	NaN	20.9503	20.7205	21.3109	20.8873	20.707	20.7757	20.352	20.2116	0.622323	1.68864	1.31349	0.455677	H0YFD6;P40939;A0A2R8Y4F5	Trifunctional enzyme subunit alpha, mitochondrial;Long-chain enoyl-CoA hydratase;Long chain 3-hydroxyacyl-CoA dehydrogenase	HADHA
NaN	19.2511	18.2158	17.1857	17.8255	18.2366	18.5467	17.3812	18.4104	18.1795	17.8551	17.7612	0.235725	0.438318	0.0654401	-0.0540524	H0YH81;P06576;F8W079	ATP synthase subunit beta;ATP synthase subunit beta, mitochondrial	ATP5B
NaN	20.9071	20.8584	21.7302	20.9611	20.8732	20.6235	21.499	20.6534	21.5758	21.7155	21.6351	0.560629	0.987332	0.623309	-0.405742	H0YMZ1;H0YL69;P25789;H0YMA1;H0YN18;H0YKT8;H0YMI6;H0YLC2	Proteasome subunit alpha type;Proteasome subunit alpha type-4;Proteasome subunit beta type	PSMA4
NaN	19.3666	19.4222	19.5232	19.6303	19.3926	18.7317	19.5562	19.3224	19.1953	19.5665	19.2289	0.355278	0.540868	0.000906413	-0.000602722	H0YL72;P50213	Isocitrate dehydrogenase [NAD] subunit alpha, mitochondrial	IDH3A
NaN	NaN	19.0381	NaN	19.426	NaN	NaN	18.9425	19.1417	NaN	18.9882	19.0141	0.843256	1.37309	0.251086	-0.537179	H0YMV8;Q71UM5;C9JLI6	40S ribosomal protein S27;40S ribosomal protein S27-like	RPS27L
NaN	18.7952	19.0988	18.5939	19.0026	18.9336	19.5598	18.9529	NaN	18.8825	NaN	NaN	0.631997	-0.943086	1.76914	1.7182	H3BLV9;Q96SB4	SRSF protein kinase 1	SRPK1
NaN	20.3433	20.3684	NaN	19.746	19.6947	19.6117	19.7177	19.7162	20.1911	20.319	NaN	0.280903	0.845171	0.164558	0.294373	H3BPE7;P35637	RNA-binding protein FUS	FUS
18.5893	18.2377	18.9135	NaN	18.0296	18.4089	19.1015	NaN	17.2243	NaN	NaN	NaN	1.03238	-1.01988	0.647327	0.849002	Q86UK7;H3BPG6	Zinc finger protein 598	ZNF598
NaN	19.682	19.7588	NaN	19.9363	NaN	19.6572	20.8463	19.7813	NaN	NaN	NaN	0.233578	-0.71241	0.650793	1.74267	H3BPZ1;H3BS72;Q9P035;H3BRL8	Very-long-chain (3R)-3-hydroxyacyl-CoA dehydratase 3	HACD3
NaN	20.3472	20.3456	19.3616	20.1551	20.0257	19.9906	19.9086	19.6253	20.5667	NaN	NaN	0.222089	-0.883941	0.791842	1.91429	H3BQF1;P07741;H3BSW3;H3BQZ9;H3BQB1	Adenine phosphoribosyltransferase	APRT
19.2392	21.143	20.3872	20.3379	20.4241	20.3693	20.8657	20.1381	20.1824	19.8239	NaN	20.0526	0.552259	-0.99786	0.758519	1.17034	H3BR35;P15170;Q8IYD1	Eukaryotic peptide chain release factor GTP-binding subunit ERF3A;Eukaryotic peptide chain release factor GTP-binding subunit ERF3B	GSPT1;GSPT2
NaN	18.3256	18.335	NaN	18.1512	NaN	17.9414	17.9586	18.0378	NaN	NaN	NaN	0.176877	-0.310175	0.220282	0.372161	H3BUG4;H3BV90;H3BT65;Q6FI81	Anamorsin	CIAPIN1
NaN	20.384	20.3273	19.5363	19.5145	19.4982	19.2265	19.8512	19.6957	20.0029	19.9966	20.0039	0.34472	0.743516	1.44856	-0.402176	H3BTW0;H3BVE0;Q9H3K6;A0A087WZT3;H3BPT9;A0A0B4J295;A0A499FJE1	BolA-like protein 2	BOLA2;BOLA2B
NaN	19.8788	19.068	17.7751	18.1125	NaN	19.4646	18.2119	18.3988	17.3465	NaN	17.7705	0.222311	-0.440168	0.182653	0.283273	H3BVG0;Q8N1F7	Nuclear pore complex protein Nup93	NUP93
NaN	19.7863	19.2235	18.3928	18.5175	17.3696	19.5146	18.4067	18.7218	18.8594	18.2232	19.1151	0.0016358	-0.00259161	0.235483	-0.277769	H7BXY3;Q7L2E3	Putative ATP-dependent RNA helicase DHX30	DHX30
NaN	18.7337	18.1432	NaN	NaN	18.6429	18.8557	18.9175	18.5864	NaN	NaN	NaN	0.502714	-0.455289	0.400472	0.609375	H7C3E9;Q9NY93;H7BZN7	Probable ATP-dependent RNA helicase DDX56	DDX56
NaN	18.9577	18.7566	18.9806	18.6131	18.5451	19.1816	18.0802	18.1745	NaN	NaN	NaN	2.15026	-1.8611	1.83109	1.69041	I3L0H8;Q9NUU7;H3BTB3	ATP-dependent RNA helicase DDX19A	DDX19A
19.1355	19.3578	18.8421	18.166	18.4202	18.651	19.1701	NaN	18.7497	NaN	NaN	18.3013	1.10355	-1.00565	0.0952556	0.207337	I3L0N3;P46459	Vesicle-fusing ATPase	NSF
NaN	18.2275	18.6439	18.6265	18.4221	17.9571	18.4037	NaN	18.3439	NaN	NaN	NaN	0.305621	-0.454994	0.0878485	0.162736	I3L2C7;P57678	Gem-associated protein 4	GEMIN4
NaN	23.0108	22.579	23.334	22.593	23.0897	22.5399	22.6909	22.768	22.877	23.0071	22.9439	0.418756	1.44075	0.599293	-0.170648	I3L397;I3L504;P63241;Q6IS14;F8WCJ1;C9J7B5;C9J4W5;Q9GZV4	Eukaryotic translation initiation factor 5A;Eukaryotic translation initiation factor 5A-1;Eukaryotic translation initiation factor 5A-1-like;Eukaryotic translation initiation factor 5A-2	EIF5A;EIF5AL1;EIF5A2
NaN	22.8594	21.9395	21.7105	23.1655	22.2636	19.0904	23.3731	23.0297	22.8979	20.8375	23.0403	0.507271	1.64612	0.163475	-0.478202	I3L3P7;P62244;H3BVC7;I3L246;H3BN98	40S ribosomal protein S15a	RPS15A
26.1151	26.4474	27.0936	26.8293	27.909	27.5416	27.5677	26.8324	27.8673	26.7441	27.3737	26.3112	0.514635	0.452727	0.41965	0.388624	I3L4N8;P63261;A0A804GS07;A0A6Q8PFE4;I3L3I0;I3L1U9	Actin, cytoplasmic 2;Actin, cytoplasmic 2, N-terminally processed	ACTG1
NaN	16.9748	16.7344	NaN	16.6505	17.565	17.2479	NaN	16.8554	NaN	NaN	NaN	0.0622538	-0.0317264	0.0967228	-0.0901661	Q92785;J3KMZ8	Zinc finger protein ubi-d4	DPF2
NaN	18.619	18.4506	18.9637	18.2071	NaN	18.9045	18.1042	18.0071	17.7151	NaN	17.7662	0.786717	-0.983008	0.229865	0.458651	J3KNP2;Q12788	Transducin beta-like protein 3	TBL3
NaN	20.0265	19.7115	19.9879	19.4929	19.6105	19.0859	19.7463	19.9316	19.9707	19.3096	20.0455	0.398544	1.05916	0.728966	-0.330457	J3KNQ3;Q9UNM6;H0YD73;E9PL38	26S proteasome non-ATPase regulatory subunit 13	PSMD13
NaN	20.1904	20.3653	NaN	19.8587	NaN	19.252	20.3207	18.6026	20.0521	19.7077	18.4401	0.210106	0.561829	0.132621	-0.385322	J3QL05;J3KP15;Q01130	Serine/arginine-rich splicing factor 2	SRSF2
NaN	19.1024	18.2117	NaN	17.9977	NaN	18.9256	18.1006	18.1575	NaN	NaN	NaN	0.193874	-0.414674	0.853178	0.97887	O95232;J3KPP4	Luc7-like protein 3	LUC7L3
23.7367	25.1473	25.1112	25.0697	24.8147	25.4297	25.1982	24.3675	24.2849	24.492	24.2367	24.8211	0.36075	-0.30754	0.939978	0.493866	J3KPS3;P04075;H3BQN4;H3BPS8;H3BUH7;H3BR04	Fructose-bisphosphate aldolase;Fructose-bisphosphate aldolase A	ALDOA
NaN	20.8873	19.8945	19.0877	19.6919	18.6987	19.9655	19.6383	19.4946	19.3154	19.6397	19.5744	0.154095	0.358957	0.00874658	-0.00742102	J3KQ32;Q9NTK5	Obg-like ATPase 1	OLA1
NaN	18.4232	17.5579	NaN	17.8862	18.2321	17.8998	NaN	NaN	NaN	NaN	NaN	0.723209	-0.577904	0.442509	0.486873	J3KQ34;Q9H9Q2;J3QT73;A0A087X1P5	COP9 signalosome complex subunit 7b	COPS7B
NaN	20.2437	20.237	NaN	19.1516	19.24	18.1603	19.8745	19.8324	20.2978	NaN	19.781	0.406288	1.20535	0.174892	-0.303023	J3KTF8;J3QQX2;P52565;J3KRE2;J3KS60;J3KRY1	Rho GDP-dissociation inhibitor 1	ARHGDIA
19.1376	21.1089	20.9498	20.5459	20.1996	21.2538	21.0784	20.319	20.1493	21.2477	20.6173	20.2709	0.0970791	0.135746	0.149023	0.14143	J3KTL2;Q07955	Serine/arginine-rich splicing factor 1	SRSF1
NaN	18.323	17.2522	NaN	17.4292	NaN	17.7673	17.5582	17.5688	17.5345	18.1909	17.3439	0.484978	0.578309	0.477989	-0.405645	J3QRG6;P42771	Cyclin-dependent kinase inhibitor 2A	CDKN2A
24.5096	20.3933	22.1847	21.0614	24.4544	23.533	23.206	22.0304	23.0896	21.2486	23.2057	21.6461	0.0919318	0.260235	0.692106	1.00847	J3QRS3;P19105;O14950;P24844	Myosin regulatory light chain 12A;Myosin regulatory light chain 12B;Myosin regulatory light polypeptide 9	MYL12A;MYL12B;MYL9
NaN	NaN	18.5147	NaN	18.5369	NaN	18.2084	18.6294	18.3356	18.8471	NaN	NaN	0.086074	0.174843	0.0510193	0.140651	J3QRS9;X6R4W8;O43670;J3KS31	BUB3-interacting and GLEBS motif-containing protein ZNF207	ZNF207
17.8525	19.7502	19.0237	NaN	18.7503	NaN	17.7692	17.6216	18.0431	17.9098	17.593	17.789	0.332266	-0.516072	0.0753668	-0.0840435	K7EJE8;K7EKE6;P36776;K7ER27	Lon protease homolog, mitochondrial	LONP1
NaN	19.6104	18.6011	18.2941	17.8629	19.5587	19.5621	18.0798	18.2923	18.4702	NaN	17.8403	0.262281	-0.501343	0.760713	1.00388	K7EQ02;K7EQ55;K7EK33;Q96EP5	DAZ-associated protein 1	DAZAP1
19.5171	20.5338	20.0047	20.1523	19.352	20.1953	20.5537	19.1126	19.6804	19.3168	NaN	19.1284	1.00119	-1.30162	0.711052	1.05304	K7EL20;O75821;K7ER90;K7ENA8	Eukaryotic translation initiation factor 3 subunit G	EIF3G
NaN	21.2792	20.7561	20.4206	20.1658	20.374	21.0401	20.2056	20.9748	20.6049	19.7265	20.4587	0.237657	0.606915	0.00521756	0.00516891	K7ELL7;P14314	Glucosidase 2 subunit beta	PRKCSH
NaN	19.9993	19.4608	19.5941	19.2089	NaN	19.8495	19.4215	19.1639	19.3339	NaN	19.3474	0.0412007	-0.141848	0.0723976	0.203512	K7ENH2;K9J957;P61289;K7ESG5;B3KQ25;K7EMD0;K7EPX6;K7EKR3	Proteasome activator complex subunit 3	PSME3
NaN	20.8547	20.6503	NaN	20.1181	NaN	20.9273	19.907	20.2442	20.3945	20.1226	20.2368	0.621167	1.56426	0.40805	-1.10191	K7ES31;K7ERF1;Q9UBQ5;K7EQM4;A0A087WVB9	Eukaryotic translation initiation factor 3 subunit K	EIF3K
NaN	22.8777	22.3469	NaN	22.1101	22.8935	22.038	NaN	22.4522	NaN	22.2198	NaN	0.0408274	-0.277773	0.273881	1.46257	K7ERI7;P35268;K7EJT5;K7EP65;K7EKS7;K7ELC4;K7EMH1	60S ribosomal protein L22	RPL22
NaN	20.2126	19.9118	19.3883	19.2005	19.101	19.3105	NaN	NaN	NaN	NaN	NaN	1.56369	-2.30315	1.20392	1.70243	M0R299;M0QXL5;P22087;M0R0P1;M0R2Q4;M0R2U2;M0R1H0;M0R2B0	rRNA 2-O-methyltransferase fibrillarin	FBL
NaN	18.2871	18.1057	18.7178	18.6428	NaN	17.9507	18.7619	NaN	NaN	NaN	NaN	1.06175	-1.44546	1.51311	1.69089	M0QZK8;O75223	Gamma-glutamylcyclotransferase	GGCT
21.1242	22.1107	22.0619	21.6373	21.0051	22.1521	21.6085	21.2012	20.9019	21.6034	20.8281	21.322	1.00068	-0.569685	0.475979	0.327898	M0R0C6;Q92945;M0R0I5	Far upstream element-binding protein 2	KHSRP
NaN	22.1734	22.8422	22.3215	22.8609	21.1075	22.7446	22.4099	22.4808	22.403	22.9196	22.3235	0.474472	1.63729	0.239913	-0.250982	M0R0F0;P46782;M0R0R2;M0QZN2	40S ribosomal protein S5;40S ribosomal protein S5, N-terminally processed	RPS5
NaN	21.917	21.4804	21.5761	21.3428	21.1108	20.8474	21.7583	21.3247	21.4858	21.4699	21.4267	0.350938	1.04187	0.355208	-0.16194	M0R3D6;M0R1A7;M0R117;Q02543;M0R0P7	60S ribosomal protein L18a	RPL18A
22.0965	22.8707	22.5817	NaN	22.6879	NaN	22.4643	22.2029	22.6741	NaN	22.5693	NaN	0.354579	-1.75112	0.294952	1.55272	M0R2Z9;Q8IX01;M0R3F6	SURP and G-patch domain-containing protein 2	SUGP2
NaN	19.6689	19.1983	19.3365	18.9775	20.1596	19.324	NaN	19.2539	19.3496	NaN	19.4274	0.0745699	0.181928	0.000199429	-0.000497818	O00151	PDZ and LIM domain protein 1	PDLIM1
NaN	18.0856	18.3932	NaN	17.6197	NaN	17.0477	18.2469	17.7783	18.0334	18.2021	18.2463	0.528869	0.451086	0.964676	-0.612463	O00154;K7EKP8	Cytosolic acyl coenzyme A thioester hydrolase	ACOT7
NaN	17.9409	17.6733	NaN	18.0875	18.7385	18.671	NaN	18.3422	NaN	NaN	NaN	0.00710615	-0.0129867	0.690536	0.945598	O00186	Syntaxin-binding protein 3	STXBP3
NaN	19.0744	18.2316	NaN	18.491	17.4785	19.5838	NaN	17.6398	17.7049	NaN	17.7889	0.0392519	-0.0842774	0.299817	0.532613	O00203	AP-3 complex subunit beta-1	AP3B1
19.8401	21.7454	21.1342	20.5482	21.1453	20.7284	20.9714	20.8282	20.6882	21.0475	20.2537	20.9863	0.0578971	-0.0730438	0.374142	0.174387	O00231	26S proteasome non-ATPase regulatory subunit 11	PSMD11
19.4462	20.6942	20.4868	20.4211	19.5535	20.2855	20.48	19.8133	19.3994	19.7089	18.6373	18.8644	1.61679	-1.1096	1.45855	0.880592	O00232	26S proteasome non-ATPase regulatory subunit 12	PSMD12
NaN	20.3003	19.2657	20.2611	19.538	19.8383	20.1125	19.8566	20.4274	20.7669	NaN	19.687	0.0453901	-0.168491	0.230496	0.649509	O00264	Membrane-associated progesterone receptor component 1	PGRMC1
NaN	17.641	17.7991	17.7859	17.5449	17.212	17.5273	NaN	17.4346	NaN	NaN	NaN	1.23194	-0.747806	0.530575	0.399776	O00267	Transcription elongation factor SPT5	SUPT5H
NaN	23.5333	22.99	22.8669	23.3985	23.8243	23.067	22.9138	22.7743	22.9031	23.3609	23.5861	0.451807	1.95854	0.207151	0.144784	O00299	Chloride intracellular channel protein 1	CLIC1
NaN	21.1188	20.394	20.3712	20.3106	20.6281	20.3799	20.7439	19.9569	20.3971	20.3162	20.2228	0.214228	0.494401	1.08805	0.292397	O00410;H0Y8C6	Importin-5	IPO5
NaN	20.1928	19.5592	17.1349	18.6504	NaN	19.4729	18.4872	18.5168	17.3011	NaN	17.4005	0.315827	-0.715544	0.326513	0.584849	O00425	Insulin-like growth factor 2 mRNA-binding protein 3	IGF2BP3
NaN	18.9808	18.6708	18.2639	18.6056	17.6902	18.7573	18.6198	18.4242	NaN	NaN	17.5913	0.273194	-0.548216	1.16074	1.03886	O00429	Dynamin-1-like protein	DNM1L
NaN	19.0857	NaN	17.9394	NaN	17.8091	18.082	18.3477	NaN	NaN	17.8997	NaN	0.517825	-0.856884	0.598306	0.820781	O00487	26S proteasome non-ATPase regulatory subunit 14	PSMD14
NaN	19.0135	19.1044	NaN	18.524	NaN	NaN	19.3527	18.7819	19.0737	NaN	19.0322	0.1939	0.424435	0.365852	-0.840226	O00505	Importin subunit alpha-4	KPNA3
NaN	20.5438	19.8716	19.8991	19.2556	20.1924	20.0292	19.3321	19.8566	NaN	18.9939	18.783	0.246768	-0.625233	0.803764	1.04592	O00567;A0A494C128	Nucleolar protein 56	NOP56
18.9002	20.6396	20.2248	20.7065	19.9291	19.6993	20.1492	20.3426	19.5078	19.8651	19.8156	20.1337	0.270035	-0.287228	0.478827	0.199464	O14744;G3V580;H0YJX6	Protein arginine N-methyltransferase 5;Protein arginine N-methyltransferase 5, N-terminally processed	PRMT5
NaN	20.982	19.8586	19.557	19.1795	NaN	18.6759	19.5295	19.16	NaN	19.0472	NaN	0.64174	-1.60085	0.290251	0.743206	O14818;H0Y586;A0A087WYS6;Q8TAA3	Proteasome subunit alpha type-7;Proteasome subunit alpha type-7-like	PSMA7;PSMA8
NaN	18.494	18.3161	18.8888	17.5141	19.3085	18.6787	NaN	NaN	18.0862	NaN	NaN	1.75258	-1.13391	0.377601	0.650643	O14828	Secretory carrier-associated membrane protein 3	SCAMP3
NaN	18.9981	18.7427	NaN	17.6417	17.9333	18.7893	18.5637	17.8914	NaN	NaN	NaN	0.157774	-0.27419	1.11338	0.723073	O14929;F8W9G7	Histone acetyltransferase type B catalytic subunit	HAT1
19.3779	17.1579	18.0221	NaN	19.9405	17.4906	17.9032	17.4032	NaN	NaN	NaN	NaN	0.803071	-0.991648	0.944048	1.24898	O14974;F8VZN8	Protein phosphatase 1 regulatory subunit 12A	PPP1R12A
NaN	21.2203	21.1472	20.2188	21.2007	20.4274	21.2811	21.9266	21.2607	21.4163	21.1546	21.5963	0.660853	1.72515	0.179362	-0.148022	O14980;A0A7I2V461;A0A7I2V2Y6;A0A7I2V2H0;A0A7I2V2S3;A0A7I2V3W6;A0A7I2YQV4;A0A7I2V3P3;A0A7I2V6B9;A0A7I2V488;A0A7I2V3N0;A0A7I2YQX3;A0A7I2V4A3	Exportin-1	XPO1
NaN	21.1565	20.8781	20.4897	20.1169	20.242	20.1006	20.4017	20.2274	19.3622	NaN	19.6695	0.360509	-0.83708	0.873581	1.01633	O15067	Phosphoribosylformylglycinamidine synthase	PFAS
NaN	19.5647	20.1899	NaN	19.7912	19.4422	19.9297	NaN	20.3834	NaN	NaN	NaN	0.00127593	0.00498819	0.248716	0.728151	O15145;C9JZD1	Actin-related protein 2/3 complex subunit 3	ARPC3
NaN	18.1554	18.1484	NaN	18.1014	NaN	18.0032	17.8405	17.9501	17.7077	NaN	18.1576	0.294262	0.45423	0.00169156	-0.00186634	O15294	UDP-N-acetylglucosamine--peptide N-acetylglucosaminyltransferase 110 kDa subunit	OGT
19.2152	19.9912	20.629	19.8254	19.2272	20.0433	20.5075	19.1484	19.4824	19.0954	19.0632	18.7447	1.33232	-0.818783	0.888267	0.635174	O15355	Protein phosphatase 1G	PPM1G
NaN	21.5011	21.0668	20.5301	20.92	21.0442	21.1351	20.5651	20.8557	20.5602	NaN	20.3425	0.0498542	-0.204547	0.64837	1.20608	O15371	Eukaryotic translation initiation factor 3 subunit D	EIF3D
NaN	17.8182	17.6234	NaN	17.8684	NaN	18.2776	17.7227	17.0595	NaN	NaN	NaN	0.0959587	-0.130633	0.409622	0.487916	O15381	Nuclear valosin-containing protein-like	NVL
NaN	17.5067	17.6167	NaN	17.2238	NaN	17.7029	17.7342	NaN	NaN	NaN	NaN	0.241858	-0.314655	1.52687	0.944247	O15397	Importin-8	IPO8
NaN	20.6948	20.7784	20.8069	20.0649	20.6488	21.3168	20.115	20.0772	20.1248	19.9383	20.3164	0.133121	0.354543	0.674317	0.422192	O43143	Pre-mRNA-splicing factor ATP-dependent RNA helicase DHX15	DHX15
NaN	18.2481	17.9936	NaN	17.8867	NaN	18.3189	17.6517	18.3762	17.7243	NaN	17.6315	0.515179	0.711168	0.307538	-0.538486	O43172	U4/U6 small nuclear ribonucleoprotein Prp4	PRPF4
NaN	19.2478	18.7264	18.6435	18.3436	NaN	18.2013	18.8195	18.5457	19.1166	18.8252	18.9998	0.42403	0.591988	0.759898	-1.11979	O43242	26S proteasome non-ATPase regulatory subunit 3	PSMD3
NaN	17.2128	17.9553	NaN	16.9575	17.0461	17.2779	NaN	16.7688	NaN	NaN	NaN	0.980464	-0.621678	1.41152	0.598165	O43290	U4/U6.U5 tri-snRNP-associated protein 1	SART1
NaN	21.1508	20.6171	20.7552	20.1448	20.8269	20.0735	20.8077	20.3987	20.8345	20.1099	20.8208	0.309064	0.877078	0.106173	-0.0777249	O43390;A0A6Q8PH31;A0A6Q8PH35;B4DT28;A0A6Q8PEX7	Heterogeneous nuclear ribonucleoprotein R	HNRNPR
NaN	18.0252	17.6872	17.7342	17.0608	17.5024	17.5094	17.9933	NaN	17.6582	NaN	NaN	0.432187	-0.429407	0.709168	0.476521	O43396;K7ER96;K7EML9	Thioredoxin-like protein 1	TXNL1
23.3645	21.4492	21.4314	22.7428	21.9755	23.4979	22.2276	22.1151	22.3185	23.0936	22.5765	22.8144	0.389178	0.453751	0.260343	-0.246699	O43491;E9PHY5;E9PK52;A0A2R8Y5B3;E9PII3	Band 4.1-like protein 2	EPB41L2
NaN	18.569	18.5483	NaN	18.5229	19.0443	18.8225	NaN	19.1897	NaN	NaN	19.0659	0.287858	0.577271	0.0745426	0.160445	O43583;F8VVL1	Density-regulated protein	DENR
NaN	20.7027	19.0173	NaN	18.7649	NaN	18.9415	18.4896	18.2652	NaN	18.2234	18.1704	0.182302	-0.487127	0.0870249	0.198522	O43592	Exportin-T	XPOT
NaN	18.1308	17.9592	18.2879	18.4706	18.1164	19.2999	19.5701	18.4122	19.5739	18.9443	18.1371	1.15166	0.865669	0.0749776	0.0973721	O43615;M0QXU7	Mitochondrial import inner membrane translocase subunit TIM44	TIMM44
NaN	20.4732	20.2525	20.9952	19.8888	20.3167	20.6179	20.1589	19.7141	20.2462	19.5018	20.1499	0.0235129	0.052403	0.715327	0.342569	O43684;J3QT28;J3QSX4	Mitotic checkpoint protein BUB3	BUB3
20.8073	21.7397	21.8207	21.2784	21.2865	21.0422	21.8022	20.6989	21.7919	20.9594	19.8876	20.2579	0.693466	-0.687321	0.45297	0.483268	O43707;F5GXS2;H7C144	Alpha-actinin-4	ACTN4
NaN	18.4663	17.977	NaN	18.4404	18.463	17.8912	NaN	18.6911	NaN	NaN	NaN	0.29887	-0.311834	0.122377	0.195613	O43719	HIV Tat-specific factor 1	HTATSF1
NaN	20.3688	20.3934	19.0753	19.8737	18.7415	20.6545	20.0815	19.5918	19.6115	19.6729	19.1782	0.170577	0.3895	0.331539	0.324184	O43776	Asparagine--tRNA ligase, cytoplasmic	NARS
NaN	18.5772	18.5196	18.573	18.9755	18.7386	18.7048	19.0808	19.0097	19.1779	NaN	19.1222	0.349107	0.446637	0.180664	0.206279	O43813;E9PHS0;F8WDS9	LanC-like protein 1	LANCL1
NaN	18.4402	18.4654	17.6429	17.1623	17.8835	18.8072	17.1411	NaN	NaN	NaN	NaN	2.20707	-1.64899	1.98096	1.53548	O43865	Putative adenosylhomocysteinase 2	AHCYL1
NaN	18.4854	18.5589	18.2053	NaN	18.208	19.0273	18.0804	NaN	18.173	NaN	18.0233	0.491789	-0.601257	0.199872	0.381631	O60216;A0A8I5KWV3	Double-strand-break repair protein rad21 homolog	RAD21
NaN	18.7787	18.6442	NaN	18.6975	NaN	18.9441	18.3588	18.794	NaN	NaN	NaN	0.22646	-0.374474	0.835483	0.894468	O60232;H0YEB6;G3V1B8	Sjoegren syndrome/scleroderma autoantigen 1	SSSCA1
17.4266	19.3735	18.8291	18.8127	19.0559	19.0066	19.362	18.6879	19.1709	18.8033	NaN	18.439	0.179674	-0.308085	0.640504	0.725711	O60264	SWI/SNF-related matrix-associated actin-dependent regulator of chromatin subfamily A member 5	SMARCA5
NaN	19.7861	18.9211	NaN	18.2284	18.1386	18.4418	18.5129	17.7712	18.8888	NaN	18.5261	0.00630855	0.0199108	0.336873	0.453512	O60271	C-Jun-amino-terminal kinase-interacting protein 4	SPAG9
20.3296	22.3655	22.7424	21.6746	22.0152	21.8114	22.1959	22.3299	22.0434	23.0613	22.4543	22.7932	0.681052	0.810009	1.04834	-0.499936	O60506;A0A7I2V309;A0A7I2V2F2	Heterogeneous nuclear ribonucleoprotein Q	SYNCRIP
NaN	18.1708	18.35	17.7125	17.4456	18.1923	18.7269	17.5354	18.2143	18.1382	NaN	NaN	0.220207	-0.543324	0.647082	1.08044	O60664;K7ERZ3;K7EL96	Perilipin-3	PLIN3
NaN	19.4941	19.102	18.6485	18.5248	18.6112	19.5004	18.3778	18.929	NaN	NaN	18.0432	0.471746	-1.05212	0.979384	1.42735	O60701	UDP-glucose 6-dehydrogenase	UGDH
19.4158	20.1912	19.5892	19.0906	19.2058	19.6292	19.8736	19.3774	19.2425	NaN	NaN	NaN	1.7665	-1.84794	1.81142	1.79775	O60763	General vesicular transport factor p115	USO1
21.5857	22.5829	22.999	21.0354	20.9227	22.6527	21.8015	20.7308	25.8531	22.9294	21.7297	22.2768	0.515424	1.14653	0.817042	-1.67034	Q5QNW6;U3KQK0;P06899;P23527;P33778;P57053;P58876;P62807;Q16778;Q8N257;Q93079;Q99877;Q99879;Q99880;O60814;Q96A08;A0A2R8Y619	Histone H2B type 2-F;Histone H2B;Histone H2B type 1-J;Histone H2B type 1-O;Histone H2B type 1-B;Histone H2B type F-S;Histone H2B type 1-D;Histone H2B type 1-C/E/F/G/I;Histone H2B type 2-E;Histone H2B type 3-B;Histone H2B type 1-H;Histone H2B type 1-N;Histone H2B type 1-M;Histone H2B type 1-L;Histone H2B type 1-K;Histone H2B type 1-A	HIST2H2BF;HIST1H2BN;HIST1H2BJ;HIST1H2BO;HIST1H2BB;H2BFS;HIST1H2BD;HIST1H2BC;HIST2H2BE;HIST3H2BB;HIST1H2BH;HIST1H2BM;HIST1H2BL;HIST1H2BK;HIST1H2BA
NaN	21.1438	20.1273	19.0794	20.0389	19.0107	20.8392	20.1085	20.2409	19.3204	19.1734	20.041	0.183187	0.485057	0.27539	0.3054	O75131;A0A087WYQ3	Copine-3	CPNE3
NaN	19.7054	19.8772	NaN	19.5714	20.1662	20.3092	NaN	19.1348	NaN	NaN	NaN	0.165423	-0.471025	0.558463	1.35578	O75152;E9PQ61;E9PBY7	Zinc finger CCCH domain-containing protein 11A	ZC3H11A
18.4981	21.2318	20.8222	19.9029	20.1087	19.9197	20.7282	19.6915	19.9258	19.3693	18.7024	19.7759	0.45317	-0.670378	0.972008	0.668639	O75369;A0A804HK76;E7EN95;A0A804HL72	Filamin-B	FLNB
NaN	NaN	17.6231	17.8744	16.9014	16.9821	18.2708	NaN	NaN	NaN	NaN	NaN	0.659517	-0.637854	0.630698	0.641559	S4R3Q6;O75436	Vacuolar protein sorting-associated protein 26A	VPS26A
NaN	19.5702	19.5745	19.2275	18.9032	18.459	19.656	18.1894	18.897	NaN	NaN	NaN	0.61107	-1.08254	0.987329	1.11076	O75439;G3V0E4	Mitochondrial-processing peptidase subunit beta	PMPCB
18.7686	21.0356	20.9258	20.1629	20.4811	19.9411	20.9555	20.2498	20.2156	19.8951	19.3968	20.2162	0.208642	-0.292294	0.82443	0.475941	O75533	Splicing factor 3B subunit 1	SF3B1
NaN	18.7795	18.3187	NaN	18.2548	20.4481	18.6079	NaN	17.9687	NaN	NaN	NaN	0.308037	-0.565193	0.811193	1.48598	O75607	Nucleoplasmin-3	NPM3
19.1081	21.2835	20.9465	20.4075	20.3265	20.3028	21.0663	20.2979	20.4384	19.961	19.5629	20.0528	0.367063	-0.432628	0.970692	0.494636	O75643;A0A494C1A5	U5 small nuclear ribonucleoprotein 200 kDa helicase	SNRNP200
NaN	17.6094	17.8531	18.4731	17.8253	18.5634	18.242	19.0296	18.3117	19.099	18.4162	18.7042	0.969351	1.28342	0.293917	-0.217693	O75844	CAAX prenyl protease 1 homolog	ZMPSTE24
NaN	20.4715	20.2187	19.814	20.628	20.4519	19.859	20.1533	20.3132	20.3532	NaN	20.1195	0.075511	0.311318	0.44543	0.93853	O76003	Glutaredoxin-3	GLRX3
NaN	20.1309	19.2077	19.3548	19.0999	NaN	19.9402	19.4779	NaN	19.2257	NaN	19.8585	0.0873103	-0.279775	0.224213	0.523632	O76021;J3QSV6;I3L3U9	Ribosomal L1 domain-containing protein 1	RSL1D1
NaN	19.2086	19.4422	NaN	19.4891	NaN	19.3177	19.3088	19.1411	NaN	NaN	NaN	0.0936311	-0.261056	0.921236	1.31242	O76031	ATP-dependent Clp protease ATP-binding subunit clpX-like, mitochondrial	CLPX
NaN	19.0684	19.0044	NaN	18.5255	19.4408	19.3718	18.7339	19.1287	NaN	NaN	NaN	0.209275	-0.582104	1.35898	1.97267	O76094;R4GNC1	Signal recognition particle subunit SRP72	SRP72
NaN	19.5078	19.0025	17.1482	18.3677	NaN	19.3939	17.8951	17.9208	17.9284	17.2082	17.9569	0.0914995	-0.20207	0.254652	0.356047	O94776	Metastasis-associated protein MTA2	MTA2
22.4195	15.9152	18.3321	18.262	19.4993	21.9217	21.9283	NaN	21.5644	18.1988	18.1063	NaN	0.0118881	-0.0596089	0.36004	1.33815	O94832;K7EIG7;J3QRN6	Unconventional myosin-Id	MYO1D
23.6808	21.1825	21.1251	21.2806	21.4785	21.2251	21.3819	21.4425	20.8698	20.0331	NaN	21.9613	0.725636	-1.94752	0.622198	1.51226	O94906	Pre-mRNA-processing factor 6	PRPF6
NaN	19.4563	18.6627	18.0534	17.2528	18.0694	18.6668	17.77	17.4779	NaN	NaN	NaN	0.627344	-1.10391	1.02128	0.993934	O95202	LETM1 and EF-hand domain-containing protein 1, mitochondrial	LETM1
NaN	19.9569	18.4201	20.7102	17.9575	19.883	20.2214	17.7937	18.8444	NaN	18.4508	NaN	0.552728	-1.37932	0.787399	1.46699	O95292;E5RK64	Vesicle-associated membrane protein-associated protein B/C	VAPB
NaN	18.3086	18.75	NaN	18.1452	NaN	NaN	17.6026	17.3128	17.7306	17.5588	17.1211	0.0497993	-0.097167	0.277608	0.165724	O95336;M0R1L2	6-phosphogluconolactonase	PGLS
NaN	NaN	17.9819	NaN	17.7561	17.7077	18.0432	NaN	NaN	NaN	NaN	NaN	0.662347	-0.660214	1.63758	1.05897	O95340	Bifunctional 3-phosphoadenosine 5-phosphosulfate synthase 2;Sulfate adenylyltransferase;Adenylyl-sulfate kinase	PAPSS2
18.3329	20.7301	19.8713	19.5553	18.9198	18.8315	19.7427	18.0728	18.824	17.4937	17.672	17.2011	1.61323	-1.8247	1.16571	1.09401	O95347	Structural maintenance of chromosomes protein 2	SMC2
NaN	16.9863	16.7969	18.6305	24.0202	23.9037	21.224	26.3636	22.9896	24.097	26.3712	25.1253	3.89266	7.2745	0.244951	-0.767886	O95372;Q5QPQ1;Q5QPQ0;Q5QPQ3;Q5QPQ2	Acyl-protein thioesterase 2	LYPLA2
20.274	21.3288	21.1517	19.9991	20.5531	20.4332	20.7752	20.8184	19.9901	19.9668	19.8844	20.0514	1.1452	-0.715229	3.32999	0.671813	O95373	Importin-7	IPO7
NaN	20.4394	19.9746	19.7069	19.9509	20.1055	20.2085	20.2447	20.2303	19.6234	NaN	20.0755	0.0625029	-0.17465	0.549695	0.890912	O95433;H0YJG7;H0YJU2;G3V438	Activator of 90 kDa heat shock protein ATPase homolog 1	AHSA1
NaN	18.4433	18.5114	NaN	18.3839	17.8615	17.786	17.8609	18.0326	NaN	17.893	18.0769	0.169214	0.266978	0.310142	0.194871	O95456;F8WBH7	Proteasome assembly chaperone 1	PSMG1
NaN	19.9582	19.7122	18.5013	18.6916	17.0695	19.2907	18.6378	18.2528	18.4907	17.9529	18.3134	0.228977	-0.440608	0.131141	0.169939	O95757;E9PDE8;D6RJ96	Heat shock 70 kDa protein 4L	HSPA4L
NaN	17.5362	17.8482	17.1723	17.33	NaN	18.0381	17.4052	17.4906	17.2463	NaN	NaN	0.223327	0.377018	0.150878	0.176787	O95782	AP-2 complex subunit alpha-1	AP2A1
NaN	19.163	19.147	19.0933	17.9937	NaN	18.9134	18.1474	18.096	NaN	NaN	18.1443	0.669335	-1.06281	0.330734	0.490909	O95793;Q5JW30	Double-stranded RNA-binding protein Staufen homolog 1	STAU1
21.7979	21.055	20.5452	20.6806	21.0479	20.8301	21.1913	20.8681	21.4527	22.1584	NaN	20.846	0.139908	-0.325644	0.129924	0.290316	O95816	BAG family molecular chaperone regulator 2	BAG2
NaN	20.1658	19.8579	NaN	19.2739	19.9475	19.597	19.8452	NaN	NaN	NaN	NaN	0.327037	-0.909688	3.06304	2.46236	O95861;A6NF51;F8VZG4;F8W1J0	3(2),5-bisphosphate nucleotidase 1	BPNT1
NaN	19.8732	20.0397	19.846	19.2782	19.528	20.4743	19.886	NaN	NaN	19.4033	19.873	0.328727	-0.895345	0.920122	1.57481	O96019;H7C5S0	Actin-like protein 6A	ACTL6A
23.9486	23.6893	24.4268	24.0175	23.841	24.4824	23.7685	24.2119	23.0556	24.2056	24.1561	24.3955	0.070863	-0.0673532	0.133605	0.122739	P00338	L-lactate dehydrogenase A chain	LDHA
NaN	20.1762	19.7043	18.7629	18.4618	18.0144	19.1183	18.8358	17.3781	18.0457	16.9376	18.4054	0.867202	-1.26735	1.18428	0.915862	P00367;A0A804HKE0;A0A804HJD7;P49448	Glutamate dehydrogenase 1, mitochondrial;Glutamate dehydrogenase 2, mitochondrial	GLUD1;GLUD2
NaN	18.7273	18.6283	NaN	18.3313	NaN	19.1371	18.0819	18.338	18.4758	NaN	NaN	0.160221	0.287714	0.390834	0.39697	P00374;B4DM58	Dihydrofolate reductase	DHFR
NaN	20.7156	20.42	20.6879	20.2246	20.6284	20.3442	20.6711	20.4467	20.8276	NaN	20.5124	0.135789	-0.433484	0.378065	0.904721	P00390	Glutathione reductase, mitochondrial	GSR
NaN	19.2783	18.7568	NaN	18.3153	18.3386	18.7054	NaN	17.8786	18.4779	NaN	18.3647	0.0758282	-0.166444	0.220844	0.3282	P00491;G3V5M2	Purine nucleoside phosphorylase	PNP
NaN	20.308	20.2231	19.767	20.1024	20.4874	19.8446	19.7474	20.109	20.0208	NaN	20.47	0.0579128	0.230599	0.350416	0.767043	P00492	Hypoxanthine-guanine phosphoribosyltransferase	HPRT1
NaN	21.0335	20.3115	19.1968	19.7055	19.406	19.4846	19.5531	19.1269	19.7008	19.6532	19.8717	0.10789	0.282269	0.108747	-0.0508671	P00505	Aspartate aminotransferase, mitochondrial	GOT2
18.3432	23.2505	23.2108	22.3081	22.1947	22.6082	22.1135	22.4244	22.1175	22.4339	22.3516	22.8437	0.225084	0.658525	0.214903	-0.10146	P00558	Phosphoglycerate kinase 1	PGK1
NaN	21.3865	21.5475	20.5014	20.6301	20.8623	21.5499	20.8283	20.5057	21.2397	20.5896	21.2269	0.338468	1.09599	0.100268	0.0771718	P00918	Carbonic anhydrase 2	CA2
NaN	18.5637	18.113	18.0511	18.3725	18.0844	18.3805	18.018	18.6215	NaN	NaN	18.1016	0.430716	-0.573095	0.579941	0.701335	P02786;G3V0E5	Transferrin receptor protein 1;Transferrin receptor protein 1, serum form	TFRC
NaN	22.3161	22.1633	22.3832	21.7422	21.9918	22.4352	21.5491	21.4851	21.5432	20.6266	21.762	0.127677	0.492832	0.930934	0.575327	P04181	Ornithine aminotransferase, mitochondrial;Ornithine aminotransferase, hepatic form;Ornithine aminotransferase, renal form	OAT
NaN	23.5104	23.331	22.6334	21.7596	22.9983	22.696	22.4839	22.6841	23.1553	22.7813	23.06	0.375187	1.57721	0.747236	-0.435707	P04406;E7EUT5	Glyceraldehyde-3-phosphate dehydrogenase	GAPDH
NaN	19.763	18.9171	NaN	19.1144	19.3188	19.6606	18.7397	19.3245	19.9074	19.5561	18.9706	0.873779	1.10993	0.363115	-0.231254	P04843;B7Z4L4	Dolichyl-diphosphooligosaccharide--protein glycosyltransferase subunit 1	RPN1
23.5112	21.299	21.3979	20.8909	22.0977	22.4874	23.3652	21.0725	23.4299	20.9093	20.2226	20.6615	0.19873	-0.468897	0.503091	0.949844	P05023	Sodium/potassium-transporting ATPase subunit alpha-1	ATP1A1
NaN	19.308	18.9365	17.9008	17.9559	18.4495	18.5603	17.983	18.7803	NaN	17.4486	17.7344	0.352008	-0.70014	0.590874	0.765781	P05091	Aldehyde dehydrogenase, mitochondrial	ALDH2
NaN	NaN	NaN	NaN	15.1425	NaN	15.3147	16.8493	24.9178	16.8033	NaN	NaN	0.304795	1.55004	0.627981	-2.84985	P05109	Protein S100-A8;Protein S100-A8, N-terminally processed	S100A8
20.6948	20.9882	20.2392	20.5358	20.0836	21.3793	21.0429	20.2342	21.0139	20.22	20.2599	20.1236	0.350361	-0.210148	0.317267	0.280614	P05141	ADP/ATP translocase 2;ADP/ATP translocase 2, N-terminally processed	SLC25A5
23.3243	18.6642	19.2741	22.5634	21.0042	21.5245	19.4357	21.7736	21.1838	22.6539	22.381	22.3831	0.441445	1.19394	1.01268	-1.21597	P05165;A0A1B0GU58;A0A1B0GUX9;A0A1B0GWI4	Propionyl-CoA carboxylase alpha chain, mitochondrial	PCCA
21.5843	21.2416	20.8475	21.4176	20.3915	21.1966	20.6804	20.3841	19.8646	20.3272	20.6262	20.3189	2.35699	-0.988528	0.75436	0.378902	P05198;H0YJS4;G3V4T5	Eukaryotic translation initiation factor 2 subunit 1	EIF2S1
NaN	19.6497	20.3375	NaN	20.0577	NaN	20.3197	20.0765	19.9165	20.0375	NaN	NaN	0.203964	0.738873	0.225287	0.628125	P05386	60S acidic ribosomal protein P1	RPLP1
21.6737	22.2493	22.1431	22.6769	21.7714	22.0075	23.1017	21.9721	22.2199	21.7639	21.4818	21.5893	0.798359	-0.422052	0.625838	0.449489	P05388;F8VWS0;F8VU65;F8VPE8;G3V210;F8VW21;Q8NHW5;F8VQY6;F8VRK7;F8VZS0;F8VS58	60S acidic ribosomal protein P0;60S acidic ribosomal protein P0-like	RPLP0;RPLP0P6
20.1085	21.7169	22.374	20.7439	21.1663	20.9799	22.0639	20.4076	20.8691	20.7409	20.7474	21.4076	0.22419	-0.294606	0.226685	0.213185	P05455	Lupus La protein	SSB
NaN	NaN	NaN	NaN	19.4522	20.1786	NaN	20.473	19.4869	20.128	21.4119	20.4458	3.50669	3.91061	0.577143	-1.15722	P06276;F8WF14;H0Y885;F8WEX7	Cholinesterase;Carboxylic ester hydrolase	BCHE
22.5283	24.9202	24.8869	24.3354	24.2231	24.6372	24.7183	24.2809	23.9777	24.4662	23.8551	24.4596	0.0126729	0.0219812	0.65146	0.275218	P06733;A0A2R8Y6G6	Alpha-enolase	ENO1
NaN	20.5567	19.4148	NaN	18.1277	NaN	18.3985	17.8959	18.0627	NaN	16.7982	NaN	0.821035	-1.62853	0.988827	0.87634	P06737;E9PK47	Glycogen phosphorylase, liver form;Alpha-1,4 glucan phosphorylase	PYGL
21.7301	23.1994	23.482	22.2484	22.8098	23.3952	22.7963	22.5922	23.3853	23.1653	22.1559	22.6825	0.140657	0.182306	0.0557214	0.0511131	P06748;A0A7I2V5S2;A0A7I2YQC0;E5RI98;A0A7I2V5J8	Nucleophosmin	NPM1
20.4921	21.8915	22.1204	21.6511	21.4695	21.9482	22.4403	21.2612	21.5953	22.0976	21.1197	21.6317	0.0620618	0.0723252	0.202261	0.168713	P07196	Neurofilament light polypeptide	NEFL
22.932	22.3169	21.486	22.0489	21.519	22.3264	21.8373	21.8196	22.4292	21.9598	21.336	21.5416	0.439708	-0.379279	0.0717394	0.0589414	P07355;H0YMW4;H0YN42;A6NMY6;H0YMU9;H0YMD0;H0YNB8;H0YKS4;H0YM50;H0YL33;H0YNP5;A0A7I2V4P4;H0YN28;H0YMM1	Annexin A2;Annexin;Putative annexin A2-like protein	ANXA2;ANXA2P2
NaN	24.5797	26.1301	25.8657	26.0786	26.79	23.71	25.6442	24.7781	24.9785	25.6187	25.1699	0.359054	2.06727	0.250455	0.419397	Q5JP53;P07437;Q5ST81	Tubulin beta chain	TUBB
21.2772	22.7332	23.1969	23.3192	23.22	22.987	23.2683	23.1053	23.1393	23.3547	22.9886	23.0659	0.483437	0.505493	0.0272611	0.00801992	P07737;K7EJ44	Profilin-1	PFN1
21.5126	22.2654	22.0592	21.4705	21.5263	21.268	22.1774	21.3772	21.7073	21.0152	20.8793	21.2025	1.23127	-0.625846	0.684996	0.386151	P07814;V9GYZ6	Bifunctional glutamate/proline--tRNA ligase;Glutamate--tRNA ligase;Proline--tRNA ligase	EPRS
22.3825	23.8313	23.9466	23.4898	23.2571	23.4278	23.7644	23.2325	22.9883	23.2495	22.6596	23.1343	0.485812	-0.404641	1.23129	0.41249	P07900	Heat shock protein HSP 90-alpha	HSP90AA1
NaN	17.185	16.831	NaN	17.0168	17.7731	18.1672	NaN	17.9265	16.7659	NaN	NaN	0.0874803	-0.101929	0.70381	0.669147	P07948	Tyrosine-protein kinase Lyn	LYN
NaN	19.8367	19.1914	17.6989	18.5989	17.9155	19.5657	18.1076	18.6577	17.4528	17.4527	17.5932	0.195553	-0.432071	0.801229	0.757846	P08133;E7EMC6	Annexin A6;Annexin	ANXA6
22.6704	24.6152	24.8466	24.5554	24.337	24.1232	24.5804	24.1875	24.2006	24.1187	23.6225	24.0833	0.118419	-0.165606	0.926449	0.300734	P08238	Heat shock protein HSP 90-beta	HSP90AB1
NaN	21.5055	21.6228	22.038	21.2981	21.5502	21.2861	21.7019	21.1111	21.3208	NaN	21.3622	0.0844545	-0.417737	0.532618	1.43729	P08243;F8WEJ5	Asparagine synthetase [glutamine-hydrolyzing]	ASNS
NaN	20.3604	19.9212	19.6496	19.5247	20.3794	20.4902	19.8164	19.9623	NaN	19.1921	19.9479	0.0469408	-0.160554	0.653887	1.12127	P08559	Pyruvate dehydrogenase E1 component subunit alpha, somatic form, mitochondrial	PDHA1
NaN	19.5651	19.9631	NaN	19.2839	19.6109	18.9582	19.5738	NaN	19.6788	NaN	19.399	0.0719899	0.252844	0.677736	1.069	P08621;M0QYR1	U1 small nuclear ribonucleoprotein 70 kDa	SNRNP70
22.5394	22.8802	23.4017	23.1623	22.7212	22.9761	23.1157	22.7255	23.108	23.2315	22.5835	22.6648	0.154393	-0.0989375	0.0224288	-0.0123477	P08670;B0YJC4	Vimentin	VIM
NaN	20.2668	19.9383	18.6534	19.0257	19.4263	19.4321	19.356	19.0443	19.465	19.5104	19.4409	0.304842	0.828699	0.144826	-0.0550985	P08758;D6RBE9;D6RBL5	Annexin A5;Annexin	ANXA5
NaN	22.6932	22.726	23.235	22.9819	23.9725	23.5706	23.1979	23.5506	23.4165	23.4951	23.7476	0.72694	2.01527	0.211896	-0.12173	P09211;A8MX94	Glutathione S-transferase P	GSTP1
NaN	22.5739	22.5713	22.3303	22.2233	22.0735	22.0874	22.0573	21.8316	22.3467	22.0092	22.1238	0.294842	1.00249	0.104769	0.0325513	P09429;Q5T7C4;B2RPK0	High mobility group protein B1;Putative high mobility group protein B1-like 1	HMGB1;HMGB1P1
NaN	19.5205	19.5973	19.2319	20.1117	19.5775	20.1986	19.1434	18.9828	19.7809	NaN	19.0321	0.0255071	-0.0671048	0.823288	1.05129	P09622;E9PEX6	Dihydrolipoyl dehydrogenase, mitochondrial;Dihydrolipoyl dehydrogenase	DLD
22.4796	23.1318	24.0275	23.6487	23.2689	23.9241	23.4998	23.0096	23.1384	23.3361	23.119	23.234	0.127228	-0.115015	0.499243	0.21871	P09651;A0A7I2V3R8;F8W6I7;A0A7I2V3W0;A0A7I2YQX9;A0A7I2V2L6;F8VTQ5	Heterogeneous nuclear ribonucleoprotein A1;Heterogeneous nuclear ribonucleoprotein A1, N-terminally processed	HNRNPA1
NaN	20.5481	19.9508	NaN	NaN	19.163	20.07	19.2767	19.7635	NaN	19.3293	NaN	0.120484	-0.446937	0.194185	0.628731	P09661;H0YLR3;H0YMA0;H0YKK0	U2 small nuclear ribonucleoprotein A	SNRPA1
21.3382	22.804	22.5761	22.5657	22.0713	22.65	22.7577	22.0881	22.3815	22.1123	21.8508	21.9502	0.293757	-0.2473	0.720694	0.318046	P09874;A0A7I2V3E1	Poly [ADP-ribose] polymerase 1	PARP1
NaN	23.4731	22.714	22.3521	22.5773	23.2433	22.837	22.489	22.7908	22.7565	22.1345	22.5186	0.331742	1.13546	0.471914	0.236553	P09936;D6RE83;D6R956;D6R974	Ubiquitin carboxyl-terminal hydrolase isozyme L1;Ubiquitin carboxyl-terminal hydrolase	UCHL1
NaN	20.9987	20.6311	20.5447	19.9462	20.6567	20.0081	20.6553	20.4334	20.6014	20.4946	20.3036	0.281057	0.576002	0.286319	-0.141681	P09960	Leukotriene A-4 hydrolase	LTA4H
NaN	21.2534	21.5018	19.4887	20.4064	NaN	20.0804	20.5575	21.2564	19.8923	19.7437	NaN	0.0585311	-0.258652	0.0627032	-0.2844	P09972;K7EKH5;C9J8F3;J3KSV6;J3QKP5;A8MVZ9	Fructose-bisphosphate aldolase C;Fructose-bisphosphate aldolase	ALDOC
NaN	19.282	17.9245	NaN	19.0369	19.8406	19.2476	20.019	19.199	NaN	NaN	NaN	0.297174	-0.505144	1.78253	1.98746	P10155	60 kDa SS-A/Ro ribonucleoprotein	TROVE2
NaN	20.0166	20.0458	21.408	20.9855	20.8477	20.5491	20.4548	21.4229	21.3129	21.294	20.5662	0.773588	1.62437	0.968814	-0.439672	P10412;P16403;P16402	Histone H1.4;Histone H1.2;Histone H1.3	HIST1H1E;HIST1H1C;HIST1H1D
NaN	23.1373	23.1926	24.1571	23.0956	24.0272	24.1352	23.5136	23.4073	23.7502	23.8463	24.0245	0.533963	1.78562	0.084948	-0.0641751	P10599	Thioredoxin	TXN
NaN	20.9457	21.1438	20.4506	22.5753	23.0114	21.4892	23.9523	22.9593	23.6821	24.5817	23.8166	2.32375	3.67219	0.820827	-1.00283	U3KQT1;P10768;X6RA14;H7BZT7	S-formylglutathione hydrolase	ESD
22.0283	23.7824	24.0679	23.6065	23.7098	23.2344	23.9489	23.8797	23.6455	23.3665	23.3598	23.2044	0.0165413	0.0227981	0.80243	0.299111	P10809;A0A7I2V599;A0A7I2V2X6;A0A7I2YQK6	60 kDa heat shock protein, mitochondrial	HSPD1
18.4542	21.1786	21.6772	20.3301	20.2765	20.6903	21.4866	20.2265	20.6128	20.4199	20.413	20.2017	0.000839249	0.00180006	0.369293	0.258139	P11021;A0A7P0TAI0;A0A7P0TB36	78 kDa glucose-regulated protein	HSPA5
19.8789	23.4077	24.0278	23.052	23.0783	23.202	23.6988	22.8898	22.762	22.9003	22.553	22.8641	0.0683926	0.178236	1.24893	0.447375	P11142;E9PKE3;E9PNE6	Heat shock cognate 71 kDa protein	HSPA8
NaN	20.8009	20.4203	19.8624	19.5266	20.4675	20.7389	19.512	19.6718	19.0368	19.7218	NaN	0.205872	-0.694262	0.77463	1.41444	P11177;C9J634;F8WF02	Pyruvate dehydrogenase E1 component subunit beta, mitochondrial	PDHB
NaN	20.2149	19.8632	19.1796	18.7615	20.0227	19.8952	19.2313	19.3944	NaN	19.1674	19.0457	0.287681	-0.616784	0.612272	0.918434	P11310;Q5T4U5;F6YB23;A0A7P0TB51;A0A7P0T932;A0A7P0T8G6;A0A7P0TB55;A0A7P0TA63;A0A7P0T8J9;A0A7P0TBD1;A0A7P0TAB2	Medium-chain specific acyl-CoA dehydrogenase, mitochondrial	ACADM
NaN	20.4522	19.2374	NaN	18.9174	19.8361	19.5738	18.0689	18.9636	NaN	NaN	NaN	0.467971	-1.23436	1.34268	2.05102	P11387;A0A7P0T852	DNA topoisomerase 1	TOP1
NaN	19.0847	18.5874	18.8195	17.6691	NaN	18.2231	17.5378	18.8191	NaN	NaN	NaN	1.15836	-1.33005	0.378225	0.485971	P11388	DNA topoisomerase 2-alpha	TOP2A
19.3453	18.1193	18.6342	NaN	NaN	NaN	18.6879	NaN	NaN	NaN	NaN	NaN	1.09427	-1.46707	0.0378297	-0.0886526	P11413;E7EUI8;E9PD92;E7EM57	Glucose-6-phosphate 1-dehydrogenase	G6PD
22.2202	19.4175	19.7544	22.7735	21.182	21.5712	19.5962	21.9433	21.4781	22.4198	22.5157	22.3875	0.623366	1.15888	1.01996	-1.12708	P11498	Pyruvate carboxylase, mitochondrial	PC
16.9088	19.9303	18.3842	17.8615	18.272	18.2105	19.3997	17.4887	18.5657	18.3254	NaN	18.3373	0.107306	-0.210366	0.212136	0.281905	P11717;A0A7I2V381	Cation-independent mannose-6-phosphate receptor	IGF2R
NaN	19.8528	19.3767	18.4416	18.3899	17.6809	19.2561	18.6403	18.537	18.5918	18.4336	18.3069	0.0213615	-0.0482531	0.0252067	0.0244703	P11766	Alcohol dehydrogenase class-3	ADH5
NaN	21.9217	22.2807	20.2666	21.2385	19.901	22.4493	20.7435	21.2021	20.4605	20.2124	20.6812	0.138834	0.540518	0.330083	0.443989	P12004	Proliferating cell nuclear antigen	PCNA
NaN	NaN	19.9833	NaN	19.0873	NaN	NaN	NaN	20.3973	20.3604	NaN	20.0778	1.05709	1.77583	1.62631	-2.33667	P12236	ADP/ATP translocase 3;ADP/ATP translocase 3, N-terminally processed	SLC25A6
17.5238	18.6747	18.3823	18.0474	18.1261	18.4629	18.0287	17.872	17.7894	18.2145	NaN	17.9408	0.434678	-0.272218	0.625281	0.23758	P12270	Nucleoprotein TPR	TPR
NaN	NaN	NaN	NaN	17.4135	19.3314	NaN	18.1227	NaN	NaN	NaN	NaN	NaN	0	1.41881	1.66141	P12273	Prolactin-inducible protein	PIP
NaN	23.9586	24.0195	23.833	23.9676	24.4608	24.0134	23.7403	23.6064	23.9082	23.6743	23.4414	0.371487	1.6707	1.13352	0.387961	P12277;A0A0S2Z471;G3V4N7	Creatine kinase B-type	CKB
NaN	19.824	18.5086	NaN	18.9235	19.1467	18.9838	19.3303	18.6982	19.6765	NaN	19.9884	0.277566	0.674013	0.167419	0.318975	P12955;K7ES25;A0A494C165;A0A494C194	Xaa-Pro dipeptidase	PEPD
NaN	22.1481	22.1856	21.156	21.256	21.2835	22.6093	21.2689	21.6639	21.2343	21.0156	21.2004	0.227516	0.754934	0.395085	0.325902	P12956;B1AHC9	X-ray repair cross-complementing protein 6	XRCC6
19.8167	21.4029	21.5843	21.1125	20.9998	20.7177	21.1917	21.0908	21.2519	20.9699	20.1353	21.4257	0.0231942	-0.0334067	0.0635185	0.0543013	P13010	X-ray repair cross-complementing protein 5	XRCC5
18.4894	20.2815	19.9179	20.0685	19.7776	19.6436	20.2148	19.7796	19.5125	19.6827	19.3161	19.7594	0.107324	-0.121704	0.916129	0.286235	P13489;E9PMJ3;E9PLZ3;E9PIM9	Ribonuclease inhibitor	RNH1
22.9709	24.2749	24.4507	24.0165	24.1044	24.192	24.6617	24.1983	23.8211	24.3355	24.1469	24.294	0.257869	0.22112	0.349759	0.139734	P13639	Elongation factor 2	EEF2
NaN	20.6586	20.1129	19.0637	19.2729	19.7529	19.1963	19.1122	19.9352	19.0065	17.746	19.1659	0.0949677	-0.241513	0.331507	0.370195	P13667;A0A499FI48	Protein disulfide-isomerase A4	PDIA4
20.056	21.4096	21.5183	20.564	20.8781	20.9476	21.5541	20.667	21.2594	20.4715	20.796	20.4464	0.136524	-0.143673	0.448122	0.268393	P13797	Plastin-3	PLS3
NaN	20.9692	21.2094	20.7939	20.5877	22.6789	18.7273	20.8633	NaN	21.8221	21.8326	21.4301	0.0848647	0.435174	0.101599	0.456841	P14174	Macrophage migration inhibitory factor	MIF
20.366	23.7403	23.6403	23.4463	22.951	23.1865	23.5035	22.8508	22.7605	22.8322	22.6735	22.8164	0.0114048	-0.0275621	1.24812	0.352272	P14618;B4DNK4	Pyruvate kinase PKM;Pyruvate kinase	PKM
NaN	22.2545	21.6104	21.6928	21.7418	22.2323	22.5024	22.0269	21.3069	21.794	21.105	21.6164	0.252374	0.675378	1.62422	0.670269	P14866;M0QXS5;A0A3B3ITJ4	Heterogeneous nuclear ribonucleoprotein L	HNRNPL
18.4985	20.7714	20.3367	20.3033	19.4195	19.841	20.2882	19.6975	19.4373	19.2163	18.744	19.2772	0.756872	-0.808748	1.47101	0.642829	P14868	Aspartate--tRNA ligase, cytoplasmic	DARS
19.2155	16.9133	17.2099	18.1334	20.4796	17.7245	18.4683	20.5888	21.5655	17.8427	18.7616	19.2495	0.775808	1.48678	0.0124408	-0.0395188	P14923	Junction plakoglobin	JUP
NaN	22.7654	24.1488	24.5048	24.2978	23.1594	22.8341	24.7743	23.8115	24.3942	NaN	24.6205	0.0451224	0.292903	0.275115	1.15125	P15121	Aldose reductase	AKR1B1
18.9983	21.1371	21.0893	19.4944	20.241	19.8464	20.4157	18.0441	20.0363	19.064	18.2048	19.1388	0.799773	-1.06881	0.34084	0.525821	P15311	Ezrin	EZR
NaN	NaN	21.1019	21.8974	22.2557	22.6741	22.2858	22.5061	21.5594	23.1474	22.4114	23.0366	1.31125	3.05813	0.105705	-0.108246	P15531	Nucleoside diphosphate kinase A	NME1
23.3973	23.6649	23.5694	22.6601	23.3515	23.0739	22.7779	23.1534	23.376	23.5606	23.0462	23.3661	0.0193147	0.0143056	0.764704	-0.248045	P15880;H0YEN5;E9PQD7;I3L404;E9PM36;E9PMM9	40S ribosomal protein S2	RPS2
24.2038	22.4842	22.3672	22.4485	23.2517	21.82	21.7185	23.132	24.7732	20.0139	19.985	21.7743	0.461786	-1.23937	0.294199	0.843969	P15924	Desmoplakin	DSP
NaN	20.4568	19.863	NaN	19.8595	19.7504	20.1607	20.2101	20.2382	NaN	18.6582	20.2699	0.145527	0.560664	0.557569	1.16381	P15927;Q5TEJ7	Replication protein A 32 kDa subunit	RPA2
NaN	18.4293	18.909	18.3065	18.6839	19.1043	18.9929	18.3184	18.0768	18.3689	18.4226	18.0862	0.147514	0.210571	1.44945	0.536234	P16152;E9PQ63;A8MTM1	Carbonyl reductase [NADPH] 1	CBR1
NaN	20.5575	19.9393	19.6031	19.4413	19.0559	20.0458	19.0923	20.0413	18.8275	NaN	18.451	0.121865	-0.410442	0.584494	0.8489	P16615;H7C5W9	Sarcoplasmic/endoplasmic reticulum calcium ATPase 2	ATP2A2
NaN	18.9059	17.8819	NaN	17.543	NaN	17.7618	17.8736	17.7067	NaN	NaN	NaN	0.319853	-0.583583	0.497863	0.536694	P17174	Aspartate aminotransferase, cytoplasmic	GOT1
NaN	NaN	17.3438	NaN	19.1785	NaN	18.5114	18.8817	19.121	NaN	NaN	NaN	0.193588	0.396218	0.529373	1.02856	P17252;J3KRN5	Protein kinase C alpha type	PRKCA
20.4725	22.289	22.3254	21.441	22.0889	21.5066	22.186	22.3272	21.875	21.9945	22.1177	21.6896	0.264523	0.287256	0.21304	0.107958	P17844;J3KTA4;A0A0G2JLI4;A0A7I2V2S0;A0A7I2V507;A0A7I2V5F5	Probable ATP-dependent RNA helicase DDX5	DDX5
NaN	19.7614	18.794	17.5207	18.9014	NaN	19.2096	18.4014	17.8483	17.9536	18.4333	18.3137	0.07303	0.178648	0.124331	0.185608	P17858	ATP-dependent 6-phosphofructokinase, liver type	PFKL
NaN	22.9099	23.3002	22.8746	22.5471	22.5114	23.0214	22.542	22.6577	22.1424	22.361	22.3071	0.267177	1.23121	0.896984	0.288428	P17987;E7EQR6;E7ERF2;F5H282	T-complex protein 1 subunit alpha	TCP1
NaN	19.6523	NaN	19.4616	19.7224	NaN	20.2677	19.2734	19.023	NaN	NaN	NaN	0.574913	-1.1918	1.2064	2.03883	P18085;C9JPM4;C9JAK5	ADP-ribosylation factor 4	ARF4
22.0942	21.8226	22.1792	22.9012	22.2129	21.6167	22.526	22.3468	22.1323	23.101	22.9215	22.932	0.824435	0.52242	1.05429	-0.596091	P18124;A8MUD9	60S ribosomal protein L7	RPL7
NaN	21.136	20.7312	19.7968	19.5372	20.2356	20.5755	19.476	19.6773	18.9508	18.0021	19.6554	0.34551	-0.724671	0.946008	0.884706	P18206	Vinculin	VCL
NaN	17.2808	18.3669	NaN	17.6622	NaN	16.5669	17.2928	17.6119	18.0994	NaN	NaN	0.115306	0.149891	0.636496	-0.658299	P18583;H7C1M2	Protein SON	SON
NaN	22.102	22.3211	21.4304	22.2037	21.2295	22.07	21.8333	21.1011	21.7337	21.5763	22.2065	0.327125	1.09441	0.230931	0.179707	P18669;P15259	Phosphoglycerate mutase 1;Phosphoglycerate mutase 2	PGAM1;PGAM2
NaN	19.7379	19.2003	19.906	19.2487	19.0385	19.3625	NaN	19.8113	NaN	NaN	NaN	0.582931	-1.29107	0.401014	0.923161	P19367	Hexokinase-1	HK1
NaN	19.1993	20.1444	18.6681	19.2248	18.3216	19.6516	18.6557	18.724	18.3834	18.1746	19.119	0.0946827	-0.174388	0.452434	0.363195	P19623;K7EL89	Spermidine synthase	SRM
NaN	17.803	18.4141	NaN	18.6848	18.8949	19.2487	18.3353	19.8274	NaN	NaN	NaN	0.113971	0.243994	0.675806	1.02555	P20020;E7ERY9	Plasma membrane calcium-transporting ATPase 1;Calcium-transporting ATPase	ATP2B1
NaN	20.3205	20.071	19.3897	19.1959	19.0888	20.0363	18.8448	19.4558	19.3867	18.5802	19.5603	0.0698636	0.1779	0.0466226	0.0457458	P20042	Eukaryotic translation initiation factor 2 subunit 2	EIF2S2
NaN	18.5801	18.5601	NaN	17.847	17.6611	18.4404	18.0606	18.1137	NaN	NaN	NaN	0.149827	-0.227287	1.0143	0.571001	P20073	Annexin A7	ANXA7
NaN	20.5645	20.3751	19.5458	20.0878	20.0498	20.143	20.3847	19.515	20.5856	20.387	19.9669	0.368425	0.668212	0.0759333	0.0526819	P20618	Proteasome subunit beta type-1	PSMB1
21.3311	20.8601	20.6529	20.6437	19.9732	21.0156	21.2849	20.3678	21.231	20.4217	19.3003	19.8018	0.752719	-0.683239	0.405596	0.47169	P20700;E9PBF6;A0A0D9SFE5	Lamin-B1	LMNB1
NaN	20.1236	19.6715	19.0101	18.3288	18.4954	19.5058	18.6506	18.4271	18.5274	18.3008	18.3588	0.759846	-0.76265	0.607304	0.341655	P21266	Glutathione S-transferase Mu 3	GSTM3
NaN	19.7531	20.2803	NaN	19.6971	NaN	19.1747	19.2577	19.4892	NaN	NaN	NaN	0.461251	-1.20175	0.409925	1.09337	P21281;H0YC04	V-type proton ATPase subunit B, brain isoform	ATP6V1B2
21.9568	22.9013	22.673	22.3349	22.1669	22.3347	22.7166	21.9486	22.0696	21.7789	21.2851	21.7959	1.5026	-0.73415	1.29119	0.559347	P21333;A0A7P0NMY4	Filamin-A	FLNA
NaN	19.313	19.1144	19.0157	18.4543	19.2263	19.6554	18.6673	19.1067	NaN	NaN	NaN	0.849476	-1.63801	1.39528	2.09302	P22059	Oxysterol-binding protein 1	OSBP
19.6643	21.7769	21.2053	20.0699	20.3798	20.2593	21.5003	20.3949	19.919	19.2668	18.9599	19.168	1.35489	-1.35068	1.97496	1.30517	P22102	Trifunctional purine biosynthetic protein adenosine-3;Phosphoribosylamine--glycine ligase;Phosphoribosylformylglycinamidine cyclo-ligase;Phosphoribosylglycinamide formyltransferase	GART
21.2751	22.7895	22.6959	21.92	21.9673	22.6537	22.568	21.5937	21.6691	21.8434	21.6476	21.7606	0.57429	-0.439947	0.924273	0.465485	P22234;E9PBS1;D6RF62	Multifunctional protein ADE2;Phosphoribosylaminoimidazole-succinocarboxamide synthase;Phosphoribosylaminoimidazole carboxylase	PAICS
NaN	19.2645	19.0705	NaN	19.7569	NaN	18.855	19.7958	18.8772	20.1331	NaN	19.7197	0.442206	1.22452	0.103613	-0.357004	P22307;H0YF61	Non-specific lipid-transfer protein	SCP2
NaN	23.3511	23.3932	22.9958	22.7974	23.1318	22.4658	23.0966	22.3901	22.5769	22.8074	22.9447	0.263489	1.02571	0.435925	0.193143	P22314	Ubiquitin-like modifier-activating enzyme 1	UBA1
22.095	23.8932	24.0458	23.6148	23.9061	24.1423	23.9394	23.4401	23.5498	24.3745	23.7482	23.8281	0.427761	0.462959	0.0269785	-0.0181642	P22626;A0A7I2V4I6;A0A7I2V323;A0A7I2V4N1;A0A7I2V3P1;A0A7I2V3P7;A0A7I2V4S4;A0A024RA28;A0A087WUI2	Heterogeneous nuclear ribonucleoproteins A2/B1	HNRNPA2B1;HNRPA2B1
NaN	20.8783	21.1444	19.4019	20.9805	20.6505	20.8391	20.2483	19.3265	20.0174	19.5224	19.661	0.0559387	0.173971	2.54966	1.04777	P23246	Splicing factor, proline- and glutamine-rich	SFPQ
18.0123	20.2005	19.7427	NaN	18.762	17.3514	19.3057	18.0877	18.4878	17.7722	NaN	18.2716	0.557931	-1.02823	0.457628	0.636954	P23381	Tryptophan--tRNA ligase, cytoplasmic;T1-TrpRS;T2-TrpRS	WARS
20.5785	22.7715	22.737	22.4807	22.3226	22.4473	22.6312	22.5096	22.2793	22.0932	21.868	22.3762	0.00766525	0.0122743	1.33514	0.323483	P23396;E9PL09;E9PPU1;H0YEU2;F2Z2S8;H0YCJ7	40S ribosomal protein S3	RPS3
NaN	22.9885	22.8184	22.1958	22.4682	22.4077	23.0044	22.5714	22.1443	22.9398	23.0164	22.8471	0.466063	1.43022	0.203281	-0.123986	P23526	Adenosylhomocysteinase	AHCY
19.7011	22.849	23.2401	23.4314	22.5761	24.3194	23.8515	22.4777	23.0662	22.7416	22.5429	22.615	0.194223	0.436047	0.554217	0.564748	P23528;G3V1A4;E9PP50;E9PK25;E9PS23;E9PLJ3;E9PQB7	Cofilin-1	CFL1
20.8382	19.1987	18.9379	NaN	19.7076	20.5504	21.3174	18.8843	20.6049	NaN	NaN	NaN	0.347606	-1.25237	1.16594	2.71011	P23634	Plasma membrane calcium-transporting ATPase 4	ATP2B4
NaN	19.6403	19.1474	NaN	18.8098	18.5909	19.388	19.6128	18.006	18.8609	NaN	18.6606	0.0319366	-0.0893192	0.933204	1.12821	P23921;E9PL69	Ribonucleoside-diphosphate reductase large subunit	RRM1
NaN	21.8114	21.5414	21.8176	20.7807	22.2264	21.9516	20.7491	21.7293	21.3251	NaN	20.9769	0.0685278	-0.282469	0.448064	1.06665	P24534	Elongation factor 1-beta	EEF1B2
NaN	19.7924	19.1884	19.4927	19.4511	19.6047	19.4195	19.5637	19.0014	19.523	19.2822	19.5962	0.318096	0.501767	0.517261	0.159046	P24666;G5E9R5;F2Z2Q9	Low molecular weight phosphotyrosine protein phosphatase	ACP1
NaN	21.4913	21.4912	21.4044	21.0023	21.4495	21.464	20.971	20.7019	20.5602	20.6502	20.3295	0.0434672	-0.100557	2.22652	0.661244	P24752;A0A5F9ZHL1;A0A5F9ZHJ7	Acetyl-CoA acetyltransferase, mitochondrial	ACAT1
NaN	21.4823	20.6583	19.6231	19.6418	18.493	20.9214	19.6054	19.7908	19.147	18.6428	18.973	0.182771	-0.494037	0.424214	0.526967	P25205;J3KQ69;A0A499FHX9	DNA replication licensing factor MCM3	MCM3
NaN	22.0776	21.575	22.3248	21.733	21.9143	21.5188	21.5771	22.2585	22.0963	21.9258	21.7587	0.448581	1.03747	1.2272	-0.324019	P25398	40S ribosomal protein S12	RPS12
NaN	17.5812	17.0402	17.6257	17.1547	16.4119	17.1237	NaN	16.9359	NaN	NaN	NaN	1.3451	-0.71203	0.0520139	-0.0403762	P25685;A0A7I2V3K7;M0QXK0	DnaJ homolog subfamily B member 1	DNAJB1
NaN	21.9421	21.3755	20.5455	20.9242	21.3216	21.5987	20.8273	21.6745	20.9053	21.0125	20.8126	0.362019	1.1825	0.091746	0.0667439	P25705;K7ERX7;K7EK77;K7EJP1	ATP synthase subunit alpha, mitochondrial	ATP5A1
NaN	20.1657	20.5316	NaN	19.5087	20.1774	20.3228	19.8604	19.988	NaN	NaN	20.3836	0.0385021	-0.165621	0.697956	1.56783	P25786;F5GX11;B4DEV8	Proteasome subunit alpha type-1;Proteasome subunit alpha type	PSMA1
NaN	20.4535	20.0842	19.6561	19.7534	19.4886	19.7855	19.5059	19.6902	20.2506	NaN	20.1722	0.0222846	-0.0978737	0.253829	0.678867	P25788	Proteasome subunit alpha type-3	PSMA3
NaN	19.3711	21.0286	18.2117	18.8294	18.5117	20.0873	17.5742	20.2395	18.4031	18.038	18.2009	0.00110605	0.00374365	0.0140452	0.0303183	P26038	Moesin	MSN
NaN	20.085	20.2841	19.5424	19.7372	19.3766	19.7066	19.7791	19.727	19.8232	18.9091	19.4069	0.0776413	0.152224	0.348914	0.183313	P26196	Probable ATP-dependent RNA helicase DDX6	DDX6
NaN	20.8501	21.1353	NaN	20.5338	NaN	20.2364	21.1601	20.5543	21.1865	20.6546	20.4168	0.696966	1.533	0.463185	-1.06773	P26368;K7ENG2	Splicing factor U2AF 65 kDa subunit	U2AF2
23.6856	22.3121	22.4887	22.1798	21.4412	22.0487	22.0799	21.1507	21.3404	22.2905	21.802	22.2209	0.937874	-0.753076	0.309623	-0.233355	P26373	60S ribosomal protein L13	RPL13
19.5574	22.0275	21.6369	21.8522	21.2493	20.9551	21.4725	21.3579	20.9764	20.8207	20.8094	20.724	0.31915	-0.43587	1.87593	0.426082	P26639	Threonine--tRNA ligase, cytoplasmic	TARS
20.3451	21.1386	21.0715	20.8576	20.2932	20.4356	21.1479	20.0135	20.1121	19.6957	17.6827	19.7786	1.4169	-1.53593	0.984019	1.15528	P26640;A0A140T936	Valine--tRNA ligase	VARS
NaN	23.26	23.1177	22.2704	22.7371	22.1542	22.668	23.0509	22.7909	22.712	22.5527	22.9263	0.394915	1.39213	0.179875	-0.0929561	P26641	Elongation factor 1-gamma	EEF1G
20.7024	22.2223	22.0861	21.1282	21.6391	21.8091	22.2605	21.5249	21.7619	21.0633	21.054	21.1022	0.297409	-0.289379	1.26251	0.563014	P27348;E9PG15	14-3-3 protein theta	YWHAQ
19.8379	19.5658	20.2864	19.6591	19.6937	20.2572	20.0227	19.5047	19.6405	18.922	NaN	19.4224	0.740056	-1.43178	0.758957	1.46408	P27361;E9PQW4;E9PJF0;B3KR49;E9PBK7	Mitogen-activated protein kinase 3;Mitogen-activated protein kinase	MAPK3
18.3851	19.6293	19.5605	19.0279	19.0905	18.862	20.0178	18.8153	19.4036	18.6445	NaN	18.7663	0.539299	-1.06937	0.569406	1.11509	P27694	Replication protein A 70 kDa DNA-binding subunit;Replication protein A 70 kDa DNA-binding subunit, N-terminally processed	RPA1
NaN	21.1917	20.8621	19.9379	19.7084	20.8194	21.0915	19.0169	19.6281	19.705	19.7138	19.6924	0.0186128	-0.0528464	0.437056	0.474216	P28066	Proteasome subunit alpha type-5	PSMA5
NaN	20.5524	20.8075	NaN	20.2796	19.8772	20.8235	20.4857	20.0209	21.0136	20.7777	20.9582	0.84871	1.86828	0.490459	-0.326086	P28072	Proteasome subunit beta type-6	PSMB6
18.6923	20.5406	20.0696	19.6607	20.1655	20.1974	20.0114	20.962	20.0224	21.2332	21.1713	21.06	1.23096	1.13095	0.740055	-0.537673	P28074	Proteasome subunit beta type-5	PSMB5
21.0203	18.4564	18.5294	NaN	21.1834	18.6972	19.3485	19.7672	19.768	19.8354	19.1496	19.8705	0.448444	0.758606	0.0596062	0.0931845	P28289	Tropomodulin-1	TMOD1
NaN	20.3062	19.8745	NaN	19.4081	20.2125	19.0823	19.5551	19.2309	NaN	NaN	19.6846	0.0984058	-0.285961	0.807187	1.16625	P28482	Mitogen-activated protein kinase 1	MAPK1
NaN	19.7392	19.3106	18.5879	18.8066	18.6534	19.399	18.2453	18.3785	18.16	NaN	18.4816	0.119879	-0.27211	1.03681	0.623418	P28838;H0Y9Q1	Cytosol aminopeptidase	LAP3
17.5837	20.0309	19.0159	18.7785	18.4093	18.8166	19.3319	19.1417	18.5772	18.8973	18.9456	18.9021	0.0144072	-0.0217352	0.166106	0.0943198	Q5VZU9;P29144;A0A494C1B8;A0A494C0U1	Tripeptidyl-peptidase 2	TPP2
18.0653	22.1851	21.6269	19.7382	20.3651	20.3637	21.3639	19.8909	20.7419	20.5186	19.2325	20.5555	0.0496242	-0.141747	0.198445	0.233736	P29401	Transketolase	TKT
21.5779	18.2912	18.2643	18.4565	18.3212	20.0378	19.7787	18.5702	19.6092	NaN	NaN	NaN	0.915052	-2.24535	1.14891	2.27484	P29966	Myristoylated alanine-rich C-kinase substrate	MARCKS
NaN	21.052	21.3475	21.1876	20.8829	20.7556	21.2239	21.105	21.3022	21.2268	21.1419	21.0409	0.437895	1.03765	0.766246	-0.186102	P30041	Peroxiredoxin-6	PRDX6
NaN	19.4867	18.798	NaN	19.0515	19.5618	NaN	18.7265	19.6628	19.0695	NaN	18.9656	0.159355	0.421029	0.0365003	0.101079	P30044	Peroxiredoxin-5, mitochondrial	PRDX5
NaN	20.4786	20.0133	NaN	19.6873	NaN	19.0985	19.0961	20.0024	20.3459	NaN	19.6943	0.28859	0.969044	0.234194	-0.607283	P30048	Thioredoxin-dependent peroxide reductase, mitochondrial	PRDX3
NaN	21.6647	20.5896	21.0076	20.0726	21.2026	21.6067	20.3591	20.1366	19.8339	19.9287	19.983	0.0194609	0.0692034	1.22055	0.839689	P30050	60S ribosomal protein L12	RPL12
NaN	19.8904	19.3595	19.8259	19.4516	20.0519	20.3332	19.9412	19.6917	NaN	NaN	NaN	0.510385	-1.18085	1.75993	2.25135	P30084	Enoyl-CoA hydratase, mitochondrial	ECHS1
NaN	18.1595	18.8417	NaN	17.7333	NaN	18.0597	17.7036	17.8529	17.9362	NaN	NaN	0.273036	-0.361256	0.635021	0.399788	Q5T0D2;P30085	UMP-CMP kinase	CMPK1
21.6181	22.1327	22.5072	21.3899	22.1915	22.4827	21.5279	22.3562	21.8687	22.8012	22.6227	22.5455	0.846884	0.547552	0.496048	-0.319962	P30086	Phosphatidylethanolamine-binding protein 1;Hippocampal cholinergic neurostimulating peptide	PEBP1
20.801	21.8417	21.9503	21.3996	21.284	21.3866	21.096	21.2638	21.629	21.2987	20.7014	21.3259	0.341311	-0.259398	0.0319528	0.0188661	P30101;A0A8I5KT88;A0A8I5KW33;A0A8I5KS72;A0A8I5KNU9;A0A8I5QKQ5;A0A8I5KW00;A0A8I5KXC9;A0A8I5KPY2;A0A8I5KRV3	Protein disulfide-isomerase A3	PDIA3
21.1239	22.6526	21.5516	21.9988	21.6115	22.0122	22.4764	21.8219	21.9644	21.4508	21.6729	21.6977	0.150479	-0.135265	0.639325	0.284032	P30153;B3KQV6;C9J9C1	Serine/threonine-protein phosphatase 2A 65 kDa regulatory subunit A alpha isoform	PPP2R1A
NaN	20.1444	18.2795	NaN	17.6795	17.7432	19.0634	17.9977	17.0586	NaN	17.5529	NaN	0.151891	-0.435714	1.17152	1.02983	P31150	Rab GDP dissociation inhibitor alpha	GDI1
NaN	19.7661	20.1737	19.652	19.4248	20.3062	19.5291	19.4576	19.3686	19.6557	NaN	19.1189	0.280069	-0.652384	0.635756	1.05199	P31153	S-adenosylmethionine synthase isoform type-2	MAT2A
NaN	17.8847	18.5802	18.124	18.0208	NaN	17.2749	18.1442	18.6458	NaN	NaN	NaN	0.184074	-0.353824	0.0128166	0.0275295	P31937	3-hydroxyisobutyrate dehydrogenase, mitochondrial	HIBADH
18.3488	21.186	20.6715	20.8352	20.1252	20.7981	20.9106	20.1203	19.8954	20.4811	20.4632	20.4247	0.0289096	0.0557156	0.28084	0.172451	P31939	Bifunctional purine biosynthesis protein PURH;Phosphoribosylaminoimidazolecarboxamide formyltransferase;IMP cyclohydrolase	ATIC
19.4145	20.322	20.3308	19.977	19.7757	20.4796	20.6737	19.3964	20.0907	20.246	18.7411	19.8338	0.294383	-0.283212	0.333094	0.353467	P31942	Heterogeneous nuclear ribonucleoprotein H3	HNRNPH3
20.0274	22.2092	21.8369	21.4116	21.9529	21.7654	21.4167	21.8313	21.6135	22.1803	22.1253	22.0697	0.598391	0.625936	0.718724	-0.25563	P31946	14-3-3 protein beta/alpha;14-3-3 protein beta/alpha, N-terminally processed	YWHAB
21.4551	23.0427	22.6111	21.9499	22.1475	22.4375	22.6762	22.2612	21.8829	22.4735	21.6581	22.3507	0.167404	-0.173392	0.611636	0.289306	P31948	Stress-induced-phosphoprotein 1	STIP1
NaN	21.5032	21.6283	NaN	22.5014	NaN	22.5252	22.0168	22.1382	22.3688	22.8362	22.0999	1.20616	3.15686	0.447874	-1.41732	P32119;A6NIW5	Peroxiredoxin-2	PRDX2
NaN	17.4037	17.6018	NaN	17.1115	17.2445	17.7132	NaN	17.0137	NaN	NaN	NaN	0.475558	-0.544771	1.42858	0.741893	P32322;E2QRB3	Pyrroline-5-carboxylate reductase 1, mitochondrial	PYCR1
NaN	20.4177	21.5589	21.543	20.5323	21.3306	21.7343	20.7393	20.8217	20.1115	20.0094	19.5847	0.040499	0.144949	1.35107	0.952312	P32969;D6RAN4;A0A2R8Y5Y7;H0Y9V9	60S ribosomal protein L9	RPL9
20.7306	21.0426	21.291	20.8151	20.7437	20.4451	21.2173	20.3762	20.0585	19.7683	19.1085	19.8738	2.71134	-1.26753	1.90531	0.993296	P33176	Kinesin-1 heavy chain	KIF5B
NaN	21.5664	22.1033	22.4549	22.0306	22.8188	21.5028	21.6529	21.3693	21.9554	21.4962	22.2527	0.33811	1.13381	0.267647	0.232887	P33316;A0A0C4DGL3;H0YNW5;H0YKC5;H0YKI0	Deoxyuridine 5-triphosphate nucleotidohydrolase, mitochondrial	DUT
NaN	21.4424	20.4594	19.7663	19.9648	18.9384	19.316	19.9419	19.9225	18.9108	19.0441	19.7241	0.102039	-0.272151	0.151296	0.139904	P33992;B1AHB1	DNA replication licensing factor MCM5;DNA helicase	MCM5
NaN	21.1745	21.5043	21.4964	20.7244	20.8613	21.2345	20.603	20.7458	19.736	19.6094	20.5464	0.00709826	-0.026299	1.1555	0.69638	P33993	DNA replication licensing factor MCM7	MCM7
NaN	22.286	21.9749	21.8737	21.5763	21.6582	22.0742	21.8467	21.6023	21.581	21.9259	21.7949	0.322557	1.02876	0.177395	0.0628157	P34897;H0YIZ0	Serine hydroxymethyltransferase, mitochondrial;Serine hydroxymethyltransferase	SHMT2
NaN	21.4594	21.1535	21.0516	20.6923	20.8923	21.4669	20.6923	20.6272	20.3205	19.6891	20.4986	0.0780476	0.265417	1.24556	0.652109	P34932	Heat shock 70 kDa protein 4	HSPA4
20.1202	18.5789	19.7241	NaN	NaN	19.3419	19.9751	NaN	19.6594	NaN	NaN	NaN	0.545206	-1.31023	0.221803	0.666017	P35221;G3XAM7	Catenin alpha-1	CTNNA1
NaN	NaN	18.1989	NaN	17.7284	NaN	NaN	17.7121	18.0679	17.6407	NaN	17.8159	0.709941	0.59324	0.525996	-0.301441	P35244	Replication protein A 14 kDa subunit	RPA3
NaN	20.1542	19.7508	18.5747	18.8494	19.3881	19.481	18.6375	18.5457	NaN	18.6423	NaN	0.335619	-0.886776	1.28436	1.41099	P35249;C9JZI1;C9J8M3;C9JXZ7	Replication factor C subunit 4	RFC4
NaN	20.6997	19.8282	20.1132	19.5823	NaN	20.1769	19.9183	19.2177	19.7419	NaN	19.5816	0.0723598	-0.233001	0.00452238	-0.0146356	P35250;H7C5P4;A0A087WVY3	Replication factor C subunit 2	RFC2
NaN	16.5933	17.0821	NaN	17.4965	17.6759	17.4134	NaN	NaN	NaN	NaN	NaN	1.31289	0.704298	0.109861	-0.0965943	P35251	Replication factor C subunit 1	RFC1
NaN	19.1945	19.7275	19.0846	18.4997	18.9156	19.6236	19.2255	18.4531	NaN	18.5233	19.2783	0.362596	-0.472456	0.700392	0.617008	P35520	Cystathionine beta-synthase	CBS
24.2419	20.7546	22.4869	20.7927	24.4563	23.3104	23.5159	22.2067	22.301	20.3902	23.284	21.753	0.0466535	-0.136965	0.971017	1.44028	P35580;A0A8I5KZ38	Myosin-10	MYH10
NaN	17.5696	17.4963	17.8135	NaN	NaN	16.5208	NaN	NaN	NaN	NaN	NaN	0.721288	-0.648688	0.231548	-0.252002	P36404;V9GYD0	ADP-ribosylation factor-like protein 2	ARL2;ARL2-SNX15
20.0089	20.4427	20.7727	20.592	20.7978	20.4279	21.2827	20.4491	20.5431	NaN	NaN	20.2183	0.845014	-1.54744	1.02242	1.83271	P36507	Dual specificity mitogen-activated protein kinase kinase 2	MAP2K2
21.1614	23.1542	23.172	23.5349	22.6882	22.6369	23.1804	22.766	22.5652	22.9041	22.6644	22.9253	0.00558955	0.00912046	0.131162	0.0531263	P36578;H3BM89	60S ribosomal protein L4	RPL4
NaN	17.9081	19.0635	17.7724	17.989	17.39	18.7549	17.9803	18.1673	NaN	17.9588	17.9209	0.0918278	0.136103	0.11349	0.0903177	P36957;Q86SW4	Dihydrolipoyllysine-residue succinyltransferase component of 2-oxoglutarate dehydrogenase complex, mitochondrial	DLST
22.025	23.7863	23.4935	23.0466	22.6253	23.2	23.2771	22.0797	22.9656	22.4478	21.9417	22.4507	0.705643	-0.636396	0.44107	0.344089	P37802;X6RJP6	Transgelin-2	TAGLN2
NaN	20.832	21.2131	20.0952	20.6256	21.1846	21.4014	20.9284	21.1682	21.0173	20.5345	21.1217	0.555344	1.32272	0.12607	0.0745487	P37837;F2Z393	Transaldolase	TALDO1
NaN	20.3477	20.2424	20.0105	19.9481	19.8766	20.1186	19.9053	19.704	19.4407	19.6446	19.4491	0.0950497	0.22717	2.45863	0.402535	P38117	Electron transfer flavoprotein subunit beta	ETFB
NaN	18.6382	19.3531	NaN	18.1937	19.2577	18.6709	18.2023	NaN	NaN	NaN	NaN	0.959756	-1.13041	2.61761	1.62294	P38606	V-type proton ATPase catalytic subunit A	ATP6V1A
NaN	21.0451	20.8313	20.9088	20.5916	20.5449	20.7009	20.8592	20.3878	20.4289	20.1636	20.3436	0.0482121	0.0960746	2.03161	0.343141	P38919;I3L3H2	Eukaryotic initiation factor 4A-III;Eukaryotic initiation factor 4A-III, N-terminally processed	EIF4A3
NaN	18.6918	18.1725	18.3613	18.5618	NaN	18.0195	18.3651	18.0091	18.6136	19.0435	18.3939	0.477939	0.400806	0.551569	-1.06287	P39019;M0R2L9;A0A075B6E2;M0QYF7;M0R140	40S ribosomal protein S19	RPS19
NaN	22.2503	22.7362	22.7973	22.5056	21.6441	21.3589	23.0467	22.2792	22.6279	22.6152	23.0138	0.458493	1.50951	0.553735	-0.495225	P39023;G5E9G0;B5MCW2;H7C422;H7C3M2	60S ribosomal protein L3	RPL3
19.7986	20.7241	20.6847	20.8984	20.4535	21.2145	21.2729	20.5781	20.4818	20.4338	NaN	20.8961	0.40112	-1.10792	0.565206	1.46119	P39687;H0YN26	Acidic leucine-rich nuclear phosphoprotein 32 family member A	ANP32A
21.8055	20.0277	20.3171	19.8041	20.3085	20.1686	20.3357	19.9815	20.6835	20.1425	NaN	19.7064	0.549247	-1.17694	0.445392	0.88693	P39748;F5H1Y3	Flap endonuclease 1	FEN1
18.6286	22.8544	22.8303	22.0952	22.3015	23.0255	22.7909	21.7384	22.1866	21.782	21.834	21.5749	0.0865782	0.242239	1.02553	0.619698	P40227	T-complex protein 1 subunit zeta	CCT6A
20.5208	22.8936	22.4961	22.2088	21.9758	22.4485	22.5182	22.2965	21.7461	22.5002	21.7441	22.7232	0.0933158	0.148583	0.182317	0.131338	P40925;B9A041;A0A5K1VW95;B8ZZ51	Malate dehydrogenase, cytoplasmic	MDH1
NaN	23.4831	23.2475	23.2506	23.0103	23.5585	23.422	22.7841	22.5918	23.0518	23.131	22.8778	0.315026	1.22799	0.618364	0.280627	P40926;G3XAL0	Malate dehydrogenase, mitochondrial;Malate dehydrogenase	MDH2
NaN	NaN	17.6435	NaN	18.246	NaN	17.6376	18.3534	18.1396	NaN	NaN	NaN	0.63496	-0.691395	1.03389	1.07839	P40937	Replication factor C subunit 5	RFC5
18.9462	20.5354	20.6093	19.4156	19.6302	19.681	20.1562	19.4465	19.2662	18.3993	19.0751	NaN	1.11685	-1.49715	1.21663	1.34904	P41091;Q2VIR3	Eukaryotic translation initiation factor 2 subunit 3;Putative eukaryotic translation initiation factor 2 subunit 3-like protein	EIF2S3;EIF2S3L
NaN	19.5598	19.1837	18.6868	18.3769	18.6702	19.5421	18.4382	18.6844	18.4906	NaN	NaN	0.560724	-1.24808	0.832076	1.45648	P41227;C9JN83;F8W808;A8MWP7	N-alpha-acetyltransferase 10	NAA10
NaN	18.3018	18.4332	19.2476	18.4974	19.3019	NaN	NaN	NaN	NaN	NaN	NaN	1.57514	-1.40734	0.74227	1.03859	P41240	Tyrosine-protein kinase CSK	CSK
NaN	NaN	NaN	NaN	17.8736	17.2312	18.2654	17.5081	17.9595	NaN	17.7029	NaN	0.021393	-0.0313206	0.542316	0.568563	P42126;H3BS70;Q96DC0	Enoyl-CoA delta isomerase 1, mitochondrial	ECI1;DCI
NaN	19.8294	20.0781	19.6299	18.6481	20.259	20.3188	18.7926	19.0866	18.4783	NaN	18.7074	0.340434	-0.872056	0.877728	1.39874	P42166	Lamina-associated polypeptide 2, isoform alpha;Thymopoietin;Thymopentin	TMPO
NaN	19.1759	19.7153	19.5751	18.963	18.8112	19.3748	18.9884	18.3481	18.7977	18.7223	18.5771	0.580442	-0.501124	1.46015	0.423051	P42285	Superkiller viralicidic activity 2-like 2	SKIV2L2
NaN	16.9192	17.7259	NaN	17.036	NaN	17.8299	16.9094	16.8226	NaN	NaN	NaN	0.0257302	-0.0477784	0.0518104	-0.0998852	P42345	Serine/threonine-protein kinase mTOR	MTOR
NaN	22.1876	21.9816	22.8329	21.9113	21.7973	21.9326	21.979	21.7897	21.6133	21.4974	21.5799	0.204875	0.776121	2.1087	0.284998	P42677	40S ribosomal protein S27	RPS27
17.3371	20.771	19.6737	18.2775	19.4086	18.3997	20.0962	18.6789	19.309	NaN	NaN	18.4364	0.570237	-1.35624	0.823608	1.48724	P43246;A0A2R8YFH0;E9PHA6;A0A2R8Y6P0;A0A2R8YG02;A0A2R8Y7S8	DNA mismatch repair protein Msh2	MSH2
NaN	21.0687	21.414	20.7086	21.0618	22.0684	21.326	21.4463	21.1353	21.2497	20.5426	21.4518	0.451555	1.21361	0.626997	0.380791	P43487;F6WQW2;C9JJ34;C9JXG8;C9JDM3;C9JGV6	Ran-specific GTPase-activating protein	RANBP1
NaN	20.2911	20.8168	19.6574	20.1712	19.5911	20.1803	19.5329	20.4576	20.082	NaN	19.8467	0.015325	-0.0581861	0.279418	0.59333	P43686	26S protease regulatory subunit 6B	PSMC4
NaN	19.0466	19.0013	NaN	19.1567	18.9793	18.9452	NaN	NaN	NaN	NaN	NaN	0.688701	-0.922338	1.21374	1.38881	P43897;C9JT21	Elongation factor Ts, mitochondrial;Elongation factor Ts	TSFM
NaN	18.5992	18.8298	NaN	18.1264	NaN	18.3491	NaN	17.9229	18.001	NaN	17.5535	0.173513	-0.31802	0.108607	0.168465	P45974	Ubiquitin carboxyl-terminal hydrolase 5	USP5
17.995	20.6067	20.1536	19.7166	19.767	19.9432	20.5672	19.1994	19.3386	18.2008	NaN	18.6544	0.842051	-1.65301	1.17953	1.90423	P46060	Ran GTPase-activating protein 1	RANGAP1
NaN	18.437	18.3966	19.2007	NaN	NaN	18.0468	NaN	18.3665	NaN	NaN	NaN	0.602447	-0.775158	0.16997	-0.243696	P46063	ATP-dependent DNA helicase Q1	RECQL
NaN	18.6867	18.713	18.6752	NaN	17.9585	19.2466	NaN	17.5443	NaN	NaN	NaN	2.63422	-1.89244	0.753425	1.06084	P46087	Probable 28S rRNA (cytosine(4447)-C(5))-methyltransferase	NOP2
NaN	23.6177	22.3819	22.6758	22.5534	22.8334	21.8328	23.2513	22.8233	23.3664	23.7045	23.2726	0.589274	1.81422	0.991757	-0.673964	P46776;E9PJD9;E9PLL6	60S ribosomal protein L27a	RPL27A
NaN	18.4467	19.6702	NaN	19.3913	NaN	19.0343	18.3385	19.0554	19.8304	19.2288	19.3901	0.964262	1.26549	0.763045	-1.13383	P46778;G3V1B3;M0R181	60S ribosomal protein L21	RPL21
NaN	19.9475	20.5585	20.8682	20.2843	20.5099	20.3003	21.2118	20.0738	20.793	21.1977	20.9151	0.573592	1.32761	0.206526	-0.16832	P46779;H0YKD8;H0YLP6;H0YMF4	60S ribosomal protein L28	RPL28
21.8062	22.4852	22.3441	22.9633	22.7265	22.8712	22.2626	23.2387	22.9435	23.5695	23.966	23.7344	1.92692	1.15367	1.39921	-0.778617	P46781;B5MCT8;C9JM19	40S ribosomal protein S9	RPS9
NaN	18.261	18.1723	NaN	17.7601	17.231	18.1698	18.1139	17.821	NaN	NaN	17.8965	0.146294	0.237648	0.401728	0.319786	P46821	Microtubule-associated protein 1B;MAP1B heavy chain;MAP1 light chain LC1	MAP1B
NaN	20.2624	19.7153	19.7248	19.5105	18.8264	19.9396	19.0742	19.583	18.2447	18.6666	18.739	0.131611	-0.297937	0.687836	0.529365	P46940;A0A0J9YXZ5;H0YLE8	Ras GTPase-activating-like protein IQGAP1	IQGAP1
NaN	20.1843	19.5964	21.9671	20.045	20.7547	19.9329	20.6899	20.1246	20.8595	21.1069	NaN	0.0743825	0.32168	0.242534	0.576671	P46977	Dolichyl-diphosphooligosaccharide--protein glycosyltransferase subunit STT3A	STT3A
NaN	20.0552	19.9193	19.4094	19.1837	20.1663	20.0036	19.2428	19.0592	19.4341	NaN	19.5054	0.335125	-0.622259	0.665057	0.93795	P47813;X6RAC9;A6NJH9;O14602	Eukaryotic translation initiation factor 1A, X-chromosomal;Eukaryotic translation initiation factor 1A, Y-chromosomal	EIF1AX;EIF1AY
17.79	20.6167	20.482	19.0201	19.2306	16.9901	20.1437	19.6294	19.2039	18.6801	17.5333	19.1192	0.499952	-0.843066	0.178752	0.364342	P47897;A0A1B0GVU9;B4DDN1	Glutamine--tRNA ligase	QARS
16.3571	18.7608	18.6992	16.1704	25.1868	25.1065	23.0209	25.7167	25.7616	27.3862	27.65	27.19	4.57733	9.50009	1.65885	-2.23923	P48147;A0A499FJL1	Prolyl endopeptidase	PREP
21.8909	22.8788	22.5001	22.5674	22.2376	22.9178	22.0755	22.5163	21.8314	22.0699	22.0241	22.3092	0.884384	-0.400641	0.919949	0.378148	P48643;E7ENZ3;B7ZAR1;E9PCA1	T-complex protein 1 subunit epsilon	CCT5
NaN	19.2654	18.7178	NaN	18.4256	NaN	19.1589	18.6154	NaN	NaN	NaN	NaN	1.2316	-1.34966	1.12318	1.42176	P48739;B3KYB6	Phosphatidylinositol transfer protein beta isoform	PITPNB
23.2978	NaN	NaN	19.9876	20.1566	21.5234	20.7781	19.6242	21.5766	19.7977	19.1784	19.7492	0.140064	0.551095	0.278981	0.4451	P49006	MARCKS-related protein	MARCKSL1
NaN	20.5267	20.114	19.8853	19.001	20.0482	20.1195	19.3733	19.1937	18.9338	19.3041	19.1222	0.0971	-0.220426	0.894507	0.497035	P49189	4-trimethylaminobutyraldehyde dehydrogenase	ALDH9A1
20.2218	20.5668	21.0437	21.4518	20.6477	19.2096	21.3498	20.5252	20.2744	20.8258	19.5705	20.2637	0.780489	-0.587415	0.147552	0.199484	P49207	60S ribosomal protein L34	RPL34
NaN	NaN	19.5332	NaN	18.6111	18.8015	19.6104	18.7082	18.8644	18.6956	NaN	18.68	0.508128	1.13164	0.575514	0.759857	P49257	Protein ERGIC-53	LMAN1
20.7532	22.0735	22.1532	21.8718	21.3989	21.9707	22.0832	21.3394	21.45	21.2472	20.6567	21.6891	0.531909	-0.452178	0.732201	0.437302	P49321;Q5T624	Nuclear autoantigenic sperm protein	NASP
19.2862	22.2418	21.9739	21.5442	21.6304	21.1612	22.4151	21.485	21.4905	21.3552	21.2068	21.4323	0.0572305	0.10971	0.506357	0.301687	P49368;B4DUR8	T-complex protein 1 subunit gamma	CCT3
21.8101	22.0863	22.2016	21.9298	22.0725	22.2714	22.2621	21.5794	21.7779	21.4659	21.6473	21.3835	1.91434	-0.438297	1.38052	0.477723	P49411	Elongation factor Tu, mitochondrial	TUFM
NaN	19.7815	18.8626	NaN	17.9139	17.9027	18.4331	17.4459	18.2492	17.9254	NaN	17.675	0.591671	-0.843176	0.323646	0.315383	P49589;B4DKY1	Cysteine--tRNA ligase, cytoplasmic	CARS
NaN	21.7734	20.8067	NaN	21.9441	22.8037	NaN	22.4246	21.8844	22.7207	22.7544	22.2294	1.25921	3.83932	0.437139	-1.16678	P49721	Proteasome subunit beta type-2	PSMB2
NaN	20.6143	20.4983	20.1851	19.696	20.7904	20.7792	19.8969	19.7937	19.293	19.6822	19.7774	0.120235	0.382938	1.09558	0.654055	P49736;H0Y8E6	DNA replication licensing factor MCM2	MCM2
17.7887	20.2634	19.1305	17.0038	18.8332	18.7661	19.7061	17.5661	18.0127	NaN	16.3456	16.5401	1.00232	-1.58024	1.64264	1.75153	P49792	E3 SUMO-protein ligase RanBP2	RANBP2
NaN	20.9906	21.0109	20.3161	20.7868	21.0458	21.1253	20.2532	20.0427	20.2666	19.8771	20.3819	0.0676504	0.153358	1.56894	0.660693	P49915	GMP synthase [glutamine-hydrolyzing]	GMPS
21.424	24.6956	24.0145	23.4182	23.4969	23.6125	23.7051	23.898	23.3588	23.54	23.1766	23.6548	0.0212429	0.0444684	0.926758	0.245591	P50395;Q5SX87	Rab GDP dissociation inhibitor beta	GDI2
NaN	20.756	20.1176	20.5829	20.2049	20.4754	20.203	20.206	20.0155	20.6395	NaN	20.409	0.00212948	-0.00955486	0.398469	0.904323	P50502;Q8NFI4;H7C3I1;F6VDH7;Q8IZP2	Hsc70-interacting protein;Putative protein FAM10A5;Putative protein FAM10A4	ST13;ST13P5;ST13P4
NaN	19.7237	19.6676	18.7607	19.5633	18.3467	19.7698	19.8821	19.0216	18.9774	19.0384	18.8378	0.143894	0.274899	0.549317	0.421686	P50570	Dynamin-2	DNM2
NaN	21.8621	21.7924	NaN	21.1735	NaN	NaN	21.7051	21.8061	NaN	21.8297	21.357	0.178425	0.774351	0.328757	-1.38313	P50914;E7EPB3	60S ribosomal protein L14	RPL14
20.7157	23.0805	22.8136	22.4582	22.1124	22.2524	23.0887	22.1092	22.1899	21.8936	22.17	22.2139	0.102633	-0.150118	0.509264	0.27381	P50990	T-complex protein 1 subunit theta	CCT8
NaN	22.1136	22.3344	22.4354	21.541	22.0904	22.5816	21.6504	21.4481	21.2696	21.0808	21.5166	0.0887395	0.313833	1.32297	0.63709	P50991	T-complex protein 1 subunit delta	CCT4
NaN	19.1192	19.5123	19.0973	19.1164	18.8203	19.1518	18.5793	19.9717	19.4198	NaN	19.2192	0.0896134	0.292887	0.0894298	0.210653	P50995	Annexin A11	ANXA11
NaN	19.7556	19.2453	19.4519	19.2307	18.7977	19.6647	19.3362	18.9952	18.6559	NaN	18.6054	0.0685346	-0.158681	1.31178	0.718235	P51114;B4DXZ6;E9PFF5;E7EU85	Fragile X mental retardation syndrome-related protein 1	FXR1
NaN	19.1882	18.913	NaN	18.8678	NaN	18.1359	20.0738	18.8437	NaN	NaN	19.1449	0.133757	-0.40228	0.242162	0.753862	P51148;K7ERI8;K7ERQ8	Ras-related protein Rab-5C	RAB5C
NaN	20.0453	20.1817	19.9162	19.7842	19.2134	19.9345	19.2774	19.2494	18.7742	18.6742	18.7424	0.0425083	-0.130331	1.67675	0.692309	P51570;K7EII7;K7ERJ9;K7ERN9	Galactokinase	GALK1
NaN	NaN	19.0346	NaN	18.4817	18.8286	18.6785	NaN	NaN	NaN	NaN	NaN	0.519717	-0.732585	1.86407	1.66322	P51572;A0A2R8Y5M6;C9JMD7;C9JSP1;C9JQ75;C9J0M4	B-cell receptor-associated protein 31	BCAP31
NaN	18.11	17.8927	NaN	16.2362	16.8907	17.3353	16.2268	16.4198	NaN	NaN	NaN	0.414937	-0.520724	0.117265	-0.143653	P51812;B7ZB17;B1AXG1;B4DG22;A0A2R8Y603	Ribosomal protein S6 kinase alpha-3	RPS6KA3
NaN	20.8882	20.7142	20.7775	20.4843	NaN	20.5567	20.963	20.5893	20.8855	20.7097	20.9736	0.44521	1.1782	0.511299	-1.09973	P52209;K7EM49;K7EPF6;K7EMN2	6-phosphogluconate dehydrogenase, decarboxylating	PGD
23.2728	22.8869	23.4166	22.9259	22.5637	23.1053	23.3232	22.4264	22.8149	22.4834	21.7678	22.492	1.54547	-0.736025	0.741054	0.465141	P52272;A0A087X0X3;M0QZM1	Heterogeneous nuclear ribonucleoprotein M	HNRNPM
NaN	19.717	19.4353	NaN	19.849	20.7913	19.8865	NaN	20.1316	NaN	NaN	NaN	0.194506	-0.579309	0.562371	1.53114	P52294;C9JYI4	Importin subunit alpha-5;Importin subunit alpha-5, N-terminally processed	KPNA1
20.0277	21.8541	21.2849	21.4429	20.9038	21.3599	20.236	21.6159	21.0393	21.6824	21.119	21.2913	0.115923	0.130601	0.321942	-0.254109	P52597	Heterogeneous nuclear ribonucleoprotein F;Heterogeneous nuclear ribonucleoprotein F, N-terminally processed	HNRNPF
NaN	20.2789	20.1578	19.67	20.0249	19.2604	20.9059	19.2904	19.477	NaN	NaN	18.465	0.420548	-1.19298	1.37299	2.06309	P52701;A0A494C0M1	DNA mismatch repair protein Msh6	MSH6
NaN	19.4293	17.6505	18.4723	17.6142	17.7314	18.7303	NaN	NaN	18.1829	NaN	18.3976	0.214789	-0.591408	0.221201	0.467478	P52888;K7EP46	Thimet oligopeptidase	THOP1
NaN	19.934	20.0276	NaN	20.6539	NaN	20.315	20.5463	20.0453	19.8958	20.4954	20.3504	1.00057	1.76773	0.235191	-0.450723	P52907	F-actin-capping protein subunit alpha-1	CAPZA1
NaN	18.3736	17.4814	18.0432	17.4806	NaN	18.2832	17.9114	17.872	NaN	NaN	NaN	0.194195	-0.255676	0.191892	0.23183	P52948;H7C3P6;A0A3B3ITD8	Nuclear pore complex protein Nup98-Nup96;Nuclear pore complex protein Nup98;Nuclear pore complex protein Nup96	NUP98
18.5814	22.0037	21.6108	20.7148	21.0647	21.1594	21.4494	21.0112	20.6323	20.5674	20.8515	20.9124	0.00574379	0.0132017	1.81169	0.430309	P53396	ATP-citrate synthase	ACLY
NaN	18.5942	18.8792	NaN	18.4513	18.4459	19.8162	18.4135	18.8816	NaN	NaN	NaN	0.0744607	-0.184896	1.1087	1.41227	P53582;H0Y955	Methionine aminopeptidase 1	METAP1
NaN	19.2604	18.9745	18.7784	18.6633	18.6093	19.5803	18.6741	19.0269	18.6985	NaN	NaN	0.495726	-1.13741	0.821703	1.53618	P53597;A0A494C0D1	Succinyl-CoA ligase [ADP/GDP-forming] subunit alpha, mitochondrial	SUCLG1
NaN	20.3298	19.8826	20.1246	20.008	18.9533	19.8342	20.0125	19.0189	18.8196	18.5005	19.0833	0.496012	-0.66535	1.60347	0.84645	P53618	Coatomer subunit beta	COPB1
22.8646	20.4715	20.2176	20.7923	21.8532	22.247	22.7079	20.793	22.4462	20.6485	20.9711	20.7594	0.0575398	0.119786	0.552515	0.694007	P53985;Q5T8R5	Monocarboxylate transporter 1	SLC16A1
NaN	20.8969	20.0482	19.6217	20.1521	20.0567	20.2379	20.262	19.5066	19.4243	NaN	19.5697	0.123898	-0.379754	1.08562	1.29593	P54136	Arginine--tRNA ligase, cytoplasmic	RARS
21.374	22.062	22.4562	21.629	21.7785	21.8652	22.2798	21.5793	21.6479	21.048	20.9544	21.2957	1.19124	-0.643768	1.61367	0.639189	P54577;A0A6Q8PFX2	Tyrosine--tRNA ligase, cytoplasmic;Tyrosine--tRNA ligase, cytoplasmic, N-terminally processed	YARS
NaN	21.6154	21.0038	NaN	20.5844	21.2382	21.2358	20.9829	20.1303	20.6397	20.2589	20.4994	0.400156	1.16924	1.76713	0.628242	P54886	Delta-1-pyrroline-5-carboxylate synthase;Glutamate 5-kinase;Gamma-glutamyl phosphate reductase	ALDH18A1
NaN	19.2289	18.8004	NaN	18.5489	NaN	NaN	19.1255	19.0074	19.0445	19.3099	19.2171	0.847791	1.26157	1.00262	-1.50139	P55010;H0YLZ1;H0YN40	Eukaryotic translation initiation factor 5	EIF5
NaN	19.5555	19.6077	20.0414	19.4194	NaN	19.5124	19.66	19.8884	NaN	NaN	NaN	0.796201	-1.53471	0.429675	1.08049	P55036;Q5VWC4;H0Y3Y9;A6PVX3	26S proteasome non-ATPase regulatory subunit 4	PSMD4
19.3369	22.295	22.0857	22.0279	21.4224	22.1359	22.3315	21.8115	21.5216	21.4038	21.2989	21.3837	0.0165486	-0.0343852	1.36891	0.523295	P55060	Exportin-2	CSE1L
NaN	20.9417	20.6304	20.5335	20.3872	21.0659	20.6177	20.686	21.1605	20.9373	NaN	20.589	0.0330809	0.125054	0.326551	0.742705	P55769;B1AHD1;A0A3B3IUA2	NHP2-like protein 1;NHP2-like protein 1, N-terminally processed	NHP2L1
NaN	19.8394	19.555	19.4901	19.8413	NaN	19.4339	19.8885	20.2177	20.0446	18.6587	18.998	0.308817	0.655591	0.240719	-0.498575	P55795	Heterogeneous nuclear ribonucleoprotein H2	HNRNPH2
20.2195	21.5498	21.5262	20.3284	21.0393	20.2488	21.0466	21.025	20.5561	21.0438	20.3479	20.9593	0.173443	-0.179217	0.170471	0.11314	P55884;C9JZG1	Eukaryotic translation initiation factor 3 subunit B	EIF3B
20.1708	21.8365	20.7119	20.3973	20.6246	20.3907	21.0554	20.3043	20.2537	19.6752	18.744	19.6689	1.31322	-1.19368	1.53124	1.0083	P56192	Methionine--tRNA ligase, cytoplasmic	MARS
NaN	19.2301	19.0558	19.3368	19.2521	19.2627	19.3899	19.4387	19.2907	NaN	19.4409	18.9315	0.229901	-0.405501	0.535453	0.772905	P56545	C-terminal-binding protein 2	CTBP2
18.845	20.3122	20.539	19.0243	19.6164	19.2268	20.7312	19.5155	19.611	NaN	18.0261	18.9791	0.908506	-1.13787	1.13148	1.23019	P58107;A0A075B730	Epiplakin	EPPK1
23.3333	24.6901	25.1171	24.5084	25.1166	24.9642	24.4823	24.8147	24.5439	25.0262	24.3717	24.9687	0.32346	0.315413	0.223409	0.1168	P60174	Triosephosphate isomerase	TPI1
NaN	23.0454	23.5925	NaN	24.6422	24.375	24.3866	23.4881	24.5104	22.7267	23.3144	NaN	0.246278	1.51938	0.65405	2.43468	P60709;E7EVS6;A0A2R8Y793	Actin, cytoplasmic 1;Actin, cytoplasmic 1, N-terminally processed	ACTB
22.1281	23.6219	23.3449	23.6735	23.7263	23.8683	23.4544	23.6721	23.4392	23.3917	23.3358	23.4262	0.228876	0.206144	1.714	0.282041	P60842;J3KT12;J3KTB5;J3QS69;J3QL43;J3QR64;J3KSZ0	Eukaryotic initiation factor 4A-I	EIF4A1
NaN	22.1632	22.5536	NaN	22.9163	NaN	21.8831	22.5743	22.426	22.4527	21.9704	22.001	0.766207	2.11835	0.354046	-1.23105	P60866;E5RIP1;E5RJX2;A0A7P0S5H5	40S ribosomal protein S20	RPS20
NaN	19.1794	19.2248	NaN	18.5328	19.244	19.3016	NaN	NaN	NaN	NaN	NaN	0.605262	-0.965624	0.806728	1.27906	P60981;F6RFD5	Destrin	DSTN
NaN	19.112	19.0304	NaN	18.7775	NaN	19.3197	18.4603	18.8785	NaN	NaN	18.4877	0.0236407	0.0704389	0.223851	0.464005	P61011;G3V4F7;A0A7P0PJI2;A0A7I2V5K0;G3V480;A0A7I2V584	Signal recognition particle 54 kDa protein	SRP54
NaN	17.9018	18.0024	17.4608	17.201	NaN	17.8624	17.4223	17.4498	17.2743	NaN	NaN	0.836313	-0.434722	0.172622	0.124978	P61019	Ras-related protein Rab-2A	RAB2A
NaN	21.0701	20.651	19.8883	20.2151	20.3226	20.7726	20.0791	19.7792	19.769	20.3544	19.8562	0.067729	0.151948	1.02675	0.40763	P61081;M0QX69	NEDD8-conjugating enzyme Ubc12	UBE2M
NaN	19.554	19.2355	19.4898	19.551	19.937	19.2022	19.6747	19.4627	19.5605	19.523	19.1523	0.4414	0.771468	0.412099	0.166613	P61086;D6RDM7	Ubiquitin-conjugating enzyme E2 K	UBE2K
NaN	20.2807	19.1321	18.4113	18.6256	18.8684	18.9615	19.1107	19.1093	18.6907	18.9842	18.7977	0.1291	0.257755	0.0094769	-0.00389814	P61158;B4DXW1	Actin-related protein 3	ACTR3
NaN	20.735	20.1508	19.6807	19.396	19.8893	20.0344	19.0712	19.4362	19.3904	NaN	19.0063	0.225717	-0.586962	0.707111	0.859347	P61160	Actin-related protein 2	ACTR2
NaN	20.5289	20.8063	19.8912	21.0636	21.2788	21.4677	NaN	21.4321	NaN	NaN	NaN	0.555462	-1.75807	0.593891	2.18809	P84077;P61204;F5H423	ADP-ribosylation factor 1;ADP-ribosylation factor 3	ARF1;ARF3
NaN	21.3623	20.933	20.9668	20.8259	20.7489	21.0731	20.8412	20.2607	20.9587	19.8407	20.7898	0.20686	0.709559	0.763852	0.409777	P61221;D6R9I9	ATP-binding cassette sub-family E member 1	ABCE1
22.0506	21.9299	22.5536	21.724	22.1319	22.2351	22.0946	21.846	21.8729	22.1528	21.8906	22.1835	0.0727187	-0.0395842	0.172213	0.0519509	P61247;H0Y9Y4;D6RG13;D6RAT0;E9PFI5;D6R9B6;H0Y8L7;D6RB09	40S ribosomal protein S3a	RPS3A
NaN	NaN	NaN	21.4452	21.4522	21.7488	NaN	21.3505	21.5841	21.4104	NaN	21.549	0.444651	1.66999	0.0159604	-0.0932643	P61586;P08134;Q5JR08;A0A7I2YQV1	Transforming protein RhoA;Rho-related GTP-binding protein RhoC	RHOA;RHOC
NaN	18.9895	18.7089	18.4672	NaN	18.3192	18.6528	18.4418	NaN	NaN	NaN	NaN	1.11313	-1.43938	1.48309	1.37034	P61758	Prefoldin subunit 3	VBP1
NaN	20.2462	20.9426	19.6002	20.2076	NaN	20.4154	19.4752	20.3494	19.5172	NaN	19.6762	0.0303434	-0.0880713	0.0952071	-0.287414	P61970	Nuclear transport factor 2	NUTF2
22.2527	22.8587	23.388	23.0921	23.078	23.2353	23.3987	22.8443	23.2121	22.9788	22.4195	22.8494	0.0390055	-0.0329242	0.642866	0.274164	P61978;Q5T6W2	Heterogeneous nuclear ribonucleoprotein K	HNRNPK
NaN	20.5949	21.0756	20.7381	19.9589	20.5099	21.3775	20.2632	19.5319	20.0683	NaN	20.2024	0.143093	-0.604561	0.743075	1.58101	P61981	14-3-3 protein gamma;14-3-3 protein gamma, N-terminally processed	YWHAG
NaN	20.8529	20.5408	18.5686	20.1372	18.7071	20.4221	19.9508	19.5026	20.2216	18.1708	19.2012	0.102349	0.348119	0.411552	0.530242	P62140	Serine/threonine-protein phosphatase PP1-beta catalytic subunit	PPP1CB
NaN	21.9381	21.1413	20.774	20.7657	20.873	20.5162	20.7366	21.2121	NaN	20.4083	20.575	0.0886202	-0.397497	0.435611	1.04366	P62191	26S protease regulatory subunit 4	PSMC1
NaN	19.8534	20.001	20.0269	19.6586	19.6701	20.2799	19.7909	19.489	19.6366	19.1	19.0655	0.100838	0.246048	1.38166	0.527129	P62195;J3QQM1;J3QSE0	26S protease regulatory subunit 8	PSMC5
22.5981	22.383	22.4037	22.6573	22.256	22.6158	22.2946	22.6866	21.9549	22.9019	22.5119	22.3277	0.159101	-0.0863748	0.0615642	0.0391569	P62241;Q5JR95	40S ribosomal protein S8	RPS8
NaN	22.2823	21.411	21.1938	21.677	21.7305	19.7045	21.704	21.8324	21.9382	21.8684	21.7222	0.537091	1.35643	0.598697	-0.636286	P62249;M0R210;M0R3H0;M0R1M5;Q6IPX4	40S ribosomal protein S16	RPS16
21.2272	23.6495	23.8128	22.9309	23.524	23.5248	23.9166	23.3177	23.0632	23.3606	23.4086	23.5331	0.306092	0.43628	0.695586	0.229363	P62258	14-3-3 protein epsilon	YWHAE
NaN	21.3195	21.4318	22.1151	22.0907	21.0508	20.0603	21.8456	21.9872	21.7375	22.5155	21.7334	0.599695	1.63029	0.724219	-0.731568	P62266;D6RD47;D6RDJ2;D6RIX0;D6R9I7	40S ribosomal protein S23	RPS23
NaN	19.8836	19.9426	19.7256	20.1017	20.4645	19.8089	NaN	19.9818	NaN	NaN	NaN	0.86068	-1.8924	0.780843	1.96213	P62269	40S ribosomal protein S18	RPS18
19.2131	21.2418	21.8285	20.1316	21.1478	20.0242	21.8451	20.745	20.6662	20.3483	21.2075	20.2504	0.00776229	0.0143633	0.310748	0.322422	P62280;M0QZC5	40S ribosomal protein S11	RPS11
NaN	19.273	19.1516	19.4443	NaN	19.0951	19.2567	NaN	NaN	NaN	NaN	19.4374	0.408207	-1.06319	0.210372	0.558481	P62306	Small nuclear ribonucleoprotein F	SNRPF
NaN	20.8943	20.7868	19.8691	20.3946	20.3819	20.2148	19.5922	19.7846	20.1597	NaN	19.4977	0.207073	-0.54665	0.693168	0.966479	P62316;K7ERG4	Small nuclear ribonucleoprotein Sm D2	SNRPD2
NaN	21.333	21.3959	22.0939	21.2574	21.5372	21.7794	21.4107	20.9084	21.6949	21.5912	21.1877	0.348137	1.21128	0.295748	0.150605	P62424;Q5T8U3;Q5T8U2	60S ribosomal protein L7a	RPL7A
NaN	19.3821	20.1234	18.9312	19.3931	NaN	17.8262	19.807	19.1764	19.1302	19.1022	18.7294	0.0800409	0.143211	0.372439	-0.66396	P62495;B7Z7P8	Eukaryotic peptide chain release factor subunit 1	ETF1
NaN	20.801	20.7671	21.952	20.4714	21.7141	21.568	19.3844	20.8737	21.3128	19.9953	20.518	0.159669	0.411423	0.0637507	0.109527	P62633	Cellular nucleic acid-binding protein	CNBP
NaN	23.201	23.1315	22.6348	23.0203	23.0387	22.6444	23.2513	23.0346	23.0776	23.3105	22.5606	0.447042	1.71583	0.0119837	-0.00716925	P62701;Q8TD47	40S ribosomal protein S4, X isoform;40S ribosomal protein S4, Y isoform 2	RPS4X;RPS4Y2
NaN	20.7224	20.5791	21.0867	20.3328	NaN	20.6378	20.184	20.198	NaN	20.1084	20.2687	0.221542	-0.802739	0.0540347	0.238443	P62714;E5RHC1	Serine/threonine-protein phosphatase 2A catalytic subunit beta isoform;Serine/threonine-protein phosphatase	PPP2CB
NaN	22.4851	22.1075	NaN	25.3368	NaN	NaN	24.1446	25.0285	23.2626	24.3579	24.0621	1.55292	4.4653	0.720465	-3.6627	P63267;P68133;P68032;P62736;A6NL76;F8WB63;B8ZZJ2;C9JFL5;F6UVQ4;F6QUT6;A0A804HKV3	Actin, gamma-enteric smooth muscle;Actin, alpha skeletal muscle;Actin, alpha cardiac muscle 1;Actin, aortic smooth muscle	ACTG2;ACTA1;ACTC1;ACTA2
21.9009	22.7003	22.5741	21.5115	21.7744	21.0099	22.0206	21.5312	21.692	21.7534	21.6709	21.6172	0.869526	-0.488302	0.177793	-0.0993934	P62753;A2A3R5	40S ribosomal protein S6	RPS6
18.843	21.1947	20.7624	21.7821	20.4224	NaN	20.7317	20.6039	24.3155	21.1431	20.9397	20.1769	0.39285	0.998254	0.750425	-1.87012	P62805	Histone H4	HIST1H4A
NaN	21.7324	21.8902	22.5307	22.1972	22.4467	22.4129	22.4152	21.7285	21.9561	21.8703	21.3828	0.319683	1.02648	2.41801	0.6336	P62829;J3KTJ3;C9JD32;B9ZVP7;J3KT29	60S ribosomal protein L23	RPL23
NaN	22.3427	22.219	22.3612	22.8558	NaN	22.7123	22.7272	22.4208	22.7621	23.0227	22.1715	0.553657	1.72745	0.380761	-1.26251	P62851	40S ribosomal protein S25	RPS25
NaN	21.792	21.5755	22.6339	21.1165	21.4591	22.3653	21.4337	20.7439	NaN	NaN	NaN	1.0595	-3.26842	1.93711	4.01435	P62854;Q5JNZ5	40S ribosomal protein S26;Putative 40S ribosomal protein S26-like 1	RPS26;RPS26P11
NaN	20.8732	21.0459	20.8548	20.79	20.4798	20.6877	20.7335	20.4805	21.0126	20.5786	21.0678	0.366502	0.834718	0.28461	-0.112118	P62857	40S ribosomal protein S28	RPS28
22.8752	20.9919	20.0613	20.5304	20.8755	21.4393	22.3351	19.7631	21.6849	20.8978	NaN	20.251	0.446576	-1.41063	0.454773	1.3992	P62873;F6UT28;B1AKQ8;F6X3N5	Guanine nucleotide-binding protein G(I)/G(S)/G(T) subunit beta-1	GNB1
NaN	17.7164	17.6905	NaN	18.0325	18.5935	17.9707	NaN	18.2707	NaN	NaN	NaN	0.128982	0.206612	0.36037	0.481947	P62877	E3 ubiquitin-protein ligase RBX1;E3 ubiquitin-protein ligase RBX1, N-terminally processed	RBX1
NaN	19.1288	18.266	NaN	18.727	19.1496	19.6232	NaN	19.7404	NaN	NaN	NaN	0.127095	0.35536	0.370039	0.773056	P62879;C9JIS1;C9JXA5;C9JZN1;E7EP32	Guanine nucleotide-binding protein G(I)/G(S)/G(T) subunit beta-2	GNB2
NaN	21.6171	19.9834	21.2008	21.0498	21.0907	21.2951	20.7456	20.8251	21.2271	21.8064	20.8251	0.528067	1.205	0.191132	-0.125618	P62906	60S ribosomal protein L10a	RPL10A
22.4583	22.2574	22.3754	22.7074	22.6078	22.5963	22.3125	22.2366	22.1088	22.091	21.7175	22.049	1.86744	-0.458051	1.81642	0.446711	P62913;Q5VVC8	60S ribosomal protein L11	RPL11
19.787	22.7037	23.3649	22.5704	22.0198	22.1918	22.9154	21.9704	21.4637	22.2412	NaN	22.1429	0.416104	-1.37492	0.580058	1.54276	P62917;E9PKZ0;E9PKU4;E9PP36;G3V1A1	60S ribosomal protein L8	RPL8
20.4821	23.3468	23.0323	22.4399	22.4	23.5767	22.8344	22.5648	22.4738	22.8272	22.3925	22.2398	0.0876558	0.158035	0.589034	0.360665	P62937;F8WE65;C9J5S7	Peptidyl-prolyl cis-trans isomerase A;Peptidyl-prolyl cis-trans isomerase A, N-terminally processed;Peptidyl-prolyl cis-trans isomerase	PPIA
NaN	20.2915	20.7331	20.1738	19.7355	20.6334	20.7927	19.7525	18.947	20.7383	NaN	20.6076	0.0688889	0.357307	0.450608	1.03202	P62942;Q1JUQ3;Q5W0X3;Q1JUQ5;A0A087WZM5;A0A087WTS4;F6T7Q3;A0A087WV48;A0A7I2V3S6	Peptidyl-prolyl cis-trans isomerase FKBP1A;Peptidyl-prolyl cis-trans isomerase	FKBP1A;FKBP12-Exin;FKBP12-Exip2
NaN	21.0076	20.6669	21.3616	21.0113	21.5108	21.1615	21.294	21.8602	21.4594	NaN	20.6912	0.02165	0.116742	0.403655	1.29042	P62979;P0CG48;F5H265;Q96C32;J3QKN0;F5GXK7;F5H747;A0A2R8Y422;F5H388;B4DV12;F5H2Z3;F5GYU3;F5H6Q2;J3QTR3;J3QS39;M0R1V7;P62987;P0CG47;F5GZ39;J3QSA3	Ubiquitin-40S ribosomal protein S27a;Ubiquitin;40S ribosomal protein S27a;Polyubiquitin-C;Ubiquitin;Ubiquitin-60S ribosomal protein L40;Ubiquitin;60S ribosomal protein L40;Polyubiquitin-B;Ubiquitin	RPS27A;UBC;UBB;UBA52
21.2758	20.2769	19.9669	20.4455	20.4224	21.7051	21.1062	20.0924	21.3042	20.004	NaN	19.9906	0.442858	-1.23193	0.584235	1.57222	P63000	Ras-related C3 botulinum toxin substrate 1	RAC1
21.683	23.2044	23.14	22.4829	22.5134	23.1369	23.5478	22.5341	22.1579	22.6091	22.4528	22.5449	0.200067	-0.186386	0.927283	0.491859	P63104;E7EX29;B0AZS6;E7ESK7	14-3-3 protein zeta/delta	YWHAZ
NaN	19.0708	19.2227	18.627	19.0794	NaN	19.1767	19.5071	18.7731	NaN	NaN	19.0305	0.0432172	-0.126063	0.203717	0.486832	P63151	Serine/threonine-protein phosphatase 2A 55 kDa regulatory subunit B alpha isoform	PPP2R2A
NaN	19.5985	19.8031	18.0033	18.6527	NaN	18.3044	19.83	19.7102	19.4582	NaN	NaN	0.246366	-0.76733	0.232163	0.685694	P63167;F8VXI7;F8VXL2;F8VRV5	Dynein light chain 1, cytoplasmic	DYNLL1
NaN	22.5689	21.7487	22.3843	21.2384	NaN	21.7897	21.4909	21.5789	22.6296	NaN	22.0819	0.040416	-0.254453	0.0309695	-0.179709	Q8WVC2;P63220;Q9BYK1	40S ribosomal protein S21	RPS21
20.786	22.3395	22.1014	21.7576	21.7784	21.6692	21.4512	21.8875	21.8418	21.1423	21.2671	21.1199	0.480376	-0.403367	0.931681	0.353824	P63244;J3KPE3;D6RAC2;D6REE5;H0Y8W2;H0YAF8;H0YAM7;D6RHH4	Guanine nucleotide-binding protein subunit beta-2-like 1;Guanine nucleotide-binding protein subunit beta-2-like 1, N-terminally processed	GNB2L1
NaN	20.2117	20.4383	NaN	20.5466	20.3238	20.3242	NaN	20.9989	21.0396	NaN	NaN	0.119265	0.531401	0.078422	0.340837	P68036;A0A1B0GUS4	Ubiquitin-conjugating enzyme E2 L3	UBE2L3
26.8418	25.8801	26.1081	26.7852	26.5027	26.2472	26.2301	26.4224	26.4271	25.7532	26.0884	25.8022	0.643831	-0.386081	1.01634	0.332873	P68104;A0A7I2V659;A0A087WVQ9;Q5VTE0;A0A7I2V5N4;A0A7I2V3H3;A0A087WV01	Elongation factor 1-alpha 1;Putative elongation factor 1-alpha-like 3;Elongation factor 1-alpha	EEF1A1;EEF1A1P5
24.5382	24.8906	24.8865	24.3694	25.2183	24.6797	24.8092	25.295	24.9812	24.2485	24.774	24.5718	0.0469291	-0.0272846	0.819232	0.356635	P68363;P68366	Tubulin alpha-1B chain;Tubulin alpha-4A chain	TUBA1B;TUBA4A
25.2882	25.185	25.2912	25.3278	25.4614	25.1269	25.2951	25.4187	25.3	24.5332	24.9539	24.7529	1.23899	-0.388094	1.30711	0.440542	P68371;P04350	Tubulin beta-4B chain;Tubulin beta-4A chain	TUBB4B;TUBB4A
NaN	17.6584	17.5701	NaN	21.4581	21.9838	20.3242	22.3573	21.8312	22.423	22.7742	22.9603	5.36644	5.1731	0.976672	-0.966341	P68402	Platelet-activating factor acetylhydrolase IB subunit beta	PAFAH1B2
18.1964	18.8433	20.4175	NaN	18.8965	17.4177	19.0011	18.3863	18.776	16.841	17.4988	NaN	0.598459	-1.16573	0.82759	1.04203	P78344;H0Y3P2;D3DQV9;H0YCH5;H0YD77;H0YEC5	Eukaryotic translation initiation factor 4 gamma 2	EIF4G2
NaN	19.512	19.3345	18.4951	18.9492	18.096	19.1376	18.9919	19.4319	16.7925	NaN	18.4698	0.492575	-1.03936	0.661987	1.17344	P78347;A0A8I5KVB5;A0A494C1K3	General transcription factor II-I	GTF2I
20.4122	22.8525	22.9238	22.5355	22.1952	22.4536	22.9198	22.4018	21.937	22.1891	21.9282	21.8836	0.122513	-0.196549	1.63464	0.508112	P78371;F5GWF6;F8VQ14	T-complex protein 1 subunit beta	CCT2
NaN	20.6833	20.6266	19.7843	20.5857	20.5348	20.9972	20.4476	20.1534	20.2807	20.9268	20.4767	0.478694	1.22875	0.379839	0.181919	P78417;Q5TA02	Glutathione S-transferase omega-1	GSTO1
20.3458	21.9398	21.3604	21.1393	20.6953	20.7398	21.7801	20.7045	20.9856	19.9548	18.5866	20.2626	1.08105	-1.24893	0.922826	1.03255	P78527	DNA-dependent protein kinase catalytic subunit	PRKDC
NaN	17.9138	19.7141	21.7462	21.52	22.6516	19.6089	21.616	20.8665	21.2432	21.2651	21.1486	0.964461	2.20374	0.127883	0.218301	P81605	Dermcidin;Survival-promoting peptide;DCD-1	DCD
19.0696	19.7539	20.341	19.2182	19.6878	20.7364	20.2186	19.3612	19.2978	19.5636	NaN	18.9989	0.654576	-0.843545	1.03335	1.24884	P82979;F8VZQ9;H0YHG0	SAP domain-containing ribonucleoprotein	SARNP
NaN	19.3643	19.3912	19.5224	19.1446	19.038	20.0536	NaN	19.4375	18.9983	NaN	NaN	0.380236	-1.22525	0.508819	1.43791	P84085;C9J1Z8	ADP-ribosylation factor 5	ARF5
NaN	22.0011	21.5982	22.6286	22.1997	22.2512	22.6593	22.1578	22.086	22.3373	22.0392	NaN	0.0153466	0.0984628	0.505549	1.67903	P84090;G3V279	Enhancer of rudimentary homolog	ERH
17.9699	17.4377	17.2322	NaN	NaN	17.6962	18.2237	NaN	18.217	NaN	NaN	NaN	0.375855	-0.391463	0.628238	0.611666	P84095	Rho-related GTP-binding protein RhoG	RHOG
NaN	19.098	18.7792	18.716	18.3908	NaN	NaN	18.3361	18.3699	18.5252	18.2883	18.0612	0.024125	0.0430942	0.771531	-0.902896	Q00059;H7BYN3	Transcription factor A, mitochondrial	TFAM
19.6863	20.9757	19.6542	19.7548	19.5938	19.8003	21.415	NaN	19.9732	19.4773	NaN	19.2897	0.720979	-1.07589	0.159288	0.476048	Q00325;F8VVM2	Phosphate carrier protein, mitochondrial	SLC25A3
NaN	18.4378	19.0902	21.8596	20.0709	20.9448	19.5068	20.6835	20.1667	22.222	22.1645	21.6175	1.08355	2.69089	1.12557	-1.24118	Q00765	Receptor expression-enhancing protein 5	REEP5
23.7262	23.7866	24.1104	23.593	23.4682	23.2428	23.7386	23.0011	23.3871	22.8567	22.648	23.2389	2.05253	-0.771399	0.689686	0.330042	Q00839;A0A1X7SBS1;A0A1W2PPS1;A0A1W2PP35;Q5RI18;A0A1W2PPL4;A0A1W2PPH7;A0A1W2PQL0;A0A1W2PP34;A0A1W2PRZ7;A0A1W2PQ74	Heterogeneous nuclear ribonucleoprotein U	HNRNPU
20.9461	19.871	20.6612	21.067	20.4551	21.0986	20.6804	20.8192	20.0697	21.1378	NaN	20.8451	0.368109	-0.70588	0.472468	0.832866	Q01081;Q8WU68	Splicing factor U2AF 35 kDa subunit;Splicing factor U2AF 26 kDa subunit	U2AF1;U2AF1L4
20.115	20.3944	20.2038	19.3271	19.4765	20.0628	20.8398	19.1146	19.3213	18.404	17.8635	17.3279	1.97855	-1.78088	1.56015	1.64423	Q01082;A0A087WUZ3	Spectrin beta chain, non-erythrocytic 1	SPTBN1
18.5242	20.1737	19.5106	19.1094	19.2508	19.5135	18.2344	19.7071	20.2923	19.8542	18.9703	19.8825	0.419077	0.420346	0.636829	-0.573384	Q01469;I6L8B7	Fatty acid-binding protein, epidermal	FABP5
NaN	20.8411	20.73	19.6985	19.9234	19.9671	20.338	20.3636	20.5829	19.9594	19.4902	19.7847	0.208418	0.578126	0.316213	0.19371	Q01518	Adenylyl cyclase-associated protein 1	CAP1
NaN	20.4969	20.3459	19.3789	19.4901	19.0993	19.9648	19.8249	19.2293	19.5037	NaN	19.4422	0.16994	-0.54416	0.570738	0.989478	Q01581	Hydroxymethylglutaryl-CoA synthase, cytoplasmic	HMGCS1
NaN	17.6055	17.9446	NaN	18.8992	19.2811	19.9283	NaN	19.0418	NaN	NaN	NaN	0.0251206	0.0537558	0.884968	1.47136	Q01650	Large neutral amino acids transporter small subunit 1	SLC7A5
NaN	17.4965	17.4801	NaN	17.205	17.2115	17.3332	17.2217	NaN	NaN	NaN	NaN	0.255898	-0.240169	1.21056	0.525166	Q01780	Exosome component 10	EXOSC10
NaN	20.4854	19.1751	19.6718	18.4568	19.6435	19.5045	18.8488	18.6345	18.138	NaN	NaN	0.458232	-1.06531	1.44592	1.32771	Q01813;A0A7I2V3Z0;B1APP6	ATP-dependent 6-phosphofructokinase, platelet type	PFKP
NaN	NaN	NaN	17.3972	18.4711	NaN	NaN	18.7055	17.6725	NaN	17.7124	17.7318	0.76895	0.678632	0.201985	0.329541	Q02413	Desmoglein-1	DSG1
19.7339	21.2313	21.5353	21.3208	20.9285	21.3521	21.5357	21.0508	20.675	20.7245	20.1017	20.8942	0.341737	-0.356448	1.50331	0.617892	Q02790	Peptidyl-prolyl cis-trans isomerase FKBP4;Peptidyl-prolyl cis-trans isomerase FKBP4, N-terminally processed	FKBP4
22.3322	21.9631	22.2974	22.557	21.9712	22.221	22.4869	22.1162	22.1703	22.8152	22.9249	22.457	0.69888	0.304426	0.990652	-0.393011	Q02878	60S ribosomal protein L6	RPL6
NaN	17.3574	16.8119	17.1747	NaN	NaN	17.2321	17.1254	NaN	NaN	NaN	NaN	0.165124	-0.172583	0.130208	0.136164	Q03701	CCAAT/enhancer-binding protein zeta	CEBPZ
NaN	19.5442	19.1739	19.3931	18.6901	NaN	18.9165	18.8985	NaN	18.9231	NaN	NaN	0.716007	-1.34813	0.459619	0.888365	Q04724;K7EMK7;Q04725	Transducin-like enhancer protein 1;Transducin-like enhancer protein 2	TLE1;TLE2
NaN	21.4744	20.5392	21.8712	21.0703	22.2272	17.7075	20.8413	21.656	21.8089	21.195	21.7474	0.594975	1.23649	0.541578	-1.14026	Q04760	Lactoylglutathione lyase	GLO1
NaN	21.2313	20.4678	19.5023	20.4464	20.8276	20.5739	19.9735	20.0413	19.0192	19.8634	20.6067	0.0675386	0.157244	0.752619	0.572697	Q04917	14-3-3 protein eta	YWHAH
NaN	17.5512	17.9727	NaN	17.7073	17.7904	18.4413	NaN	17.971	NaN	NaN	NaN	1.0244	-0.9114	0.726602	0.809417	Q05655	Protein kinase C delta type;Protein kinase C delta type regulatory subunit;Protein kinase C delta type catalytic subunit	PRKCD
NaN	18.5061	18.2336	NaN	17.8249	NaN	NaN	NaN	18.6917	19.0628	18.1012	NaN	0.658313	0.964044	1.65627	-1.69558	Q06323	Proteasome activator complex subunit 1	PSME1
24.572	25.1687	24.9376	24.2732	25.2568	25.6218	24.4829	24.9521	24.9872	25.1186	25.083	25.1996	0.898027	0.359227	0.026119	-0.0187106	Q06830;A0A0A0MSI0	Peroxiredoxin-1	PRDX1
NaN	19.9822	19.8893	NaN	20.0474	19.4789	20.2937	20.1789	20.0238	20.4642	20.0179	20.4416	0.991093	2.12132	0.492512	-0.237183	Q07021;I3L3Q7;I3L3B0	Complement component 1 Q subcomponent-binding protein, mitochondrial	C1QBP
NaN	20.5791	21.2076	20.857	20.5698	21.1247	21.0146	20.585	20.3594	20.9211	20.1677	20.5107	0.250973	0.65743	0.764762	0.333789	Q07666	KH domain-containing, RNA-binding, signal transduction-associated protein 1	KHDRBS1
18.9897	19.0723	19.414	19.4293	19.3815	19.6083	19.372	19.2274	19.2842	19.3128	18.6	18.7131	0.524279	-0.2488	1.07681	0.419789	Q07812	Apoptosis regulator BAX	BAX
21.6379	22.5237	22.201	21.8674	21.618	21.5569	21.9073	21.6755	21.4682	21.645	21.5518	21.6765	1.25459	-0.472129	0.535774	0.104053	Q08211	ATP-dependent RNA helicase A	DHX9
NaN	20.1517	19.7209	18.6595	18.5755	NaN	19.1474	18.8107	19.5399	18.38	NaN	18.2363	0.161986	-0.332416	0.0780258	-0.121403	Q08945	FACT complex subunit SSRP1	SSRP1
NaN	20.9504	20.3245	20.0342	19.6613	19.5203	19.9567	18.933	19.7031	19.6475	19.688	19.3279	0.00819031	0.0217676	0.118089	-0.0737743	Q08J23	tRNA (cytosine(34)-C(5))-methyltransferase	NSUN2
NaN	NaN	20.4951	19.6985	19.7635	21.0537	20.7235	19.7349	19.5563	19.9179	19.1625	19.1336	0.399202	0.78939	1.20467	0.876346	Q09028;H0YF10	Histone-binding protein RBBP4	RBBP4
NaN	20.0184	19.0955	18.5771	18.9664	18.1702	19.1481	19.2987	18.6544	18.8962	18.6362	18.8153	0.0486701	0.0898027	0.225463	0.145358	Q09161	Nuclear cap-binding protein subunit 1	NCBP1
NaN	18.8041	19.4027	19.0851	19.8087	NaN	19.5513	19.8413	19.9405	19.749	NaN	19.8319	0.151483	0.474002	0.0295492	-0.118254	Q09666	Neuroblast differentiation-associated protein AHNAK	AHNAK
NaN	18.9376	18.4872	18.574	18.7125	18.8302	19.0081	18.6303	18.7826	NaN	NaN	18.5767	0.237442	-0.489688	0.859803	1.12773	Q10567;C9J1E7	AP-1 complex subunit beta-1	AP1B1
NaN	20.3474	20.1845	19.0031	19.6182	19.6618	19.6498	19.9234	19.9409	19.9228	19.9263	20.0238	0.481838	0.786921	1.74305	-0.240143	Q12874	Splicing factor 3A subunit 3	SF3A3
NaN	21.663	21.5517	21.8794	21.2249	21.7226	21.8572	21.4731	21.5781	21.5851	20.9778	21.5883	0.338349	1.04786	0.275274	0.137128	Q12906	Interleukin enhancer-binding factor 3	ILF3
18.6623	21.6714	21.0711	21.3982	21.3075	21.3429	21.3087	21.2177	21.0078	21.3222	20.6485	20.8376	0.135632	0.253268	1.23679	0.340187	Q12931;I3L0K7	Heat shock protein 75 kDa, mitochondrial	TRAP1
18.4779	17.6654	16.9164	NaN	18.0157	18.4414	18.4123	17.8986	18.0017	NaN	NaN	NaN	0.607395	-0.888827	1.32263	1.5295	Q12965	Unconventional myosin-Ie	MYO1E
NaN	22.1479	21.1613	21.8205	21.5878	NaN	21.5195	22.7859	21.8557	NaN	NaN	NaN	0.830649	-2.54165	0.59339	2.33505	Q13045	Protein flightless-1 homolog	FLII
NaN	17.4153	17.9365	19.7283	18.1475	18.2755	17.4973	18.8595	18.6459	18.3175	18.8821	18.9302	0.521841	0.748147	0.791772	-0.498972	Q13085	Acetyl-CoA carboxylase 1;Biotin carboxylase	ACACA
NaN	20.7758	20.7271	19.9125	20.5531	20.5816	19.3903	20.7423	20.3759	20.1453	19.8697	19.7613	0.237296	0.652393	0.351662	0.278769	Q13148;A0A0A0N0M3;K7EN94;B1AKP7;G3V162;A0A087X260;A0A087WYY0;K7EJM5;A0A087WX29;A0A087WW61;A0A087WX67;A0A087WXV3;A0A087WXQ5;A0A087WV68	TAR DNA-binding protein 43	TARDBP;TDP43
NaN	18.9675	18.5655	19.1759	18.2466	NaN	19.0078	18.4347	18.0654	NaN	NaN	NaN	1.07074	-1.27953	0.521903	0.815029	Q13155;A8MU58	Aminoacyl tRNA synthase complex-interacting multifunctional protein 2	AIMP2
NaN	22.5748	21.4483	21.2091	21.5635	20.8866	21.3373	21.0429	21.1258	20.4238	21.1634	20.3413	0.0538066	0.187371	0.82978	0.444004	Q13162	Peroxiredoxin-4	PRDX4
NaN	19.1579	18.9323	18.0276	18.1501	18.2718	18.525	18.4731	18.0528	NaN	NaN	NaN	1.13089	-1.25635	1.71156	1.26193	Q13177	Serine/threonine-protein kinase PAK 2;PAK-2p27;PAK-2p34	PAK2
NaN	20.5293	20.9998	20.7462	20.7337	21.2349	21.5356	20.6024	21.0505	20.7113	20.1441	20.4299	0.353375	0.897338	0.745744	0.44269	Q13185;S4R2Y4	Chromobox protein homolog 3	CBX3
20.1154	21.1156	20.5275	19.5451	20.1006	19.7555	20.2857	19.9249	19.8358	19.4275	19.6356	19.993	0.857348	-0.602939	0.885904	0.293709	Q13200	26S proteasome non-ATPase regulatory subunit 2	PSMD2
NaN	18.6632	18.8816	18.3543	18.2674	19.2702	18.6453	NaN	19.1415	NaN	NaN	NaN	1.03111	-1.54366	0.585642	1.20751	Q13242;H0YIB4	Serine/arginine-rich splicing factor 9	SRSF9
21.7708	22.4072	22.6091	22.1027	21.9804	21.6614	22.476	21.8836	21.7775	21.3315	21.2613	21.4227	1.93653	-0.774239	1.43182	0.552096	Q13263;M0R0K9	Transcription intermediary factor 1-beta	TRIM28
NaN	18.5737	19.6839	18.1366	18.6423	18.5161	19.7073	17.931	18.6168	18.0535	NaN	17.7632	0.374365	-0.498703	0.834172	0.782252	Q13409;E7EQL5;E7EQU2;E7ESD3;E7EMU4;E7EV09;E7ET01;E7ETL8	Cytoplasmic dynein 1 intermediate chain 2	DYNC1I2
20.2726	20.5004	21.0595	20.0205	20.0902	19.8577	21.2334	19.5921	19.0451	19.0738	NaN	18.4704	2.2132	-2.01008	1.66785	1.74014	Q13428;A0A6I8PRA0	Treacle protein	TCOF1
NaN	19.4432	19.6168	19.1419	18.8965	19.4735	19.1678	18.7496	19.031	19.0602	NaN	19.302	0.00809926	-0.0273643	0.385804	0.607798	Q13435;E9PPJ0;E9PJ04	Splicing factor 3B subunit 2	SF3B2
NaN	18.3815	18.5009	18.0608	18.0157	17.5915	18.6205	NaN	NaN	NaN	NaN	NaN	1.92359	-1.38474	1.45804	1.15837	Q13564	NEDD8-activating enzyme E1 regulatory subunit	NAE1
19.5521	20.1976	20.2149	19.1801	19.8909	19.3331	20.5611	19.4547	19.7712	19.3078	19.1363	19.1278	0.748604	-0.450422	0.735038	0.474186	Q13813;A0A0D9SF54;A0A0D9SGF6	Spectrin alpha chain, non-erythrocytic 1	SPTAN1
NaN	22.0181	21.7126	21.2262	21.5573	21.0285	21.0603	21.8546	21.2208	21.5837	21.8372	21.6184	0.396699	0.998645	0.342071	-0.189857	Q13838;Q5STU3;A0A0G2JJZ9;F6WLT2;F6S4E6;A0A140T9X3;F6TRA5;A0A0A0MT12;A0A140T996;A0A140TA18;A0A140T9X9;F6UJC5	Spliceosome RNA helicase DDX39B	DDX39B
NaN	18.9604	19.3244	NaN	18.8826	NaN	18.806	18.4348	18.9306	NaN	NaN	NaN	0.546014	-0.980434	0.558093	0.968645	Q13895;F8WBL2	Bystin	BYSL
NaN	19.9201	19.4429	18.9506	19.4015	18.657	20.3251	18.8179	19.2739	18.2311	18.1917	18.1645	0.269908	-0.421736	0.914209	0.835097	Q14008	Cytoskeleton-associated protein 5	CKAP5
21.8723	22.5996	23.2866	23.7184	23.1248	23.8349	23.2591	23.0254	23.0172	23.5391	22.8401	22.6068	0.107957	0.131611	0.535061	0.310223	Q14103;H0YA96;H0Y8G5;D6RAF8	Heterogeneous nuclear ribonucleoprotein D0	HNRNPD
NaN	18.3389	18.6373	18.2485	18.5476	18.451	18.5515	NaN	18.6355	18.636	NaN	NaN	0.201375	-0.393637	0.137405	0.322062	Q14137	Ribosome biogenesis protein BOP1	BOP1
17.547	20.6755	20.8499	20.555	20.2356	20.0048	20.9271	20.5452	20.4603	20.4408	20.5046	20.53	0.307875	0.577108	0.102035	-0.0557489	Q14152	Eukaryotic translation initiation factor 3 subunit A	EIF3A
NaN	20.1635	19.2853	19.5313	18.7905	18.7172	19.355	19.2592	19.0557	19.3101	18.7534	18.9998	0.0307085	0.0650759	0.00123449	0.000733852	Q14166	Tubulin--tyrosine ligase-like protein 12	TTLL12
NaN	18.3118	18.4537	18.2703	17.6652	17.7121	18.3087	NaN	18.025	NaN	NaN	NaN	1.62784	-0.951476	0.045607	0.0830081	Q14195	Dihydropyrimidinase-related protein 3	DPYSL3
NaN	19.0226	17.7154	NaN	18.9672	17.925	17.7067	17.7054	NaN	NaN	NaN	NaN	1.13568	-1.14341	2.62712	1.54627	Q14232;F5H0D0	Translation initiation factor eIF-2B subunit alpha	EIF2B1
NaN	18.7309	18.8997	18.1165	17.9351	17.9795	19.101	15.9245	17.6875	18.1046	NaN	NaN	1.42565	-0.792284	0.0494138	0.0971265	Q14247	Src substrate cortactin	CTTN
NaN	19.6897	19.3949	18.4598	17.926	NaN	18.7964	NaN	NaN	NaN	NaN	NaN	1.46724	-1.40731	0.0904772	-0.179604	Q14444;E9PLA9;G3V153	Caprin-1	CAPRIN1
NaN	21.563	21.2733	19.8617	20.6072	20.9528	21.6713	20.5111	20.7025	19.699	18.269	20.1763	0.0498238	-0.170888	1.08929	1.22391	Q14566	DNA replication licensing factor MCM6	MCM6
18.9391	20.3333	19.9574	20.3301	19.5321	19.596	20.2181	19.964	19.3748	19.4336	NaN	19.4468	0.751828	-1.14125	0.773553	1.07881	Q14684	Ribosomal RNA processing protein 1 homolog B	RRP1B
NaN	17.8358	17.7837	NaN	17.9532	18.367	18.3561	17.8294	18.0762	NaN	NaN	NaN	0.129363	0.254929	1.16948	0.847381	Q14692	Ribosome biogenesis protein BMS1 homolog	BMS1
NaN	17.6151	18.5138	NaN	17.8182	NaN	18.1314	17.973	17.9784	NaN	NaN	17.6712	0.0413876	-0.0864472	0.164606	0.305604	Q14694	Ubiquitin carboxyl-terminal hydrolase 10	USP10
20.125	21.1255	21.0036	20.8455	20.5507	20.8675	21.2809	20.5336	20.2084	20.3621	20.479	20.5816	0.759832	-0.367158	1.08071	0.400416	Q14697;F5H6X6;E9PKU7	Neutral alpha-glucosidase AB	GANAB
22.265	22.8232	22.5975	22.549	22.0269	22.1859	22.5155	22.7047	22.2835	22.0784	21.9519	22.1917	1.72874	-0.432322	0.655628	0.231903	Q14974;J3KTM9	Importin subunit beta-1	KPNB1
NaN	19.891	18.9171	18.5598	18.4159	18.0182	18.8578	17.6955	17.8481	NaN	NaN	17.2667	1.00789	-1.10841	1.29185	0.703183	Q14980;F5H4J1	Nuclear mitotic apparatus protein 1	NUMA1
NaN	19.2471	19.0594	NaN	19.1291	18.7651	18.8697	18.887	18.7418	NaN	NaN	18.4363	0.00111368	-0.0027585	1.03923	0.935295	Q14C86;C9IZ08;B4DGD8;H0Y7I9	GTPase-activating protein and VPS9 domain-containing protein 1	GAPVD1
NaN	19.8964	18.7905	NaN	17.9102	18.4178	18.5232	18.8131	18.4821	NaN	NaN	NaN	0.611917	-1.1821	1.25385	1.415	Q15003;E9PHA2;C9J470;C9JZP1	Condensin complex subunit 2	NCAPH
NaN	20.2238	19.9624	19.6191	18.7745	19.2821	20.4669	19.1995	19.4002	18.6384	18.2203	19.5344	0.320643	-0.467871	0.452498	0.482409	Q15008;C9J7B7	26S proteasome non-ATPase regulatory subunit 6	PSMD6
NaN	19.4509	19.4125	18.0753	18.6214	17.9603	19.1318	18.5457	18.8056	17.3815	17.5981	17.539	0.147432	-0.354674	0.917139	0.733747	Q15021;E7EN77	Condensin complex subunit 1	NCAPD2
NaN	20.6006	20.1215	20.2681	19.7797	19.7254	20.0672	19.9299	19.187	19.5033	19.0478	19.6446	0.275221	-0.403032	1.81398	0.529902	Q15029	116 kDa U5 small nuclear ribonucleoprotein component	EFTUD2
NaN	20.0338	19.3534	18.0976	19.025	17.9442	18.2733	19.0557	18.473	18.0039	17.9759	18.075	0.583736	-0.677699	0.71877	0.442568	Q15046	Lysine--tRNA ligase	KARS
NaN	19.8395	19.5617	NaN	18.4506	NaN	NaN	18.2668	18.6837	18.8901	18.3501	NaN	0.0849816	0.233122	0.593003	-0.632305	Q15056;A0A7I2V385;A0A7I2V4V9	Eukaryotic translation initiation factor 4H	EIF4H
NaN	20.7718	20.352	18.9457	19.4613	19.8435	20.4461	19.2033	20.101	19.41	18.8792	19.3808	0.0221782	0.0510101	0.343976	0.295787	Q15084	Protein disulfide-isomerase A6	PDIA6
17.9057	17.3017	17.7679	NaN	20.3478	20.6427	19.2065	21.5467	20.1342	21.5256	21.0389	21.488	4.04093	3.55068	0.47659	-0.610765	Q15102;M0R1K3;M0R389	Platelet-activating factor acetylhydrolase IB subunit gamma	PAFAH1B3
NaN	21.2851	20.4048	20.46	20.2957	20.8916	20.6029	20.3481	19.9093	20.313	19.6798	20.0226	0.152925	0.505152	1.57316	0.553413	Q15181;Q5SQT6	Inorganic pyrophosphatase	PPA1
NaN	17.2425	17.5426	NaN	17.1269	17.6218	18.4441	NaN	NaN	NaN	NaN	NaN	0.223398	-0.180089	0.626717	0.612076	Q15293	Reticulocalbin-1	RCN1
21.14	22.6887	22.6772	23.3041	22.727	22.4736	22.8059	22.8494	22.679	22.3253	22.2153	21.9705	0.119305	-0.15498	1.30701	0.416464	Q15365	Poly(rC)-binding protein 1	PCBP1
NaN	22.2571	21.7695	21.2349	21.7794	21.8967	21.8386	21.8575	22.3897	22.0477	22.0417	21.9934	0.59696	1.64572	1.56917	-0.275098	Q15366;H3BRU6;F8VZX2;F8VXH9;F8W0G4	Poly(rC)-binding protein 2	PCBP2
NaN	21.0134	21.1308	19.8966	20.4249	20.504	21.0481	20.5533	19.743	20.1482	19.9105	20.0837	0.00904887	0.0211916	2.11668	0.661231	Q15393	Splicing factor 3B subunit 3	SF3B3
NaN	19.047	19.1444	NaN	19.0968	NaN	19.4384	19.0127	19.4617	NaN	NaN	19.0871	0.152651	0.34889	0.00818015	0.0249946	Q15417;E9PDU6	Calponin-3;Calponin	CNN3
NaN	20.4636	19.9123	19.0888	17.0002	19.7931	19.2785	17.8365	18.5796	19.0316	17.7522	NaN	0.328262	-0.832223	0.206146	0.414776	Q15424	Scaffold attachment factor B1	SAFB
NaN	NaN	18.1264	NaN	18.1033	NaN	18.0565	17.9077	18.0279	NaN	NaN	17.9534	0.172234	-0.279864	0.329522	0.513303	Q15427	Splicing factor 3B subunit 4	SF3B4
NaN	18.8824	19.3995	NaN	18.2458	18.2969	18.9094	18.5592	18.8518	19.6172	NaN	18.9788	0.42445	1.19062	0.00364073	-0.00739288	Q15459	Splicing factor 3A subunit 1	SF3A1
19.9618	19.6295	20.2384	19.9528	19.7761	20.544	20.4935	20.1544	19.2304	20.1468	NaN	20.0006	0.541143	-0.761173	0.788551	1.05752	Q15637	Splicing factor 1	SF1
NaN	19.5212	19.3482	19.1792	19.9104	NaN	19.6228	19.6791	19.1915	19.1935	19.7646	18.8478	0.371871	0.739677	0.144205	-0.31341	Q15645	Pachytene checkpoint protein 2 homolog	TRIP13
NaN	21.517	20.8801	NaN	20.4253	20.6718	20.2492	20.0406	20.503	NaN	NaN	20.4026	0.120549	-0.499157	0.797024	1.64732	Q15691	Microtubule-associated protein RP/EB family member 1	MAPRE1
NaN	21.302	21.2759	20.3124	21.0026	20.5943	21.3045	20.7228	20.972	20.9538	20.7663	20.7689	0.39624	1.12026	0.0883972	0.0407906	Q15717;M0QZR9	ELAV-like protein 1	ELAVL1
NaN	21.4934	21.0631	NaN	21.0832	21.296	21.3658	20.5756	22.4928	NaN	21.3662	NaN	0.0746985	0.441404	0.523071	1.7858	Q15758;M0QXM4	Neutral amino acid transporter B(0);Amino acid transporter	SLC1A5
NaN	21.7048	22.1994	NaN	21.584	22.1704	22.1184	21.3854	21.3579	21.4051	21.5083	21.3419	0.687	2.58524	1.0768	0.411224	Q15785	Mitochondrial import receptor subunit TOM34	TOMM34
NaN	NaN	19.6193	NaN	19.5258	20.3409	19.9829	NaN	NaN	NaN	NaN	NaN	0.188846	-0.394413	1.08302	2.01535	Q15819	Ubiquitin-conjugating enzyme E2 variant 2	UBE2V2
NaN	18.6056	18.0347	17.586	17.7922	17.9507	18.2986	17.5155	17.9097	NaN	NaN	NaN	1.04059	-0.954497	1.35479	0.999579	Q16513;B1AL79	Serine/threonine-protein kinase N2	PKN2
20.8016	21.3926	21.5264	20.6737	21.3307	20.8897	20.997	20.8939	20.3323	20.6861	20.6975	20.1431	1.3409	-0.633832	1.77341	0.563052	Q16543;K7EQA9	Hsp90 co-chaperone Cdc37;Hsp90 co-chaperone Cdc37, N-terminally processed	CDC37
NaN	22.0254	22.3475	21.4498	21.2362	21.8111	22.7557	20.595	21.1343	21.4931	21.4205	20.9114	0.178233	0.608052	0.31877	0.35966	Q16576;E9PC52;Q5JP01	Histone-binding protein RBBP7	RBBP7
NaN	20.7507	20.5837	NaN	20.2281	20.6871	20.9913	20.3937	20.7634	21.1551	NaN	20.7011	0.14932	0.557795	0.300723	0.799058	Q16629;A0A0B4J1Z1;C9JAB2	Serine/arginine-rich splicing factor 7	SRSF7
20.3899	22.3835	23.069	22.7163	22.1622	22.1987	22.9524	22.2755	21.6805	22.0877	21.6236	22.2293	0.144134	-0.234423	1.06888	0.491926	Q16658	Fascin	FSCN1
NaN	22.2024	21.8572	21.7683	21.9272	NaN	NaN	NaN	21.7517	NaN	21.5778	22.0288	0.036318	-0.20629	0.509645	-2.11848	Q16878	Cysteine dioxygenase type 1	CDO1
NaN	18.7242	18.4908	NaN	18.7066	NaN	17.3608	19.0845	18.405	18.5268	NaN	18.5986	0.514908	0.757424	0.220707	-0.350301	Q16881;E9PIR7;A0A182DWI3	Thioredoxin reductase 1, cytoplasmic	TXNRD1
32.6553	30.8501	29.8978	NaN	30.3132	31.5697	30.3027	30.4249	31.386	31.4073	NaN	NaN	0.247353	-3.41352	0.765281	6.584	Q16891;C9J406;B9A067;H7C463	MICOS complex subunit MIC60	IMMT
18.8019	19.2991	19.8156	17.9069	18.9224	18.8021	19.7108	17.9866	18.2504	17.7556	NaN	17.1229	1.53348	-1.43583	1.55704	1.33539	Q29RF7	Sister chromatid cohesion protein PDS5 homolog A	PDS5A
NaN	18.2485	17.7257	17.5302	17.2212	NaN	17.6204	16.8782	16.8601	NaN	16.7334	NaN	0.425032	-0.533187	0.230575	0.192395	Q2NL82	Pre-rRNA-processing protein TSR1 homolog	TSR1
NaN	18.0653	18.8623	18.9299	18.5632	18.7594	18.9422	18.767	NaN	NaN	NaN	NaN	0.901725	-1.35621	2.64371	2.10794	Q2TAL8	Glutamine-rich protein 1	QRICH1
NaN	21.924	22.2218	21.5615	22.4562	21.9841	20.3002	22.4002	21.8838	22.3635	22.8064	22.6504	0.67167	1.77173	0.546197	-0.640843	Q32Q12;J3KPD9;E7ERL0;P22392	Nucleoside diphosphate kinase;Nucleoside diphosphate kinase B	NME1-NME2;NME2;NME1
NaN	18.4044	17.2701	NaN	19.7819	20.7791	17.8447	20.4495	19.8445	19.4025	21.3824	19.7543	2.54937	2.58313	0.189919	-0.382113	Q4J6C6	Prolyl endopeptidase-like	PREPL
NaN	20.086	18.9226	17.6784	17.7187	18.1892	19.1495	17.6641	18.3455	18.077	17.8122	17.9903	0.308433	-0.461381	0.129047	0.124127	Q52LJ0	Protein FAM98B	FAM98B
NaN	19.6051	19.3745	NaN	19.2691	20.0417	19.0949	18.7905	18.9398	NaN	18.9615	19.1804	0.0882296	-0.269704	0.587473	1.16364	Q53EL6	Programmed cell death protein 4	PDCD4
NaN	19.3095	19.4382	18.3331	17.5686	18.375	18.3963	18.121	18.4836	17.9342	NaN	NaN	0.344003	-0.743395	0.543034	0.592157	Q5BKZ1	DBIRD complex subunit ZNF326	ZNF326
NaN	16.7724	16.6907	17.2538	16.5829	17.3685	17.3725	NaN	17.1081	NaN	NaN	NaN	0.0574449	0.0552397	0.404953	-0.32672	Q5JRA6;A0A0A0MRH6	Melanoma inhibitory activity protein 3	MIA3
NaN	18.8983	19.1827	18.0226	18.5089	18.3023	19.0962	NaN	17.9855	NaN	NaN	NaN	0.830402	-1.10777	0.345572	0.726428	Q5JTZ9	Alanine--tRNA ligase, mitochondrial	AARS2
NaN	19.3669	18.693	20.3217	NaN	19.3226	19.4078	NaN	18.6183	NaN	NaN	NaN	0.796974	-1.55064	0.231963	0.609684	Q5JVF3	PCI domain-containing protein 2	PCID2
21.7519	21.0678	20.4591	22.9987	20.3749	21.6518	20.6379	21.6553	20.5664	21.98	22.1344	22.1358	0.0726365	0.134812	0.576924	-0.624187	Q5JXI8;A0A494C0D6;Q13642;A0A0D9SFZ9;Q5JXH8;Q5JXH7;Q5JXI3;Q5JXI2;A0A0D9SFI6;A0A0D9SFB0;Q5JXH9;A0A0D9SGB2;Q5JXI0	Four and a half LIM domains protein 1	FHL1
NaN	18.0989	18.7866	19.197	18.951	18.4922	18.381	19.2454	18.7576	19.3163	19.3167	NaN	0.221122	0.440922	0.106576	0.168508	Q5LJA5;Q5LJA9;Q9Y5K5;H0Y6Y4;Q5LJB0	Ubiquitin carboxyl-terminal hydrolase;Ubiquitin carboxyl-terminal hydrolase isozyme L5	UCHL5
NaN	17.6206	17.8142	NaN	NaN	17.6233	18.4109	17.6621	NaN	NaN	NaN	NaN	0.109861	-0.179622	0.562396	0.700995	Q5QPA5;Q9NVS2	28S ribosomal protein S18a, mitochondrial	MRPS18A
NaN	NaN	NaN	NaN	NaN	NaN	NaN	17.9147	18.2054	NaN	18.6609	17.9621	0.507322	0.786933	0.414703	-0.66434	Q5QPL9;Q9UKM9;Q5QPM0;Q5QPM1	RNA-binding protein Raly	RALY
NaN	19.9866	19.5414	18.836	18.7677	18.9625	19.8027	19.2297	18.8968	18.7759	NaN	17.9434	0.264483	-0.573225	1.08923	1.04386	Q5STZ8;Q8NE71;H0YGW7;A0A0G2JJB9	ATP-binding cassette sub-family F member 1	ABCF1
NaN	18.1358	17.8913	17.7406	17.7574	17.7087	17.9662	NaN	17.5781	NaN	NaN	NaN	0.852539	-0.871421	1.14351	0.901649	Q9H583;Q5T3Q7	HEAT repeat-containing protein 1;HEAT repeat-containing protein 1, N-terminally processed	HEATR1
NaN	17.8765	18.0391	17.7005	17.6091	NaN	18.0443	17.3181	17.0924	NaN	NaN	NaN	1.03807	-1.12511	1.03672	1.01694	Q5T4S7	E3 ubiquitin-protein ligase UBR4	UBR4
21.0786	17.1443	17.6747	18.8365	19.6556	17.2749	17.3335	21.1515	21.4209	18.2991	19.8334	20.0717	0.520431	1.22276	0.406568	-1.05238	Q5T749	Keratinocyte proline-rich protein	KPRP
NaN	NaN	18.2433	NaN	17.4159	17.3366	17.722	NaN	17.1862	NaN	NaN	NaN	0.161662	-0.265024	0.68756	0.608878	Q5T7U1;Q9Y5Q8;Q5T7U0;H7BY84;H0Y5D2	General transcription factor 3C polypeptide 5	GTF3C5
NaN	17.9828	17.9295	NaN	17.5564	NaN	17.9885	17.9044	NaN	NaN	NaN	NaN	0.392001	-0.597307	0.501622	0.711879	Q5T8P6;A0A087X0H9	RNA-binding protein 26	RBM26
NaN	NaN	22.0228	22.702	22.4347	NaN	19.9013	22.6988	NaN	NaN	NaN	NaN	0.929501	-2.91509	1.20943	3.55154	Q5TDF0;Q9BSD7	Cancer-related nucleoside-triphosphatase	NTPCR
NaN	18.5664	18.5944	18.4153	21.0935	21.7367	19.3747	21.7294	21.3264	21.8893	NaN	22.4066	0.893235	2.85756	0.116008	0.461405	Q5VWZ2	Lysophospholipase-like protein 1	LYPLAL1
NaN	20.804	19.8954	18.9801	19.6399	17.9332	19.2815	18.8191	19.0473	17.8216	NaN	18.2842	0.838522	-1.24594	0.75698	0.80046	Q5VYK3;A0A804HJA4;J3KN16;R4GMY1	Proteasome-associated protein ECM29 homolog	ECM29;KIAA0368
NaN	NaN	18.4737	17.6071	17.8358	NaN	17.1714	17.8045	NaN	18.0454	NaN	NaN	0.151189	-0.169436	0.286174	0.19623	Q5W011;Q5W010;Q96I25;Q5W012	Splicing factor 45	RBM17
NaN	18.8917	18.7837	NaN	17.8539	NaN	17.9436	17.921	18.0441	17.5551	NaN	16.9045	0.349666	-0.503879	0.335199	0.287858	Q6P2E9	Enhancer of mRNA-decapping protein 4	EDC4
20.0782	23.329	22.2675	22.5569	22.0424	21.414	22.74	22.134	22.0914	22.1441	21.6503	22.1586	0.0225497	-0.0467944	0.0873438	0.0715199	Q6P2Q9	Pre-mRNA-processing-splicing factor 8	PRPF8
NaN	17.8328	17.7333	NaN	17.3836	NaN	17.4752	17.3219	NaN	NaN	NaN	NaN	0.529975	-0.628566	1.24474	0.609814	Q6PGP7;D6RCE2	Tetratricopeptide repeat protein 37	TTC37
NaN	19.7373	19.7931	19.1106	18.7308	21.0249	19.7258	NaN	18.5114	NaN	NaN	NaN	1.27532	-1.63141	0.565041	1.42845	Q6PKG0;A0A0B4J210;A0A8I5KSP1;A0A8I5KWU3	La-related protein 1	LARP1
NaN	18.7965	18.8385	17.7545	17.9819	17.0815	18.8768	17.2173	17.1878	17.9853	17.692	16.8435	0.66984	-0.690834	0.315386	0.362216	Q6UN15;A0A0B4J203	Pre-mRNA 3-end-processing factor FIP1	FIP1L1
NaN	NaN	NaN	NaN	NaN	NaN	NaN	NaN	18.9548	20.5197	20.7474	20.1318	3.34036	2.94703	3.71334	-3.37654	Q6V1X1;J3KPT0	Dipeptidyl peptidase 8	DPP8
21.0401	18.0586	19.4633	NaN	22.4593	20.0502	20.1964	18.6935	18.8738	NaN	NaN	17.938	0.92938	-1.76445	1.59951	2.98817	Q6WCQ1;A0A494BZV2;J3KSW8;H0Y2S9	Myosin phosphatase Rho-interacting protein	MPRIP
NaN	18.2498	18.4914	NaN	18.0416	NaN	17.778	17.7782	NaN	NaN	NaN	NaN	0.515466	-0.826068	1.18049	1.08621	Q6Y7W6;I1E4Y6;A0A7I2V3H7;A0A7I2V361;A0A7I2V3H0;A0A7I2V516	PERQ amino acid-rich with GYF domain-containing protein 2	GIGYF2
NaN	18.8167	18.7846	18.5895	17.9575	18.07	19.3533	18.3939	18.1585	NaN	NaN	NaN	0.710196	-0.953882	1.15795	1.16428	Q6YN16	Hydroxysteroid dehydrogenase-like protein 2	HSDL2
20.7106	21.2492	20.9361	20.7944	20.4563	20.7109	21.2733	20.1441	20.3541	19.9987	19.5951	19.9401	2.55177	-0.950604	1.25234	0.674171	Q7KZF4	Staphylococcal nuclease domain-containing protein 1	SND1
NaN	17.4915	18.2869	18.1535	18.538	17.5033	18.592	NaN	NaN	NaN	NaN	NaN	2.17483	-0.982398	0.59418	0.786797	Q7L576;A0A0G2JQT1;A0A0G2JR96	Cytoplasmic FMR1-interacting protein 1	CYFIP1
20.8712	19.2278	18.3966	NaN	18.6096	18.3827	18.5997	18.7846	NaN	NaN	NaN	NaN	1.73469	-2.37724	4.84531	1.98993	Q7Z2W4;A0A7P0T8C6;C9J6P4	Zinc finger CCCH-type antiviral protein 1	ZC3HAV1
21.4994	NaN	21.2683	NaN	23.6735	21.467	22.4529	NaN	23.2925	NaN	NaN	NaN	0.171827	-0.938393	0.470928	2.55521	Q7Z406;M0QY43	Myosin-14	MYH14
NaN	16.5598	17.1612	NaN	18.0847	17.4625	17.3296	NaN	NaN	NaN	NaN	NaN	0.16722	-0.188101	0.519014	0.525473	Q7Z417	Nuclear fragile X mental retardation-interacting protein 2	NUFIP2
18.7372	18.4114	18.8497	NaN	18.5673	19.0118	18.9913	NaN	18.4298	18.3448	NaN	NaN	0.327015	-0.58035	0.703416	0.938506	Q7Z4H3	HD domain-containing protein 2	HDDC2
16.9617	20.5855	19.6507	16.3488	18.6527	15.6475	20.0769	18.3335	18.2988	17.5293	16.8625	17.855	0.29323	-0.750283	0.223257	0.541256	Q7Z6Z7	E3 ubiquitin-protein ligase HUWE1	HUWE1
NaN	17.5736	17.6599	16.2785	16.4336	NaN	16.9601	17.4374	21.7643	22.4925	22.4969	23.7404	3.9599	5.8545	4.58507	-5.91258	Q86TI2;M0R2A8	Dipeptidyl peptidase 9	DPP9
NaN	17.1498	17.1997	NaN	23.3392	23.7565	21.7153	24.7485	23.3332	24.9606	25.559	24.7998	5.39554	7.55084	0.802456	-1.27327	Q86TX2;G3V4F2;A0A087WT95;P49753	Acyl-coenzyme A thioesterase 1;Acyl-coenzyme A thioesterase 2, mitochondrial	ACOT1;ACOT2
19.1342	18.3776	18.8064	18.9419	18.4192	18.0153	18.9299	17.7872	18.7534	NaN	NaN	NaN	1.32495	-1.27926	0.657897	0.752146	Q86UP2	Kinectin	KTN1
NaN	21.578	21.1351	20.4221	20.9406	20.8412	20.703	20.754	20.617	20.6304	20.5694	20.4296	0.215874	0.600227	1.92959	0.248094	Q86VP6;A0A0C4DGH5	Cullin-associated NEDD8-dissociated protein 1	CAND1
NaN	19.7703	18.9403	NaN	18.7382	NaN	19.3433	19.9255	18.8205	19.6508	18.7484	19.229	0.603068	1.04538	0.215357	-0.357844	Q86X55;K7EQA8	Histone-arginine methyltransferase CARM1	CARM1
NaN	18.4915	19.035	19.1558	19.3647	19.0521	19.1618	19.0002	19.2847	NaN	NaN	NaN	0.762366	-1.36848	1.49239	2.07603	Q86Y56;H0Y650;E9PGY2	Dynein assembly factor 5, axonemal	DNAAF5
NaN	17.8491	18.1658	17.6345	17.3353	17.6264	17.7128	NaN	NaN	NaN	NaN	NaN	1.03646	-1.00272	1.27872	0.986902	Q8IWS0;A0A0D9SGE8;Q5JRC6	PHD finger protein 6	PHF6
NaN	18.8455	18.8417	18.0805	18.2357	NaN	18.1524	18.0787	17.8757	NaN	17.3921	18.3455	0.168487	-0.359459	0.0334439	-0.0785761	Q8IX12;A0A0C4DGG8;F5H1H2;F5H2E6;F5H3E1	Cell division cycle and apoptosis regulator protein 1	CCAR1
NaN	18.9008	18.5728	18.5176	17.6925	NaN	18.3059	NaN	17.7529	NaN	NaN	NaN	1.65534	-1.36074	0.211749	0.299447	Q8IY81	pre-rRNA processing protein FTSJ3	FTSJ3
NaN	19.9307	19.8803	18.895	19.2646	18.6633	19.7816	19.5851	19.0485	NaN	NaN	18.9427	0.30847	-0.834948	1.01563	1.45827	Q8IZL8;C9JFV4;E7EV54	Proline-, glutamic acid- and leucine-rich protein 1	PELP1
NaN	20.3101	20.1608	18.7993	19.7508	19.5491	20.0771	19.2517	19.5089	NaN	NaN	18.8676	0.120663	-0.336835	1.33207	1.12935	Q8N163;H0YB24;G3V119	Cell cycle and apoptosis regulator protein 2	CCAR2
NaN	20.4798	19.5584	19.0749	18.887	17.0096	18.6244	19.2253	19.633	19.1448	18.413	NaN	0.203216	-0.515226	0.015342	-0.0366492	Q8N1G4	Leucine-rich repeat-containing protein 47	LRRC47
NaN	17.4644	17.3722	NaN	16.4468	16.7773	17.6543	NaN	16.6664	NaN	NaN	NaN	0.303915	-0.20981	0.20843	-0.19514	Q8N7H5	RNA polymerase II-associated factor 1 homolog	PAF1
NaN	NaN	NaN	NaN	21.5245	22.0405	19.2416	22.7476	21.4778	22.5124	22.2278	21.7105	5.29269	5.14649	0.315974	-0.593576	Q8N8N7;G3V2R9;G3V3Y1	Prostaglandin reductase 2	PTGR2
NaN	18.1824	18.0235	17.6564	18.2236	17.4786	19.1476	18.0696	17.8871	NaN	NaN	18.1022	0.304967	-0.219409	0.713586	0.624699	Q8NBJ5;M0QX72	Procollagen galactosyltransferase 1	COLGALT1
NaN	19.1628	18.5325	NaN	17.998	18.7824	18.7398	18.1105	18.0317	NaN	NaN	NaN	0.129004	-0.282274	1.29332	1.06861	Q8NBS9	Thioredoxin domain-containing protein 5	TXNDC5
20.6984	20.8887	21.6344	20.8429	21.0329	20.962	21.4195	20.5994	20.4527	20.5329	19.3829	20.3253	1.32089	-0.842665	1.40888	0.829991	Q8NC51	Plasminogen activator inhibitor 1 RNA-binding protein	SERBP1
NaN	16.0359	NaN	NaN	23.1883	25.7804	20.4031	25.3078	23.8824	24.4701	25.6538	25.3783	5.21519	8.01869	0.400258	-1.17626	Q8NFV4	Alpha/beta hydrolase domain-containing protein 11	ABHD11
NaN	18.9283	19.093	NaN	18.5435	18.9238	18.4562	NaN	NaN	NaN	NaN	NaN	0.888251	-1.10111	0.684474	1.04361	Q8TCS8	Polyribonucleotide nucleotidyltransferase 1, mitochondrial	PNPT1
NaN	17.123	16.9591	NaN	17.5696	NaN	16.856	17.2307	NaN	NaN	NaN	NaN	0.356412	0.270541	0.0361627	-0.0476224	Q8TDX7;F8WAG2	Serine/threonine-protein kinase Nek7	NEK7
NaN	18.8585	18.6589	NaN	19.245	17.9854	18.6401	19.0753	19.0477	NaN	NaN	NaN	0.0523688	-0.132492	1.07895	1.29726	Q8TEQ6	Gem-associated protein 5	GEMIN5
NaN	20.2302	20.1886	19.3959	19.4279	18.781	19.4831	19.6283	20.0277	19.0021	19.2292	19.1999	0.163486	0.453257	0.0409144	-0.0346699	Q8TEX9;H0YN14	Importin-4	IPO4
NaN	19.8108	19.9883	20.0311	NaN	NaN	19.6524	NaN	NaN	NaN	NaN	NaN	1.43379	-2.29114	0.242388	0.483181	Q8WTT2	Nucleolar complex protein 3 homolog	NOC3L
NaN	17.8217	18.2878	NaN	17.9952	17.9713	18.3012	NaN	NaN	NaN	NaN	NaN	0.348073	-0.477065	0.475517	0.705111	Q8WUA2	Peptidyl-prolyl cis-trans isomerase-like 4	PPIL4
NaN	17.8443	17.5869	17.3394	NaN	NaN	18.0523	NaN	NaN	NaN	NaN	NaN	0.962185	-0.644546	0.241668	0.274753	Q8WUM0	Nuclear pore complex protein Nup133	NUP133
NaN	20.9755	20.8553	19.9118	20.4284	19.6423	20.3178	20.5786	20.0738	19.4837	19.9413	19.9305	0.0963213	0.271572	0.780798	0.384428	Q8WUM4	Programmed cell death 6-interacting protein	PDCD6IP
NaN	NaN	17.5019	18.164	18.229	17.8861	17.2576	18.2059	17.9358	18.1169	NaN	18.1486	0.569112	0.606538	0.0937531	0.0898108	Q8WWH5	Probable tRNA pseudouridine synthase 1	TRUB1
17.4565	19.6565	20.3538	18.6081	19.4994	19.8699	20.2774	19.2064	18.7877	18.1618	NaN	NaN	0.910704	-1.68483	1.75927	2.37939	Q8WWM7;H3BUF6	Ataxin-2-like protein	ATXN2L
NaN	20.5026	19.7736	18.8581	18.8813	19.153	19.6684	18.5017	18.9375	18.7625	17.7862	18.2363	0.342819	-0.625455	0.872213	0.620478	Q92598;A0A0A0MSM0	Heat shock protein 105 kDa	HSPH1
19.736	20.684	20.8123	18.7813	20.4091	19.1697	20.083	19.583	19.572	17.5865	17.881	17.8178	1.46084	-1.78904	1.61946	1.59689	Q92616	Translational activator GCN1	GCN1L1
NaN	20.6364	19.0997	NaN	21.0455	NaN	NaN	20.2857	20.7562	20.303	20.4781	20.5343	1.20513	2.28716	0.793218	-2.05951	Q92688	Acidic leucine-rich nuclear phosphoprotein 32 family member B	ANP32B
NaN	20.6157	20.9626	19.9645	19.4374	NaN	19.9509	19.3695	19.1919	19.4318	NaN	NaN	0.857477	-1.49145	0.265777	0.557565	Q92769	Histone deacetylase 2	HDAC2
NaN	18.3946	18.9548	18.1557	18.3888	17.979	19.0164	17.9604	17.5619	NaN	NaN	NaN	0.817597	-1.17507	1.70176	1.5587	Q92797;M0R3C7;A0A087WUE9	Symplekin	SYMPK
NaN	18.7428	18.7618	17.7375	NaN	17.4889	19.5011	18.3048	17.7287	NaN	NaN	NaN	0.902078	-1.02501	0.379852	0.711513	Q92878;A0A1W2PQ90;A0A494C1B7	DNA repair protein RAD50	RAD50
NaN	19.667	18.6358	17.8554	17.9602	19.2861	18.0165	17.3541	18.119	17.7246	NaN	17.6287	0.0495829	-0.125323	0.368017	0.356907	Q92900	Regulator of nonsense transcripts 1	UPF1
NaN	19.3433	19.4592	18.3581	18.6691	NaN	19.4559	19.0041	18.0323	NaN	17.5161	17.9332	0.657136	-1.03696	0.52522	0.927894	Q92922	SWI/SNF complex subunit SMARCC1	SMARCC1
19.6405	20.2265	20.2555	20.122	19.9565	20.367	20.6025	19.9766	20.1174	19.6534	19.902	19.7356	0.552855	-0.208955	1.02861	0.373494	Q92973;A0A7P0TBF0;A0A7P0Z4D3;A0A7P0T944;A0A7P0T9C0	Transportin-1	TNPO1
NaN	20.0536	20.143	NaN	18.8865	NaN	20.8608	19.2734	19.8477	NaN	NaN	19.6632	0.156943	-0.48129	0.138446	0.490596	Q92979;V9GYP5;A0A087WWQ2	Ribosomal RNA small subunit methyltransferase NEP1	EMG1
NaN	20.0772	19.5882	19.0686	18.8744	17.9634	19.5263	18.3619	17.6582	NaN	NaN	17.9127	0.529947	-1.11888	1.67208	1.16185	Q93008	Probable ubiquitin carboxyl-terminal hydrolase FAF-X	USP9X
NaN	19.2808	18.8435	17.8123	18.2606	18.7009	19.157	18.217	18.1355	NaN	NaN	NaN	0.638145	-0.744183	1.79135	1.07975	Q93009;A0A669KBL1;H3BND8	Ubiquitin carboxyl-terminal hydrolase 7;Ubiquitin carboxyl-terminal hydrolase	USP7
NaN	18.7458	18.4251	NaN	18.8369	NaN	18.9679	18.8383	19.0864	NaN	NaN	NaN	0.174415	-0.355726	0.432498	0.835709	Q969Z0;C9J7P5;C9IZN7	Protein TBRG4	TBRG4
NaN	21.0511	20.6894	20.4807	20.3099	20.8674	20.4525	20.5873	20.0936	20.6583	20.2468	20.6076	0.196877	0.360545	0.363489	0.152689	Q96AE4;E9PEB5	Far upstream element-binding protein 1	FUBP1
NaN	20.0629	NaN	NaN	NaN	18.9718	18.5895	17.8564	18.4271	17.8586	NaN	NaN	0.216291	-0.532965	0.593345	0.916852	Q96AG4	Leucine-rich repeat-containing protein 59	LRRC59
20.3771	21.1283	20.8337	21.0056	20.5163	20.817	20.5768	20.588	19.9953	20.0811	20.0118	19.9031	2.59902	-0.838334	3.77953	0.626707	Q96C36;A0A087WTV6;J3KR12	Pyrroline-5-carboxylate reductase 2	PYCR2
NaN	20.4858	20.836	NaN	19.802	20.2235	20.5784	NaN	20.1497	NaN	NaN	19.9011	0.00819365	0.0373991	0.307887	0.858071	Q96CX2	BTB/POZ domain-containing protein KCTD12	KCTD12
NaN	18.1408	18.4634	NaN	17.8197	NaN	18.3449	18.1321	17.9045	17.886	17.7458	18.1866	0.478469	0.63241	0.642347	0.193765	Q96G03	Phosphoglucomutase-2	PGM2
NaN	16.8886	16.7209	NaN	16.6313	16.6591	17.4798	NaN	NaN	NaN	NaN	NaN	0.156705	0.104564	0.0842674	-0.0910079	Q96G46	tRNA-dihydrouridine(47) synthase [NAD(P)(+)]-like	DUS3L
NaN	17.5921	17.9724	NaN	18.2405	NaN	17.6328	17.9221	18.1619	NaN	NaN	18.3499	0.0827676	0.085825	0.129165	-0.206108	Q96HC4;H0Y8Y3	PDZ and LIM domain protein 5	PDLIM5
NaN	19.7132	19.236	20.5381	19.4753	19.7966	19.763	19.8754	19.731	NaN	NaN	NaN	0.546346	-1.33609	1.50525	2.06145	Q96HE7;G3V5B3;G3V3E6	ERO1-like protein alpha	ERO1L
NaN	19.0798	18.7881	NaN	18.3201	NaN	18.9135	18.3745	18.3952	18.345	NaN	18.3782	0.111801	0.27481	0.236318	0.34383	Q96KB5	Lymphokine-activated killer T-cell-originated protein kinase	PBK
NaN	18.8865	18.694	NaN	17.7509	NaN	16.4829	17.5764	NaN	NaN	NaN	NaN	0.596267	-0.942136	0.82807	0.562331	Q96KP4;J3QKT2	Cytosolic non-specific dipeptidase	CNDP2
17.8251	18.8481	18.2081	17.6945	18.0493	17.7155	18.534	17.6889	18.0649	NaN	16.9129	17.0217	0.905371	-0.689573	0.770413	0.542556	Q96KR1	Zinc finger RNA-binding protein	ZFR
NaN	18.3519	17.3033	18.4127	18.3289	17.625	17.8073	NaN	18.2368	18.3278	18.2607	18.1774	0.620247	0.693554	1.254	-0.426186	Q96L92;A0A2R8Y3S6;A0A5H1ZRP6;A0A2R8Y8A7	Sorting nexin-27	SNX27
NaN	17.4106	17.286	17.2072	16.945	17.5804	16.6689	NaN	NaN	NaN	NaN	NaN	1.24881	-0.478582	0.458702	0.275126	Q96N67;A0A1B0GUE9	Dedicator of cytokinesis protein 7	DOCK7
NaN	17.0525	17.036	17.623	16.9151	NaN	16.9735	NaN	17.0406	NaN	NaN	NaN	0.178447	-0.204775	0.0120327	0.011574	Q96P16;A0A0C4DGQ6	Regulation of nuclear pre-mRNA domain-containing protein 1A	RPRD1A
NaN	19.8646	19.138	18.4915	18.6753	18.6264	18.8995	19.2602	19.5601	18.9608	19.4931	18.8775	0.432316	0.704358	0.774114	-0.357549	Q96P70	Importin-9	IPO9
NaN	19.9518	20.9359	NaN	20.421	NaN	20.178	20.3279	20.7254	20.764	20.1824	20.0391	0.823455	1.64517	0.507885	-1.01447	Q96PU8;H0YG47;H0YGD6	Protein quaking	QKI
NaN	20.5326	19.5227	19.7448	19.5417	19.088	20.4756	18.6602	18.0378	18.5615	NaN	18.6618	0.576684	-1.01701	1.41195	1.27099	Q96QK1	Vacuolar protein sorting-associated protein 35	VPS35
NaN	19.2021	18.9746	19.2854	18.0546	19.0476	18.8583	18.5003	18.2516	18.5337	18.5047	18.3641	0.148878	-0.21016	0.386262	0.201655	Q96RP9;C9IZ01	Elongation factor G, mitochondrial	GFM1
23.1569	19.8878	21.1485	24.4005	22.5887	23.2519	21.5115	23.9387	23.0015	24.3485	24.585	23.8237	0.8405	1.79126	0.906867	-1.11699	Q96RQ3;E9PHF7;E9PG35;G5E9X5	Methylcrotonoyl-CoA carboxylase subunit alpha, mitochondrial	MCCC1
NaN	19.0143	18.8518	NaN	18.2946	17.7299	19.4675	18.3375	18.2112	NaN	NaN	NaN	0.599209	-1.17469	1.46275	1.85605	Q96T76;H0Y746	MMS19 nucleotide excision repair protein homolog	MMS19
NaN	20.2377	19.9173	20.5501	19.6023	NaN	19.0126	19.447	19.4884	20.2946	20.8845	20.1766	0.413365	1.01058	0.990834	-1.65869	Q99436;Q5TBG5	Proteasome subunit beta type-7;Proteasome subunit beta type	PSMB7
NaN	19.0272	19.4927	NaN	18.4308	NaN	18.3612	19.0776	18.3104	18.3929	18.7861	17.674	0.177993	0.377137	0.151542	-0.259995	Q99459	Cell division cycle 5-like protein	CDC5L
NaN	NaN	NaN	NaN	18.0576	NaN	NaN	19.5306	18.2599	20.0921	20.107	19.6922	2.8667	2.80874	1.15358	-1.80754	Q99487	Platelet-activating factor acetylhydrolase 2, cytoplasmic	PAFAH2
NaN	21.1339	20.4348	20.6382	20.0617	20.6117	20.9423	20.688	19.9965	21.3346	19.3255	20.9111	0.233701	0.623827	0.143032	0.184018	Q99497;K7ELW0	Protein deglycase DJ-1	PARK7
NaN	18.1198	18.7177	18.2396	18.2447	17.9803	17.9645	18.2059	NaN	NaN	NaN	18.2372	0.293541	-0.439175	1.03107	0.689115	Q99575	Ribonucleases P/MRP protein subunit POP1	POP1
NaN	21.3194	21.0587	20.8925	20.2164	20.3189	20.7769	20.5779	20.3414	20.3659	19.5978	19.409	0.00787791	0.0286341	1.00414	0.544035	Q99613;B5ME19	Eukaryotic translation initiation factor 3 subunit C;Eukaryotic translation initiation factor 3 subunit C-like protein	EIF3C;EIF3CL
NaN	20.5447	20.4153	20.8259	20.3052	20.7013	21.266	20.5615	20.6145	20.4158	20.5653	20.2858	0.387236	1.01006	0.504025	0.238149	Q99714;A0A804HHW5;Q5H928	3-hydroxyacyl-CoA dehydrogenase type-2	HSD17B10
22.1887	23.0068	22.7731	23.0179	22.4341	22.4463	23.0469	22.5094	22.0536	21.8567	21.9971	22.2949	1.7531	-0.696087	1.74702	0.558626	Q99832	T-complex protein 1 subunit eta	CCT7
NaN	18.2973	19.2387	NaN	18.6108	18.94	18.8372	19.1097	19.0463	19.0051	NaN	18.6094	0.155491	0.267454	0.414537	0.485559	Q99961;M0QYE0;M0R0I3	Endophilin-A2	SH3GL1
NaN	19.6574	19.4828	18.7538	18.7801	18.4642	19.5177	18.9488	18.4663	NaN	NaN	18.5223	0.474065	-0.951641	1.20194	1.29791	Q9BQA1;H0Y711	Methylosome protein 50	WDR77
19.905	21.2059	21.2313	21.0419	20.5587	20.3315	21.6005	20.5652	20.8199	19.3873	20.3148	20.0825	0.793855	-0.694905	0.728469	0.612828	Q9BQG0;I3L1L3	Myb-binding protein 1A	MYBBP1A
NaN	19.6226	19.3816	19.7657	19.6206	20.1797	19.7975	19.4972	19.2855	NaN	NaN	NaN	0.615047	-1.43757	1.636	2.40598	Q9BRA2;I3L0K2;I3L3M7;I3L2R6	Thioredoxin domain-containing protein 17	TXNDC17
NaN	18.2681	17.7908	NaN	17.3431	17.6738	18.2252	17.2042	17.3191	NaN	NaN	17.3189	1.57065	-0.97992	1.10094	0.753081	Q9BSJ8	Extended synaptotagmin-1	ESYT1
NaN	18.8449	19.3279	NaN	18.9293	NaN	19.0693	NaN	18.5837	18.5732	NaN	18.0041	0.431431	-0.73247	0.165702	0.366909	Q9BT78;D6RAX7;D6RFN0;D6RD63	COP9 signalosome complex subunit 4	COPS4
NaN	19.4968	18.8474	18.6326	18.9074	18.9713	19.4041	18.6873	18.2206	NaN	NaN	NaN	1.17021	-1.37124	2.32779	1.81419	Q9BTE3	Mini-chromosome maintenance complex-binding protein	MCMBP
NaN	21.2913	20.5238	NaN	20.3353	19.75	19.6602	20.3111	20.8089	NaN	NaN	NaN	0.363211	-1.36191	1.13998	2.42102	Q9BTT0;E9PPH5	Acidic leucine-rich nuclear phosphoprotein 32 family member E	ANP32E
NaN	19.1218	19.7657	NaN	19.476	NaN	19.204	18.5286	18.6389	17.8987	17.9981	17.7936	0.337616	-0.459624	0.36383	0.483021	Q9BUF5;K7ESM5	Tubulin beta-6 chain	TUBB6
NaN	19.3635	18.809	NaN	17.1993	NaN	17.8278	17.3327	17.5866	17.0603	NaN	NaN	0.13135	-0.309019	0.400171	0.228337	Q9BUQ8	Probable ATP-dependent RNA helicase DDX23	DDX23
NaN	NaN	NaN	NaN	18.8984	19.7014	NaN	19.9656	19.2218	20.2859	20.4553	19.9512	4.25715	3.34333	0.732596	-1.10078	Q9BV23	Monoacylglycerol lipase ABHD6	ABHD6
NaN	19.2596	19.3463	18.6989	18.582	18.6377	19.8368	19.0733	18.8918	NaN	NaN	18.9257	0.417528	-0.796792	0.840394	1.22376	U3KQC1;Q9BV38;K7EIR0;A0A0A0MQU0	WD repeat-containing protein 18	WDR18
NaN	22.2241	22.4721	21.8578	22.013	22.1679	22.2328	21.3603	21.7927	21.0335	21.6935	21.1521	0.17471	0.641332	0.976641	0.525555	Q9BVA1	Tubulin beta-2B chain	TUBB2B
NaN	20.4597	19.7939	19.3434	19.2758	19.1268	19.6409	19.0898	19.54	18.4319	19.2622	18.7557	0.0199445	0.0578527	0.462544	0.285866	Q9BVP2	Guanine nucleotide-binding protein-like 3	GNL3
NaN	18.0072	18.4886	18.1412	18.3655	18.2422	18.7402	17.8836	17.9582	18.2201	NaN	18.4167	0.0533897	0.0678897	0.517943	0.366553	Q9BWF3;E9PB51;Q9BQ04	RNA-binding protein 4;RNA-binding protein 4B	RBM4;RBM4B
NaN	19.5072	19.1313	NaN	18.8294	19.3477	20.0055	NaN	18.7966	19.4047	NaN	18.7156	0.0981618	0.243184	0.154048	0.359405	Q9BWJ5	Splicing factor 3B subunit 5	SF3B5
17.6021	20.8779	20.6894	20.0368	20.1055	19.778	20.5043	20.197	19.6895	19.8038	19.6618	20.1479	0.0106731	0.0242085	0.864076	0.320403	Q9BXJ9;A0A0B4J1W3	N-alpha-acetyltransferase 15, NatA auxiliary subunit	NAA15
18.8671	20.4146	20.4747	18.9398	19.0969	19.0981	20.1935	18.5642	19.6071	NaN	NaN	18.5029	1.0212	-1.70943	0.770832	1.27358	Q9BXP5;H7C3A1	Serrate RNA effector molecule homolog	SRRT
NaN	18.6943	18.5944	17.9193	18.0033	18.0203	18.2129	17.6186	NaN	NaN	NaN	17.6388	0.267808	-0.469227	1.05635	0.663456	Q9BXR0	Queuine tRNA-ribosyltransferase	QTRT1
NaN	18.8942	19.2666	18.7992	18.2051	18.0714	19.1301	18.0693	17.904	17.9519	NaN	NaN	1.01644	-0.961854	1.27709	0.778655	Q9BY44;F8WAE5	Eukaryotic translation initiation factor 2A;Eukaryotic translation initiation factor 2A, N-terminally processed	EIF2A
NaN	17.8745	17.7406	NaN	17.2667	17.3343	17.2117	NaN	NaN	NaN	NaN	NaN	0.210259	0.293886	0.365454	-0.236079	Q9BYG3;H7BZL0;C9J808	MKI67 FHA domain-interacting nucleolar phosphoprotein	NIFK
NaN	18.442	17.5681	NaN	17.7699	18.3228	18.3794	NaN	17.7171	NaN	NaN	NaN	0.544619	-0.692103	0.724321	1.01133	S4R369;Q9BZE1;H0Y4J2;A6NHR2	39S ribosomal protein L37, mitochondrial	MRPL37
NaN	19.6317	19.4506	20.1538	19.414	19.6007	20.4496	19.2681	19.978	19.2994	NaN	19.6391	0.0116985	-0.0352063	0.434113	0.709976	Q9BZE4;Q5T3R7	Nucleolar GTP-binding protein 1	GTPBP4
NaN	19.638	20.4402	NaN	NaN	20.8551	20.6227	20.84	NaN	NaN	NaN	21.0265	0.24337	-0.782742	0.560447	1.7443	Q9GZL7	Ribosome biogenesis protein WDR12	WDR12
NaN	17.4706	17.2816	17.638	17.4311	17.7248	17.8094	NaN	NaN	NaN	NaN	NaN	1.07824	-0.812601	0.435605	0.59125	Q9H078;A0A2U3TZY2;H0YGM0;A0A2R8Y602	Caseinolytic peptidase B protein homolog	CLPB
NaN	20.2195	18.9567	20.1842	18.7321	19.144	19.7841	18.8756	18.7136	18.8226	18.3674	18.0612	0.286362	-0.55862	1.16323	0.642766	Q9H0A0	N-acetyltransferase 10	NAT10
17.9845	17.6499	18.0004	NaN	17.4783	NaN	17.6381	17.1266	17.4057	NaN	NaN	NaN	0.609533	-0.736849	0.276854	0.357176	Q9H0B6;A8MZ87	Kinesin light chain 2	KLC2
NaN	20.4415	19.7235	NaN	19.7218	19.2454	20.4406	20.0076	19.2327	20.7514	19.3597	20.0904	0.651676	1.32815	0.00362619	-0.00470066	Q9H223	EH domain-containing protein 4	EHD4
NaN	18.7263	17.8998	NaN	17.9312	17.9712	18.6256	17.7363	17.5785	NaN	NaN	NaN	0.315432	-0.390443	1.67531	0.835278	Q9H2G2	STE20-like serine/threonine-protein kinase	SLK
NaN	19.4725	19.3671	NaN	18.7932	NaN	17.4574	18.4939	18.4822	NaN	NaN	NaN	0.382285	-0.883126	0.357975	0.662338	Q9H307	Pinin	PNN
NaN	19.7954	18.8828	NaN	21.783	22.0977	21.0866	22.2963	22.4141	23.3384	23.4634	23.3611	2.94202	5.28077	1.98626	-1.32831	Q9H3G5;H7C0X5	Probable serine carboxypeptidase CPVL	CPVL
19.8456	20.561	20.3578	20.0704	19.7005	20.0028	20.664	19.7048	20.0197	19.627	20.173	19.5105	0.847912	-0.376148	0.278629	0.185456	Q9H3N1	Thioredoxin-related transmembrane protein 1	TMX1
NaN	18.4986	17.3132	17.3926	17.9335	17.6237	18.4345	17.5105	18.0374	NaN	NaN	NaN	0.135627	0.223423	0.250625	0.287694	Q9H3P7	Golgi resident protein GCP60	ACBD3
NaN	19.4303	18.9545	20.1641	19.1572	19.4606	19.5577	18.8168	18.9355	NaN	NaN	NaN	0.812083	-1.55432	1.66884	1.97014	Q9H6S0;D6RA70	Probable ATP-dependent RNA helicase YTHDC2	YTHDC2
NaN	NaN	17.8072	NaN	17.6704	17.3825	17.8217	NaN	NaN	NaN	NaN	NaN	0.615914	-0.496543	0.522623	0.547421	Q9H6Z4;B7Z7F3	Ran-binding protein 3	RANBP3
NaN	20.0339	19.8956	19.7176	19.6588	20.4251	20.2409	19.6731	19.8105	20.1833	19.6944	20.0517	0.473513	1.01259	0.105417	0.0645208	Q9H773	dCTP pyrophosphatase 1	DCTPP1
NaN	18.2384	17.1917	17.5198	16.854	16.9378	17.5131	NaN	17.0012	NaN	NaN	NaN	1.37079	-0.779954	0.0651795	0.0585332	Q9H8H0;J3QLQ6;J3QR28	Nucleolar protein 11	NOL11
NaN	19.3537	18.9147	19.6998	18.3284	18.67	19.0184	18.8869	18.8264	18.5209	NaN	18.2367	0.112375	-0.363607	0.599293	0.790262	Q9HAV4	Exportin-5	XPO5
17.9355	18.6944	18.8501	18.0971	18.4262	19.0311	18.3588	18.1546	18.77	NaN	18.2963	18.5048	0.267754	-0.348487	0.371153	0.446927	Q9HAV7	GrpE protein homolog 1, mitochondrial	GRPEL1
NaN	20.8721	19.7208	NaN	20.1141	18.4287	19.4191	19.5808	19.8377	19.4032	19.5729	NaN	0.279432	0.888383	0.170033	0.265903	Q9HB71	Calcyclin-binding protein	CACYBP
NaN	19.6784	19.0531	NaN	17.9593	NaN	18.3729	18.6996	NaN	NaN	NaN	NaN	0.859853	-1.66873	0.701421	1.25901	Q9NPF4	Probable tRNA N6-adenosine threonylcarbamoyltransferase	OSGEP
20.175	21.723	21.9563	20.6214	21.157	20.4905	21.5384	21.0382	21.2911	20.8487	20.6176	20.7714	0.207972	-0.236738	0.276355	0.173829	Q9NR30;A0A8I5KNP3;A0A8I5KNN2;A0A8I5KYZ4;A0A8I5KND9	Nucleolar RNA helicase 2	DDX21
NaN	18.4976	18.027	NaN	18.4331	18.4974	17.9766	NaN	18.3556	NaN	NaN	NaN	0.388707	-0.729077	0.652356	1.1322	Q9NR45;Q5TBR0	Sialic acid synthase	NANS
NaN	20.1957	18.5775	NaN	17.79	18.1362	18.0146	18.5793	17.919	NaN	18.0207	18.1703	0.159352	-0.375361	0.523224	0.431717	Q9NSD9	Phenylalanine--tRNA ligase beta subunit	FARSB
NaN	19.7681	19.4523	19.393	19.2469	18.8709	19.5755	19.3949	18.7295	18.9854	18.938	19.4427	0.120621	0.254474	0.543164	0.248158	Q9NSE4	Isoleucine--tRNA ligase, mitochondrial	IARS2
NaN	19.8201	19.5398	18.8838	19.3692	18.651	19.8889	18.9893	19.0964	18.5285	NaN	18.0921	0.320955	-0.694117	0.960117	1.18996	Q9NTJ3;E9PD53	Structural maintenance of chromosomes protein 4;Structural maintenance of chromosomes protein	SMC4
NaN	19.2671	18.8242	17.647	18.0357	17.5958	18.5312	16.7406	16.8923	NaN	NaN	15.4706	1.27423	-1.76261	1.31457	1.40263	Q9NU22	Midasin	MDN1
NaN	17.347	17.5289	NaN	24.934	25.4461	22.4709	26.2787	24.8579	26.0947	26.7046	26.279	5.9092	8.9428	0.629492	-1.20163	Q9NUJ1	Mycophenolic acid acyl-glucuronide esterase, mitochondrial	ABHD10
NaN	19.1874	19.3077	18.0154	18.2121	18.4219	19.0244	18.2752	18.359	18.5902	NaN	NaN	0.367114	-0.774989	0.810636	1.03796	Q9NUQ3	Gamma-taxilin	TXLNG
NaN	19.4602	18.9944	NaN	18.5575	NaN	18.4926	19.1106	19.4773	19.4625	19.0633	19.1848	0.85406	1.54778	1.23142	-0.942849	Q9NVP1	ATP-dependent RNA helicase DDX18	DDX18
17.4177	18.4998	18.5684	18.4661	18.2831	18.4678	18.8976	18.2724	18.2048	18.0326	NaN	18.2633	0.281724	-0.21176	1.13948	0.453949	Q9NW13	RNA-binding protein 28	RBM28
NaN	19.0088	18.9309	NaN	18.4686	18.7026	18.7666	18.1603	NaN	NaN	NaN	18.6674	0.230755	-0.563403	1.26645	1.41094	Q9NYF8;E9PK91;A0A1W2PQ43;E9PK09;E9PQN2;E9PKI6;E9PJA7	Bcl-2-associated transcription factor 1	BCLAF1
NaN	19.682	18.9645	19.3935	19.3076	18.8701	19.2467	19.2416	20.0387	19.8718	19.8887	20.1448	0.891687	1.43998	3.33178	-0.819508	Q9NZ01;M0R3C3;M0R2N5	Very-long-chain enoyl-CoA reductase	TECR
NaN	21.8537	21.5892	20.7553	21.1857	21.4335	21.9136	21.1697	21.0699	21.1417	21.3327	21.1544	0.332766	0.890392	0.662121	0.250977	Q9NZI8	Insulin-like growth factor 2 mRNA-binding protein 1	IGF2BP1
NaN	18.4568	18.4782	NaN	18.7166	NaN	18.607	18.8091	18.5642	NaN	NaN	18.6813	0.070174	-0.150046	0.0910719	0.261853	Q9NZL4;K7EN20;K7EMM7;K7EL16	Hsp70-binding protein 1	HSPBP1
NaN	17.6813	18.3105	18.2871	20.8981	19.9579	18.6586	17.3044	18.2879	NaN	17.4945	17.1645	0.0263958	-0.056072	1.09955	1.79569	Q9P0K7	Ankycorbin	RAI14
NaN	20.6601	20.7171	21.1334	20.2068	19.7592	20.8165	20.2918	20.4765	20.0754	20.1462	20.255	0.215021	0.707279	0.0452114	0.0303006	Q9P258	Protein RCC2	RCC2
NaN	19.7276	19.4438	19.2645	19.7074	17.7352	19.8363	19.5113	19.3857	19.1546	19.7179	18.8419	0.232036	0.328755	0.0517711	-0.0774889	Q9UBB4;A0A1W2PQD2	Ataxin-10	ATXN10
NaN	18.2099	17.9336	NaN	18.6164	NaN	NaN	NaN	18.4525	18.179	18.8692	17.7849	1.04843	0.814122	1.13839	-1.31574	Q9UBB6	Neurochondrin	NCDN
NaN	18.546	18.195	NaN	17.2388	NaN	17.4011	17.5032	17.7435	NaN	NaN	NaN	1.82	-1.17484	0.380042	0.301949	Q9UBF2	Coatomer subunit gamma-2	COPG2
NaN	19.556	19.0869	NaN	18.385	NaN	18.9012	18.5305	NaN	18.1841	17.8429	17.8907	0.463071	-0.582646	0.172677	0.252576	U3KQ56;Q9UBQ7	Glyoxylate reductase/hydroxypyruvate reductase	GRHPR
NaN	20.7	20.5855	19.3787	19.9669	18.9544	19.7702	19.251	19.7585	19.3417	18.4064	19.8507	0.0205491	-0.0566602	0.136898	0.146281	Q9UBT2	SUMO-activating enzyme subunit 2	UBA2
NaN	18.9193	18.4473	18.8467	19.0626	18.7422	18.4157	NaN	NaN	NaN	NaN	NaN	0.954216	-1.38799	0.932125	1.38161	Q9UG63	ATP-binding cassette sub-family F member 2	ABCF2
NaN	19.9049	19.6069	18.5166	19.2301	18.5872	19.9022	18.8305	18.2961	19.0396	19.0181	18.5195	0.171593	-0.232779	0.575319	0.419193	Q9UGI8	Testin	TES
NaN	17.117	16.2637	NaN	16.3975	16.114	16.7261	NaN	NaN	NaN	NaN	NaN	0.326759	0.230883	2.6911	-0.864879	Q9UH62	Armadillo repeat-containing X-linked protein 3	ARMCX3
18.5428	19.693	19.2956	18.4995	18.8949	19.0848	19.3428	18.5845	18.6926	18.5561	17.3232	18.7495	0.743352	-0.677355	0.870784	0.646384	Q9UHB9	Signal recognition particle subunit SRP68	SRP68
NaN	20.8182	20.597	21.0616	20.1164	20.0544	20.6558	20.1758	19.8296	NaN	19.5679	19.9385	0.335429	-1.04814	0.723531	1.41184	Q9UHD1;E9PPQ5	Cysteine and histidine-rich domain-containing protein 1	CHORDC1
NaN	19.2841	19.0086	18.3739	18.9323	19.1068	19.2755	18.3118	18.5667	18.0684	18.1221	18.2842	0.125148	-0.170056	1.45623	0.646273	Q9UHD8	Septin-9	2009-09-01
NaN	18.4968	NaN	17.6119	18.0887	18.1337	17.4046	18.1853	NaN	NaN	17.6183	17.4278	0.269951	-0.331626	1.26701	0.851006	Q9UHV9	Prefoldin subunit 2	PFDN2
NaN	19.582	19.209	18.7258	18.7799	18.7929	18.9591	18.9741	18.77	18.9394	NaN	18.5744	0.191439	-0.339814	0.581107	0.552941	Q9UIA9;E7ESC6	Exportin-7	XPO7
18.6417	19.024	18.7686	18.6076	18.3282	19.0543	18.9898	17.6998	18.1165	17.9224	17.0993	17.5987	2.36632	-1.07624	1.12293	0.833809	Q9UJU6;H0Y5J4	Drebrin-like protein	DBNL
NaN	18.3288	17.5511	NaN	17.3741	NaN	18.4996	18.4915	18.0759	NaN	NaN	NaN	0.26567	0.417679	0.0343182	-0.0858481	Q9UJX3	Anaphase-promoting complex subunit 7	ANAPC7
NaN	19.0287	18.7625	18.8508	18.8231	18.9469	19.051	18.7778	17.9144	19.0137	NaN	18.9959	0.00351205	0.00871229	0.656812	0.67546	Q9UKD2	mRNA turnover protein 4 homolog	MRTO4
NaN	19.5165	19.3494	18.3878	19.1659	19.1252	20.0523	18.534	18.6313	18.361	17.8571	18.0502	0.0559335	-0.125856	1.50056	0.994442	Q9ULV4;B4E3S0;H0YHL7	Coronin-1C;Coronin	CORO1C
NaN	21.9889	21.5798	21.7176	21.6743	22.259	21.3611	21.5843	21.8084	21.621	NaN	21.6618	0.0879455	-0.435962	0.452155	1.46545	Q9UMS4	Pre-mRNA-processing factor 19	PRPF19
NaN	24.9842	24.4011	24.9772	24.1403	24.4319	24.0123	24.5288	24.5663	22.4405	23.4333	23.0428	0.0966393	0.528542	1.00805	0.907624	Q9UNE7;H3BS86;H3BTA3	E3 ubiquitin-protein ligase CHIP	STUB1
18.768	17.6342	19.5421	18.0362	18.671	18.5056	17.8368	18.7623	18.0936	18.6	19.0517	18.5578	0.0616298	0.080646	0.179421	-0.131864	Q9UNN5;B3KT28	FAS-associated factor 1	FAF1
NaN	17.7629	17.3283	NaN	17.3042	17.2643	18.0998	17.185	17.2474	NaN	NaN	17.1746	0.187823	-0.107912	0.765523	0.355014	Q9UPU5	Ubiquitin carboxyl-terminal hydrolase 24	USP24
NaN	20.7267	21.2311	19.4941	19.7935	20.0368	20.8959	17.8599	18.0345	19.0168	17.411	NaN	0.636799	-1.68126	1.2081	1.92219	Q9UQ35	Serine/arginine repetitive matrix protein 2	SRRM2
21.6844	22.5235	22.5948	22.6042	22.068	22.5375	22.6774	21.9933	22.1905	21.9417	21.4865	22.0094	0.82675	-0.444688	0.926568	0.412008	Q9UQ80;F8VR77	Proliferation-associated protein 2G4	PA2G4
18.6974	21.5124	21.5203	19.6647	21.0457	20.1487	22.1151	20.2996	19.9938	18.619	18.7104	19.315	0.759482	-1.18916	1.71163	1.74272	Q9UQE7	Structural maintenance of chromosomes protein 3	SMC3
NaN	19.314	17.9771	NaN	17.9918	18.7613	18.9482	17.6969	18.3776	18.1468	NaN	18.2391	0.132319	0.276094	0.411882	0.403714	Q9Y224;G3V4C6	UPF0568 protein C14orf166	C14orf166
19.6476	22.1689	22.5933	21.7641	21.3321	21.6296	21.9505	21.1686	20.9087	20.9261	20.0216	20.9466	0.569895	-0.842713	1.55157	0.819409	Q9Y230;M0R0Y3	RuvB-like 2	RUVBL2
NaN	21.9525	21.2146	20.9649	21.9862	21.6235	21.9037	22.0783	21.633	21.7162	22.1216	21.5978	0.587295	1.86446	0.363699	0.130795	Q9Y265;E7ETR0	RuvB-like 1	RUVBL1
NaN	20.6436	20.0674	19.9396	19.6648	19.6406	20.0253	19.6483	20.245	20.4537	NaN	19.1132	0.00949855	-0.031198	0.248658	0.417133	Q9Y266;A0A0A0MSU9	Nuclear migration protein nudC	NUDC
NaN	18.8415	18.3182	NaN	17.0592	NaN	17.447	17.2669	17.4568	NaN	NaN	NaN	0.838337	-1.14283	1.03388	0.727856	Q9Y295	Developmentally-regulated GTP-binding protein 1	DRG1
NaN	22.508	21.9511	22.0742	21.964	21.8937	22.6849	21.9727	22.143	22.0035	22.9095	22.1275	0.486899	1.49848	0.243824	-0.16704	Q9Y2X3	Nucleolar protein 58	NOP58
19.6993	19.8695	19.7379	NaN	19.5932	NaN	19.4105	19.331	19.5016	NaN	NaN	19.5892	0.280704	-0.508584	0.0312872	-0.0887027	Q9Y2Z0	Suppressor of G2 allele of SKP1 homolog	SUGT1
NaN	20.2923	20.3568	19.2044	19.4564	18.903	19.6352	19.2612	19.2716	19.4685	19.1831	19.3362	0.0800586	0.193925	0.00179036	-0.000902653	Q9Y383;A0A0A6YYJ8	Putative RNA-binding protein Luc7-like 2	LUC7L2
NaN	20.0894	19.5411	19.046	19.4797	18.9579	19.9589	18.9742	19.4273	18.8557	18.1205	18.7351	0.0296876	-0.0678535	0.767601	0.558046	Q9Y3A5	Ribosome maturation protein SBDS	SBDS
NaN	17.3021	17.156	17.4979	17.1002	NaN	17.5989	NaN	NaN	NaN	NaN	NaN	0.542425	-0.543557	1.47617	0.699026	Q9Y3C6	Peptidyl-prolyl cis-trans isomerase-like 1	PPIL1
NaN	21.5023	20.5815	20.8697	20.6171	20.3616	20.8993	20.6623	20.6539	20.1847	19.3611	20.2716	0.0794919	0.258925	0.89121	0.517269	Q9Y3F4	Serine-threonine kinase receptor-associated protein	STRAP
NaN	21.2672	21.2242	20.4137	20.396	19.6469	20.4328	20.5699	20.846	20.519	20.7364	20.1298	0.183078	0.395676	0.522765	-0.296392	Q9Y3I0	tRNA-splicing ligase RtcB homolog	RTCB
NaN	19.4241	19.4202	18.512	18.8477	18.8274	18.7671	18.8931	18.6619	18.3695	18.4	18.6085	0.000845036	0.00165367	2.22462	0.323856	Q9Y3T9	Nucleolar complex protein 2 homolog	NOC2L
NaN	21.3318	21.4089	NaN	22.0472	NaN	22.3953	22.2055	21.8724	22.6952	22.5873	22.5964	1.3404	3.21032	0.533754	-1.55142	Q9Y3U8;J3QSB5	60S ribosomal protein L36	RPL36
17.5267	17.9001	17.9366	17.9171	17.5356	NaN	18.5321	17.3922	17.7341	NaN	NaN	NaN	1.60353	-0.844831	0.44899	0.502721	Q9Y3Z3;A0A2R8YCS7;A0A2R8YD90	Deoxynucleoside triphosphate triphosphohydrolase SAMHD1	SAMHD1
NaN	18.69	18.5893	NaN	18.6069	17.8439	18.6939	NaN	17.9696	NaN	NaN	NaN	0.48608	-0.633075	0.57958	0.743791	Q9Y450;B7Z524;H0YDX7;J3QT46	HBS1-like protein	HBS1L
18.8619	21.135	21.16	20.1566	20.2825	20.1932	20.5385	19.802	19.9526	18.9653	19.336	19.3047	0.805888	-0.938743	1.71974	0.814409	Q9Y490	Talin-1	TLN1
NaN	17.6877	17.375	18.2399	22.5093	23.1307	20.3252	24.1832	22.2978	22.7371	23.494	23.6596	4.79435	5.52644	0.235667	-0.510015	Q9Y570	Protein phosphatase methylesterase 1	PPME1
NaN	19.028	19.8236	18.2998	18.5372	18.383	19.7065	18.4327	18.4325	NaN	18.398	18.5585	0.241692	-0.501038	0.647724	0.809052	Q9Y5A9	YTH domain-containing family protein 2	YTHDF2
18.4603	21.6217	21.4118	18.8257	20.0253	20.4984	21.7167	19.4844	20.1814	19.087	18.3745	17.6112	0.6001	-1.26633	1.17348	1.61768	Q9Y5B9	FACT complex subunit SPT16	SUPT16H
NaN	NaN	19.6543	NaN	NaN	NaN	NaN	19.5766	19.6686	19.8979	19.6133	NaN	0.443418	0.94245	0.826566	-1.9104	Q9Y5L4	Mitochondrial import inner membrane translocase subunit Tim13	TIMM13
18.9853	NaN	19.4372	19.5071	19.0736	19.472	19.9499	18.9903	19.9862	19.1674	NaN	19.2717	0.0658044	-0.170629	0.350098	0.676123	Q9Y5M8;H7C4H2	Signal recognition particle receptor subunit beta	SRPRB
NaN	20.3497	20.2612	20.656	20.1947	20.1149	20.3562	20.1302	19.8182	20.3953	20.4821	20.5288	0.387198	1.01463	0.251261	-0.107097	Q9Y617	Phosphoserine aminotransferase	PSAT1
NaN	19.9611	20.2018	19.7733	20.19	NaN	20.2699	NaN	20.3828	NaN	NaN	19.8307	0.226918	-0.795619	0.0218833	0.0975461	Q9Y678	Coatomer subunit gamma-1	COPG1
NaN	20.0009	19.559	18.9557	18.7822	19.0959	20.139	18.7008	18.7276	18.434	17.8636	18.3949	0.6288	-0.69972	1.14755	0.824469	Q9Y696	Chloride intracellular channel protein 4	CLIC4
NaN	18.9126	18.621	18.1556	18.4956	18.8084	18.9354	18.6281	18.5732	18.5309	18.4611	18.4525	0.385591	0.5842	1.09347	0.212442	Q9Y6G9;E9PHI6	Cytoplasmic dynein 1 light intermediate chain 1	DYNC1LI1
NaN	18.8032	17.9216	18.5032	17.9347	18.2401	18.4967	NaN	NaN	NaN	NaN	NaN	1.12577	-1.22764	1.12611	1.09312	Q9Y6H1;Q5T1J5	Coiled-coil-helix-coiled-coil-helix domain-containing protein 2;Putative coiled-coil-helix-coiled-coil-helix domain-containing protein CHCHD2P9, mitochondrial	CHCHD2;CHCHD2P9
NaN	20.4503	20.1009	19.2826	19.3189	17.8434	19.5534	18.7462	19.2584	18.93	18.4992	18.6774	0.0320738	-0.0976374	0.019847	0.0242152	R4GNH3;P17980;E9PM69;E9PN50;E9PMD8;E9PKD5	26S protease regulatory subunit 6A	PSMC3
