# Supplementary material for: Sulphostin-inspired N-phosphonopiperidones as selective covalent DPP8 and DPP9 inhibitors
Source: Nat Commun. 2025 Apr 3;16:3208. doi: 10.1038/s41467-025-58493-z (PMC11968843; doi:10.1038/s41467-025-58493-z)
Supplement: Supplementary file 4 — Supplementary Data 2 [file 41467_2025_58493_MOESM4_ESM.xlsx]

## Sheet: 0958_raw
DMSO control				labeled with 9, pre-incubated with 8				labeled with 9, pre-incubated with 11				labeled with 9, pre-incubated with 16				labeled with 9				Student's t-test 9/DMSO		Student's t-test 8/9		Student's t-test 11/9		Student's t-test 16/9
LFQ intensity 01	LFQ intensity 02	LFQ intensity 03	LFQ intensity 04	LFQ intensity 05	LFQ intensity 06	LFQ intensity 07	LFQ intensity 08	LFQ intensity 09	LFQ intensity 10	LFQ intensity 11	LFQ intensity 12	LFQ intensity 13	LFQ intensity 14	LFQ intensity 15	LFQ intensity 16	LFQ intensity 17	LFQ intensity 18	LFQ intensity 19	LFQ intensity 20	N: -Log Student's T-test p-value Cpd 9_DMSO	N: Student's T-test Difference Cpd 9_DMSO	N: -Log Student's T-test p-value Cpd 8 + Cpd 9_Cpd 9	N: Student's T-test Difference Cpd 8 + Cpd 9_Cpd 9	N: -Log Student's T-test p-value Cpd 11 + Cpd 9_Cpd 9	N: Student's T-test Difference Cpd 11 + Cpd 9_Cpd 9	N: -Log Student's T-test p-value Cpd 16 + CPd 9_Cpd 9	N: Student's T-test Difference Cpd 16 + CPd 9_Cpd 9	T: Majority protein IDs	T: Protein names	T: Gene names
NaN	NaN	NaN	NaN	NaN	NaN	NaN	NaN	NaN	20.0761	NaN	NaN	NaN	NaN	20.7918	NaN	20.6818	20.655	20.6907	18.8777	0.834643	0.832341	0.613824	-0.709411	0.521433	-0.799764	0.281567	-0.420986	P11940;A0A7I2YQ88;E7ERJ7;H0YAR2;A0A7I2V649;A0A087WTT1;A0A7I2V4N4;A0A7I2YQE4;A0A7I2YQ90;E7EQV3;Q9H361	Polyadenylate-binding protein 1;Polyadenylate-binding protein;Polyadenylate-binding protein 3	PABPC1;PABPC3
25.9923	24.662	24.0561	24.4623	23.2325	26.0433	24.3756	22.6833	24.7032	25.7779	23.9225	23.9094	23.5328	24.0108	23.0993	23.8957	24.3605	23.9577	24.6204	26.4155	0.0225229	0.0453281	0.353431	-0.75483	0.141098	-0.260266	1.07839	-1.20389	P68104;A0A7I2V659;A0A087WVQ9;Q5VTE0;A0A7I2V5N4;A0A7I2V3H3;A0A087WV01;Q05639;A0A2U3TZH3	Elongation factor 1-alpha 1;Putative elongation factor 1-alpha-like 3;Elongation factor 1-alpha;Elongation factor 1-alpha 2	EEF1A1;EEF1A1P5;EEF1A2
21.3945	20.8289	NaN	NaN	21.6349	21.9882	NaN	NaN	21.3121	21.712	20.946	NaN	NaN	NaN	NaN	NaN	21.2361	20.9458	21.1222	22.8594	1.00811	1.5735	0.323512	-0.480984	0.482314	-0.770386	2.07494	-2.21497	P08865;C9J9K3;A0A0C4DG17;A0A8I5KQE6	40S ribosomal protein SA	RPSA
24.5953	24.1077	24.1602	24.3083	24.601	24.4639	24.1574	24.1898	24.1687	24.753	24.5706	24.0908	24.1514	23.7883	24.2853	24.4191	24.2662	24.0787	24.386	24.7786	0.179004	0.0844979	0.0465324	-0.0243583	0.0290828	0.0183935	0.491424	-0.216391	P0DMV8;A0A0G2JIW1;P0DMV9;V9GZ37	Heat shock 70 kDa protein 1A;Heat shock 70 kDa protein 1B	HSPA1A;HSPA1B
22.9563	24.5823	23.9428	24.2383	NaN	NaN	24.0044	NaN	23.6204	NaN	NaN	24.2611	23.4837	23.7412	NaN	NaN	24.2254	24.0168	24.1722	NaN	0.344533	-1.04954	0.558258	-1.98566	0.273212	-1.2104	0.408225	-1.78012	Q04837;C9K0U8;A0A0G2JLD8;E7EUY5	Single-stranded DNA-binding protein, mitochondrial	SSBP1
20.2691	19.3376	NaN	NaN	19.6074	20.1866	NaN	NaN	NaN	20.9354	20.3745	NaN	NaN	NaN	NaN	NaN	19.8409	NaN	20.3932	21.859	0.336007	0.481819	0.112135	-0.216255	0.0450936	-0.0846324	0.332743	-0.488124	P49327;A0A0U1RQF0	Fatty acid synthase;[Acyl-carrier-protein] S-acetyltransferase;[Acyl-carrier-protein] S-malonyltransferase;3-oxoacyl-[acyl-carrier-protein] synthase;3-oxoacyl-[acyl-carrier-protein] reductase;3-hydroxyacyl-[acyl-carrier-protein] dehydratase;Enoyl-[acyl-carrier-protein] reductase;Oleoyl-[acyl-carrier-protein] hydrolase	FASN
24.0573	24.9555	25.3724	24.506	24.0464	24.2041	24.7383	24.5646	25.4661	23.1741	23.0239	25.2501	25.2561	27.0202	NaN	23.1399	24.3605	25.4457	24.3231	NaN	0.438623	-1.66351	0.338552	1.32903	0.268573	1.16925	0.0900485	0.588141	P0C0S8;Q99878;Q9BTM1;Q93077;Q7L7L0;P04908;Q96KK5;P20671;A0A0U1RR32;A0A0U1RRH7;P16104;H0YFX9;A0A3B3IS11;Q8IUE6;Q96QV6	Histone H2A type 1;Histone H2A type 1-J;Histone H2A.J;Histone H2A type 1-C;Histone H2A type 3;Histone H2A type 1-B/E;Histone H2A type 1-H;Histone H2A type 1-D;Histone H2AX;Histone H2A;Histone H2A type 2-B;Histone H2A type 1-A	HIST1H2AG;HIST1H2AJ;H2AFJ;HIST1H2AC;HIST3H2A;HIST1H2AB;HIST1H2AH;HIST1H2AD;H2AFX;HIST2H2AB;HIST1H2AA
31.5792	33.6801	35.2	32.6732	31.6055	31.3528	32.0693	NaN	NaN	33.2415	33.5883	35.0696	NaN	31.8488	31.9609	33.3476	31.8281	31.8383	31.8307	NaN	0.69426	-4.4932	0.00881874	-0.112252	0.134811	1.66565	0.0461736	0.569179	A0A1B0GV53
22.5963	22.1133	NaN	22.1584	NaN	22.1946	22.0994	NaN	NaN	21.8679	NaN	NaN	NaN	NaN	NaN	21.7925	22.0513	NaN	22.0407	21.7629	0.240644	-0.41901	0.290813	-0.731867	0.799928	-1.39034	0.642808	-1.01459	Q00839;A0A1W2PP35;A0A1W2PPS1;Q5RI18;A0A1X7SBS1;A0A1W2PQL0;A0A1W2PP34;A0A1W2PPL4;A0A1W2PPH7;A0A1W2PRI6;A0A1W2PQ74	Heterogeneous nuclear ribonucleoprotein U	HNRNPU
20.3685	19.5942	NaN	NaN	20.901	20.9771	19.3111	NaN	20.5019	21.4266	21.0331	19.7789	NaN	NaN	21.1093	20.7388	20.6091	18.9773	20.297	22.6802	0.506024	0.884676	0.165764	-0.371975	0.0177449	0.0442266	0.141495	-0.316215	O43175;A0A286YF22;A0A2C9F2M7;A0A286YFA2;A0A286YFL2;A0A286YFM8	D-3-phosphoglycerate dehydrogenase	PHGDH
25.0276	24.61	24.5707	24.4631	25.0674	24.3869	24.4987	24.3378	24.4485	24.9381	25.0641	24.5544	24.6448	24.8983	24.9792	24.886	24.6395	24.6141	24.5788	24.9788	0.0815045	0.0349441	0.280876	-0.130072	0.10199	0.0485091	0.600252	0.149309	P07195;A0A5F9ZHM4;A0A3B3IS95;A8MW50;F5H793;C9J7H8	L-lactate dehydrogenase B chain;L-lactate dehydrogenase	LDHB
27.075	24.0372	23.6822	23.5451	23.0678	23.9923	23.7839	23.3425	23.1161	23.507	23.1291	23.2416	23.4424	23.7959	22.8186	23.316	23.6407	22.565	23.7645	23.2339	0.711172	-1.28385	0.301464	0.245584	0.0656427	-0.0525837	0.0435597	0.0422087	P10809;A0A7I2V2X6;A0A7I2YQK6;A0A7I2V599;A0A7I2V5M1;A0A7I2V5K3;A0A7I2YQ71	60 kDa heat shock protein, mitochondrial	HSPD1
22.6816	23.9594	23.9301	23.959	NaN	24.0659	24.0161	23.797	23.8865	22.2278	22.7653	23.8698	24.2065	24.2047	22.8418	NaN	23.7753	24.1101	23.6247	21.9383	0.182242	-0.270447	0.159508	-0.497649	0.100588	-0.174741	0.23353	-0.728838	P22626;A0A7I2V4S4;A0A7I2V4N1;A0A7I2V3P1;A0A7I2V4I6;A0A7I2V3P7;A0A7I2V323;A0A024RA28;A0A7I2V4N0;A0A087WUI2;A0A7I2YQN4	Heterogeneous nuclear ribonucleoproteins A2/B1	HNRNPA2B1;HNRPA2B1
21.0749	21.4752	NaN	NaN	20.6727	21.3859	21.5005	NaN	NaN	20.8117	NaN	21.8805	NaN	NaN	NaN	NaN	21.4711	21.1342	NaN	19.4132	0.143085	0.330402	0.376395	0.520976	0.089512	0.188321	0.965909	-1.03954	O60506;A0A7I2V346;A0A7I2V4Z0;A0A7I2YQN2;A0A7I2V5Q6;B7Z645;A0A7I2V2F2;A0A7I2V309;F6UXX1;A0A7I2YQV8	Heterogeneous nuclear ribonucleoprotein Q	SYNCRIP
NaN	NaN	NaN	NaN	20.277	20.4767	NaN	NaN	NaN	20.3883	NaN	NaN	NaN	NaN	NaN	20.3444	20.1	NaN	20.1107	20.2603	1.30599	0.60856	0.178406	-0.141312	0.0947344	-0.102966	0.988214	-0.681915	P52292;A0A7I2V3Z3;A0A7I2V351;A0A7I2V487;A0A7I2YQE1;J3QLL0;J3KS65	Importin subunit alpha-1	KPNA2
21.9932	22.3975	21.6942	20.4621	22.2093	22.5548	21.8249	22.0442	22.4606	22.6489	22.3965	21.9748	21.8035	21.7838	22.2339	21.5789	21.9053	22.5385	21.9337	25.2009	0.686433	1.25785	0.407261	-0.736274	0.272313	-0.52437	0.625916	-1.04455	P19338;A0A7I2V428;C9JLB1;A0A7I2V3F3;H7BY16;A0A7I2V5M5;A0A7I2V699;A0A7I2V2U7;A0A7I2V349;A0A7I2V506	Nucleolin	NCL
21.5143	22.5182	22.6458	NaN	21.6864	22.724	22.4047	NaN	NaN	21.5924	NaN	22.7029	NaN	22.189	NaN	21.4716	22.1319	22.7229	22.3947	21.2659	0.309166	0.574065	0.325938	-0.730712	0.592222	-0.927071	0.993616	-1.55269	P09651;A0A7I2V3R8;F8W6I7;A0A7I2V3W0;A0A7I2YQX9;A0A7I2V2L6;F8VTQ5;A0A2R8Y4L2;F8VZ49	Heterogeneous nuclear ribonucleoprotein A1;Heterogeneous nuclear ribonucleoprotein A1, N-terminally processed	HNRNPA1
22.553	23.1717	22.7956	22.8955	22.9221	23.556	22.9986	22.9968	23.356	23.049	22.3415	23.2239	22.9185	23.1941	22.5459	22.56	22.5714	23.4004	22.5688	24.3977	0.363802	0.38066	0.0923916	-0.116211	0.194744	-0.242004	0.411873	-0.42996	P06748;A0A7I2V5S2;A0A7I2YQC0;A0A7I2V4G8;A0A7I2V433;A0A7I2V2X9;A0A7I2V3U2;A0A7I2V5J8;E5RI98	Nucleophosmin	NPM1
21.4058	21.5969	NaN	21.5563	21.2549	22.167	21.4834	21.9606	21.7511	21.836	21.5586	21.602	21.6021	NaN	21.5741	21.6098	21.3728	21.6652	21.7216	22.6374	0.675747	0.94579	0.14654	-0.132779	0.233116	-0.162335	0.611428	-0.873275	P60866;A0A7P0S5H5;E5RIP1;E5RJX2;G3XAN0	40S ribosomal protein S20	RPS20
20.0266	NaN	NaN	NaN	19.8616	19.9187	20.0282	NaN	NaN	19.9876	NaN	NaN	NaN	NaN	NaN	20.0133	19.7549	NaN	NaN	18.944	0.434449	-0.394175	1.25352	0.898417	1.24586	0.858784	0.715474	0.616488	P11021;A0A7P0TAI0;A0A7P0TB36	78 kDa glucose-regulated protein	HSPA5
NaN	NaN	NaN	NaN	19.7999	20.0829	19.9222	NaN	NaN	NaN	NaN	NaN	NaN	NaN	NaN	NaN	20.0478	NaN	NaN	18.5673	0.467744	0.524273	0.335508	0.330972	0.163587	-0.276457	0.072228	-0.0993881	P42704;A0A804HHY9;A0A804HIN4;A0A804HLG8;A0A804HK30;A0A804HL40;A0A804HKJ0;A0A804HKR3;A0A804HIG4;A0A804HI14;A0A804HJZ1;A0A804HI40;A0A804HIQ7;A0A804HKI2;A0A804HKK7;A0A804HJH8;B8ZZ38;C9JCA9;A0A804HK02;A0A804HJI0;A0A804HIV5;A0A0C4DG06;A0A804HKX0;A0A804HKR5;A0A804HJA1;A0A804HKX6	Leucine-rich PPR motif-containing protein, mitochondrial	LRPPRC
NaN	NaN	NaN	NaN	NaN	20.8208	NaN	NaN	NaN	20.4624	20.4967	NaN	NaN	NaN	20.5988	20.4144	20.558	NaN	20.3295	19.917	1.21095	0.959144	0.472114	-0.491963	0.219905	-0.256986	0.0998515	0.0699191	Q9NR30;A0A8I5KND9;A0A8I5KYZ4;A0A8I5KNP3;A0A8I5KNN2	Nucleolar RNA helicase 2	DDX21
NaN	22.8278	NaN	NaN	22.0011	22.8265	22.3579	22.697	22.8971	NaN	NaN	21.981	22.324	22.1017	NaN	NaN	22.7691	22.7263	NaN	20.6791	0.284792	0.933578	0.596302	1.29386	0.0502914	-0.189865	0.0705882	-0.247199	P08670;B0YJC4;B0YJC5	Vimentin	VIM
NaN	NaN	NaN	NaN	NaN	NaN	NaN	NaN	NaN	19.243	19.3638	NaN	NaN	NaN	NaN	19.469	19.1459	19.1322	NaN	20.1782	1.04827	0.7356	0.0371171	-0.0407729	0.122678	-0.148209	0.0669876	-0.0689402	O15372;B3KS98;E5RGU4;E5RJT0	Eukaryotic translation initiation factor 3 subunit H	EIF3H
24.1684	23.3332	NaN	23.5354	23.9901	23.3596	23.4274	23.6861	NaN	23.7744	24.0687	23.3578	NaN	23.296	23.6802	NaN	23.5209	23.1599	23.0524	23.4212	0.233407	0.565762	0.922704	0.327215	0.160258	-0.33297	0.763707	-1.90992	P62826;B5MDF5;J3KQE5;F5H018;H0YFC6	GTP-binding nuclear protein Ran	RAN
20.4603	20.3351	NaN	NaN	NaN	21.1081	NaN	NaN	NaN	20.652	NaN	NaN	NaN	NaN	NaN	NaN	20.602	NaN	20.5872	20.3337	0.102168	0.153157	0.0536034	-0.0931406	0.383481	-0.602293	0.884457	-1.08381	P62829;C9JD32;B9ZVP7;J3KT29	60S ribosomal protein L23	RPL23
NaN	22.9112	NaN	NaN	22.6793	22.7567	22.3279	NaN	22.7208	22.6124	22.7285	NaN	NaN	NaN	22.8731	22.6561	NaN	NaN	NaN	NaN	0.145163	-0.38928	1.19833	2.02131	0.83768	1.87543	0.597934	1.34008	P83731;C9JXB8;C9JNW5	60S ribosomal protein L24	RPL24
21.691	NaN	22.5581	NaN	21.9782	22.5723	22.3068	22.0015	22.3101	22.202	21.6539	22.4553	22.4203	21.6142	21.6823	21.5051	22.2511	22.3178	22.1215	22.2239	0.912972	1.66187	0.0326247	-0.0138798	0.1563	-0.0732317	1.03085	-0.423071	Q14103;H0YA96;D6RAF8;H0Y8G5;D6RF44	Heterogeneous nuclear ribonucleoprotein D0	HNRNPD
25.7592	25.8715	26.281	26.145	25.5953	26.6823	27.7106	26.0777	26.0053	26.3348	26.9887	26.278	26.3916	26.7253	26.0862	26.7028	26.6075	26.1645	25.6739	24.9512	0.170445	-0.164866	0.534426	0.667174	0.641802	0.552391	0.809768	0.627185	O00295;E5RH05;E5RIF7	Tubby-related protein 2	TULP2
22.333	22.365	NaN	NaN	22.1796	22.131	NaN	NaN	NaN	22.2257	22.5339	NaN	NaN	NaN	NaN	NaN	22.2093	22.2585	NaN	22.1209	0.203155	0.613345	0.240378	-0.68329	0.212186	-0.658011	0.893617	-1.53982	P50914;E7EPB3	60S ribosomal protein L14	RPL14
20.8601	21.1191	NaN	NaN	20.6861	21.6098	NaN	21.0475	20.8979	20.4506	NaN	NaN	21.2148	20.7302	NaN	NaN	21.1078	NaN	NaN	20.6819	0.0421691	-0.116785	0.483638	0.872497	0.0193957	0.0499291	0.0806788	0.196363	P31943;E9PCY7;G8JLB6;P55795;H0YB39;D6RBM0;H0YBD7;H0YBG7;E5RGH4;E5RGV0;D6RIU0	Heterogeneous nuclear ribonucleoprotein H;Heterogeneous nuclear ribonucleoprotein H, N-terminally processed;Heterogeneous nuclear ribonucleoprotein H2	HNRNPH1;HNRNPH2
23.518	23.3962	23.4292	NaN	23.3452	23.1611	NaN	NaN	NaN	NaN	23.4463	23.3477	NaN	NaN	23.27	NaN	NaN	NaN	NaN	22.5613	0.907027	-2.37178	0.478273	1.40953	0.418245	1.35937	0.00457872	0.019279	P46776;E9PJD9;E9PLL6;E9PLX7	60S ribosomal protein L27a	RPL27A
NaN	NaN	NaN	NaN	19.8587	20.6458	NaN	NaN	20.3347	20.9209	20.1636	NaN	NaN	19.8856	NaN	20.1613	20.2515	NaN	19.9583	21.4273	0.424295	0.476574	0.230142	-0.336138	0.17105	-0.35291	0.245208	-0.292437	P11586;V9GYY3;F5H2F4;V9GZ78;A0A494C1T2	C-1-tetrahydrofolate synthase, cytoplasmic;Methylenetetrahydrofolate dehydrogenase;Methenyltetrahydrofolate cyclohydrolase;Formyltetrahydrofolate synthetase;C-1-tetrahydrofolate synthase, cytoplasmic, N-terminally processed	MTHFD1
22.3973	22.3598	NaN	NaN	22.1246	22.3256	22.2373	NaN	22.4187	22.5049	22.5364	22.7795	22.312	NaN	22.2483	22.286	22.5841	22.0266	22.348	22.3539	0.790048	1.2987	0.512942	-0.855811	0.839702	0.231736	0.470866	-1.00317	Q07020;F8VUA6;G3V203;H0YHA7;J3QQ67;F8VYV2;A0A075B7A0	60S ribosomal protein L18	RPL18
20.9155	21.1607	NaN	NaN	NaN	21.1358	NaN	NaN	NaN	21.0873	21.101	NaN	NaN	NaN	NaN	21.0144	21.0071	NaN	21.1905	21.2603	0.638954	0.947942	1.01551	-1.18573	0.401562	-0.357023	0.801106	-0.555847	P05388;F8VWS0;Q8NHW5;G3V210;F8VU65;F8VS58;F8VQY6;F8VPE8;F8VRK7;F8VW21;F8VZS0	60S acidic ribosomal protein P0;60S acidic ribosomal protein P0-like	RPLP0;RPLP0P6
20.9533	20.9015	NaN	NaN	20.9986	21.3168	NaN	NaN	20.9843	20.8134	20.8072	20.979	20.9842	21.0024	20.8713	NaN	20.8659	20.9719	20.869	21.0662	0.671994	0.905339	0.4823	-0.68445	0.285918	-0.0472879	0.430415	-0.383155	P61247;H0Y9Y4;H0Y8L7;E9PFI5;D6RI02;D6R9B6;D6RG13;D6RAT0	40S ribosomal protein S3a	RPS3A
NaN	NaN	NaN	NaN	NaN	NaN	NaN	NaN	NaN	NaN	NaN	NaN	NaN	NaN	NaN	NaN	21.9345	NaN	21.2153	19.9933	0.965269	1.12382	0.911239	-1.11638	0.701551	-0.868907	1.57339	-1.61832	Q6V1X1;H0YK36;J3KPT0;H3BNM2	Dipeptidyl peptidase 8	DPP8
21.9981	22.5141	23.5619	23.0454	22.5792	22.1884	22.5263	22.9921	22.6671	22.0956	21.9328	23.418	23.1399	22.8229	22.1743	22.0198	22.2126	22.8689	22.7228	19.5784	0.510995	-0.934208	0.407259	0.725829	0.349878	0.682714	0.370126	0.693561	Q12802;H0YMW2	A-kinase anchor protein 13	AKAP13
22.0983	22.0443	21.9684	22.0354	22.1511	22.1003	21.7609	21.9927	NaN	22.0963	21.9615	NaN	NaN	NaN	NaN	22.4057	21.7089	21.9453	21.995	22.6507	0.0671817	0.0383735	0.125808	-0.0737295	0.854091	-1.07209	1.26667	-1.78764	P60842;J3KT12;J3KTB5;J3QS69;J3QLN6;J3QR64;J3QL43;J3QKZ9;J3KS25;J3KSZ0	Eukaryotic initiation factor 4A-I	EIF4A1
NaN	22.2648	22.4515	NaN	21.9777	22.1293	21.9898	22.4107	NaN	21.9351	21.8278	NaN	22.0029	21.7581	NaN	22.154	22.3731	NaN	22.0959	21.9336	0.0769135	0.249452	0.437539	0.85621	0.188179	-0.541718	0.116704	0.300996	P46782;M0R0F0;M0R0R2;M0QZN2	40S ribosomal protein S5;40S ribosomal protein S5, N-terminally processed	RPS5
25.7622	25.0509	25.003	24.9485	25.3501	24.8091	24.8574	24.4565	24.7974	25.1439	25.188	24.3574	24.8761	25.1784	25.1441	25.1374	24.9548	25.0242	24.7364	25.2008	0.443172	-0.212078	0.212973	-0.110777	0.197059	-0.107389	0.386151	0.104921	P00338;F5GYU2;F5GXY2	L-lactate dehydrogenase A chain	LDHA
23.065	22.565	22.5081	22.6515	22.9958	22.5229	22.395	22.7736	22.5276	23.0087	23.1743	20.8811	22.4	22.9129	22.6065	22.9472	22.4154	22.5351	22.486	23.1408	0.0923472	-0.0530696	0.0448099	0.0275083	0.173996	-0.246359	0.128016	0.0723381	P00558	Phosphoglycerate kinase 1	PGK1
23.5395	23.0734	22.7851	23.0766	23.0504	23.4868	22.9631	22.5128	22.9288	23.6206	23.337	22.4971	22.9892	22.552	22.794	23.165	22.8712	22.7437	23.017	25.1176	0.218261	0.318703	0.305712	-0.434117	0.223215	-0.34148	0.43391	-0.562333	P04075;H3BQN4;J3KPS3;H3BPS8	Fructose-bisphosphate aldolase A;Fructose-bisphosphate aldolase	ALDOA
20.6712	20.5524	19.2216	NaN	20.2344	21.2001	28.9801	20.6641	19.3928	NaN	20.5668	21.8561	19.2967	23.5095	23.1399	19.302	18.3118	17.3073	22.2628	19.8077	0.319208	-0.854383	0.692798	3.34728	0.121231	0.452951	0.555108	1.88963	P04259	Keratin, type II cytoskeletal 6B	KRT6B
24.6228	23.721	23.555	23.6015	24.2544	23.3844	23.6972	23.535	23.3322	24.0132	24.5009	23.7416	23.7872	24.0474	24.1356	24.3528	23.5412	23.8018	23.7391	23.2667	0.465972	-0.28785	0.234551	0.130542	0.522863	0.309788	1.58542	0.493495	P04406;E7EUT5	Glyceraldehyde-3-phosphate dehydrogenase	GAPDH
23.7128	23.9187	24.2733	24.3981	23.5642	23.4686	24.2543	23.8908	24.1122	22.661	22.6358	23.9032	23.8253	23.8801	22.8324	23.4188	24.3481	24.0151	24.1367	21.0391	0.375439	-0.690973	0.201435	0.409708	0.021996	-0.0567298	0.0443077	0.104395	P05165;A0A1B0GU58;A0A1B0GWI4;A0A1B0GWA1;A0A1B0GUX9	Propionyl-CoA carboxylase alpha chain, mitochondrial	PCCA
20.7886	NaN	NaN	NaN	21.3385	20.637	NaN	NaN	NaN	20.9783	21.3785	21.0299	21.3055	NaN	NaN	21.1198	20.912	21.1346	NaN	20.5975	0.555586	0.60596	0.0900472	-0.137294	0.216666	0.280482	0.0192774	-0.0326023	P05387	60S acidic ribosomal protein P2	RPLP2
21.6665	NaN	NaN	21.9082	22.308	NaN	21.4839	NaN	NaN	21.8319	21.9522	NaN	NaN	21.6723	NaN	21.8849	21.326	21.6501	21.2714	22.1877	0.677409	1.07825	0.565753	-0.87559	0.605838	-0.952688	0.683917	-1.02021	P05455	Lupus La protein	SSB
24.6551	24.3005	24.0984	24.1478	24.5104	24.003	24.0422	24.1166	24.1693	24.4451	24.5127	23.7614	24.2208	23.7894	24.5271	24.5393	24.1167	23.9759	24.0069	24.7415	0.157932	-0.0902033	0.0704259	-0.042191	0.0161986	0.0118537	0.0847995	0.0589061	P06733;A0A2R8Y6G6	Alpha-enolase	ENO1
21.7301	NaN	21.4553	NaN	NaN	22.8977	21.6656	22.0423	NaN	23.1646	21.2903	NaN	21.1219	NaN	NaN	NaN	21.5101	21.3131	21.6489	24.4225	0.902154	1.74092	0.327981	-0.913624	0.546389	-1.33215	1.34429	-2.28573	P07437;Q5JP53;Q5ST81	Tubulin beta chain	TUBB
22.1118	21.982	22.0171	21.9789	22.0175	22.5719	22.3723	NaN	22.4139	22.5368	22.5104	22.0562	21.8997	NaN	NaN	22.2769	22.1314	22.1826	22.4195	24.0119	0.725109	0.663907	0.603338	-1.00282	0.27638	-0.307006	1.08135	-2.00125	P07737;K7EJ44	Profilin-1	PFN1
20.3044	NaN	NaN	NaN	19.6963	20.5872	NaN	19.6685	NaN	20.7709	19.6424	NaN	NaN	NaN	19.7795	19.6428	NaN	NaN	19.736	21.013	0.439507	0.717183	0.11486	-0.208599	0.00751593	0.0140796	0.0530635	-0.0952783	P07814;V9GYZ6	Bifunctional glutamate/proline--tRNA ligase;Glutamate--tRNA ligase;Proline--tRNA ligase	EPRS
24.9317	24.7508	24.492	24.8538	25.0415	24.5659	24.4095	24.1216	24.3162	25.046	25.1594	24.3764	24.112	24.1029	25.1314	25.0527	24.5229	24.4996	24.5804	25.1781	0.122834	-0.0617948	0.262437	-0.16064	0.0370536	0.0292377	0.107718	-0.0955257	P07900	Heat shock protein HSP 90-alpha	HSP90AA1
24.3372	24.4728	23.7232	24.2875	24.5255	23.9099	23.7822	23.5753	23.8596	24.4799	24.6411	23.8152	23.5947	22.8884	24.5368	24.5028	24.1096	23.98	24.2937	24.5497	0.0475355	0.0280623	0.556352	-0.285048	0.0490394	-0.0343022	0.36838	-0.352591	P08238	Heat shock protein HSP 90-beta	HSP90AB1
22.8889	22.8079	22.7554	NaN	23.4497	22.7938	22.5793	NaN	NaN	22.8975	23.7608	NaN	22.5559	NaN	22.9921	23.0302	NaN	23.1119	NaN	22.3045	0.301303	-0.926051	0.365646	1.08222	0.0790694	0.331802	0.255802	0.855799	P08758;D6RBL5;D6RBE9	Annexin A5;Annexin	ANXA5
NaN	NaN	NaN	NaN	20.6884	NaN	NaN	NaN	NaN	21.8618	21.6329	NaN	NaN	NaN	NaN	21.4335	21.4272	21.4455	NaN	22.58	1.23842	1.84819	0.789551	-1.47032	0.184733	-0.488369	0.60664	-1.31071	P09211;A8MX94;A0A087X2E9	Glutathione S-transferase P	GSTP1
22.2462	22.1643	NaN	22.0947	22.6929	22.1347	22.4707	22.2865	22.3551	22.8366	22.6926	22.3799	22.3356	NaN	23.0061	22.6973	22.0724	22.7414	22.2633	23.069	0.683484	1.14611	0.218889	-0.140315	0.0400993	0.0295262	0.334223	-0.669551	P10599	Thioredoxin	TXN
23.3253	23.3133	23.0063	23.1085	23.4118	23.0694	22.9248	23.0777	23.2435	23.5478	23.7918	23.2227	23.1386	22.5942	23.7214	23.6974	23.1959	23.3461	23.3533	23.577	0.805442	0.179754	0.977985	-0.247146	0.211957	0.0833783	0.106019	-0.0801759	P11142;E9PKE3;E9PN89;E9PNE6	Heat shock cognate 71 kDa protein	HSPA8
23.3526	23.2905	24.0809	23.9591	22.7968	22.7909	23.7567	23.4639	23.8361	22.2703	22.6328	23.7286	23.6697	23.6579	22.4258	22.6708	24.0465	23.5334	23.7446	20.6511	0.359095	-0.676869	0.091991	0.208189	0.0489473	0.123005	0.0459083	0.112122	P11498	Pyruvate carboxylase, mitochondrial	PC
22.4414	21.4471	21.4795	22.2764	23.0051	22.3517	22.2019	21.0534	23.0841	22.7652	23.1263	21.2561	22.2782	NaN	23.2216	23.2502	22.3947	22.5992	22.36	23.9532	1.02805	0.915702	0.567486	-0.673756	0.180243	-0.268855	0.33001	-0.704089	P12277;A0A0S2Z471;G3V4N7	Creatine kinase B-type	CKB
23.4099	23.0763	23.4446	23.088	23.5875	23.567	23.3834	23.0712	23.2931	23.6905	23.4435	22.7608	22.7015	23.0964	23.492	23.4865	23.4826	23.3412	23.1697	23.8699	0.546858	0.211197	0.124633	-0.0636196	0.28462	-0.168882	0.520861	-0.27175	P13639	Elongation factor 2	EEF2
24.0053	NaN	NaN	NaN	NaN	24.1701	23.8362	23.957	NaN	23.9011	24.1637	NaN	24.471	23.7942	NaN	24.3238	23.6339	24.2448	NaN	24.7189	0.575799	2.23325	0.0325	0.159601	0.194389	-0.903217	0.00910744	-0.0534463	P14174	Macrophage migration inhibitory factor	MIF
26.0074	23.2111	21.9271	22.4137	23.4611	23.1379	23.1401	23.0901	22.4372	23.8176	23.573	21.5133	22.8876	23.1246	23.0558	23.0226	23.2324	22.4146	22.6441	23.7954	0.145441	-0.368178	0.233019	0.185685	0.11191	-0.186367	0.00110209	0.00103998	P14618;B4DNK4;A0A804F6T5;A0A804F729;H3BTN5;H3BQ34	Pyruvate kinase PKM;Pyruvate kinase	PKM
NaN	NaN	NaN	NaN	NaN	19.7346	23.8622	20.2365	NaN	NaN	21.1472	20.8983	NaN	NaN	20.0329	NaN	NaN	NaN	20.262	NaN	0.100835	0.132992	0.736753	1.60955	0.510121	0.790677	0.0219517	-0.0352359	P14923	Junction plakoglobin	JUP
24.1318	23.9413	23.9633	23.8458	24.3791	24.1014	23.945	23.83	24.0864	24.4728	24.5714	23.9496	24.307	23.8697	24.1658	24.5615	23.923	24.3846	23.8438	25.0906	0.539396	0.339951	0.340767	-0.246633	0.0436394	-0.0404372	0.0964963	-0.0845146	P15531;E7ERL0;J3KPD9;E5RHP0	Nucleoside diphosphate kinase A	NME1;NME2
NaN	22.4803	NaN	NaN	NaN	21.8209	22.3713	22.9313	23.1884	NaN	NaN	22.609	23.2066	NaN	NaN	22.1807	NaN	23.5283	22.7694	NaN	0.232715	0.830006	0.0885311	0.370485	0.0287154	0.133545	0.00891332	-0.0414157	P16403;P10412;P16402	Histone H1.2;Histone H1.4;Histone H1.3	HIST1H1C;HIST1H1E;HIST1H1D
NaN	NaN	NaN	NaN	NaN	21.8209	NaN	NaN	NaN	21.9633	22.0149	NaN	NaN	NaN	NaN	22.0995	NaN	22.0053	21.738	22.8724	1.30738	1.79881	0.912105	-1.90196	0.218259	-0.466846	0.896123	-2.09738	P18669;P15259	Phosphoglycerate mutase 1;Phosphoglycerate mutase 2	PGAM1;PGAM2
21.5544	21.4061	20.7382	21.1606	21.5766	21.7019	21.3212	21.2565	21.0591	21.6821	21.5585	20.858	NaN	21.5327	21.497	21.2726	21.4722	NaN	21.3852	22.6399	0.0813785	-0.199205	0.203847	0.448435	0.114551	0.273801	0.00691245	0.0196953	P22234;E9PBS1;D6RF62	Multifunctional protein ADE2;Phosphoribosylaminoimidazole-succinocarboxamide synthase;Phosphoribosylaminoimidazole carboxylase	PAICS
22.2747	21.3369	21.8196	21.3082	22.513	22.3521	21.7107	21.6515	22.048	23.0064	22.4366	22.109	21.6196	20.4921	22.804	22.2119	22.2253	21.6837	21.8706	23.0325	0.662613	0.518219	0.150686	-0.146211	0.211819	0.19695	0.307489	-0.421132	P22314;Q5JRR6	Ubiquitin-like modifier-activating enzyme 1	UBA1
NaN	20.7416	NaN	NaN	20.6184	21.2238	NaN	NaN	NaN	21.0956	NaN	NaN	NaN	NaN	20.7112	20.8125	20.7979	NaN	20.8813	21.075	0.214287	0.273156	0.359316	-0.501405	0.624867	-0.775696	0.441155	-0.674571	P23396;E9PL09;F2Z2S8;H0YF32;H0YCJ7;E9PPU1;H0YEU2	40S ribosomal protein S3	RPS3
21.3892	21.2403	21.3843	21.306	21.4653	21.5095	NaN	NaN	NaN	21.6669	21.4573	21.1826	21.2982	NaN	21.5992	21.4646	NaN	21.3207	21.4704	22.0609	0.205891	-0.332785	0.0835348	-0.177226	0.0348079	0.0749145	0.0228013	-0.0549827	P23526	Adenosylhomocysteinase	AHCY
23.1634	23.0394	23.0107	22.9075	23.4847	23.5466	22.9226	22.9408	23.2971	23.7943	23.5699	23.2193	23.2763	23.0939	23.5556	23.3269	23.1252	23.3635	22.8483	24.4741	0.544753	0.422512	0.234691	-0.22908	0.0154832	0.0173879	0.143852	-0.139616	P23528;G3V1A4;E9PP50;E9PK25;E9PLJ3;E9PS23;E9PQB7	Cofilin-1	CFL1
23.5223	21.1458	NaN	20.397	20.1751	20.6743	NaN	NaN	NaN	NaN	NaN	NaN	NaN	NaN	NaN	NaN	NaN	NaN	NaN	20.7057	0.70903	-1.45957	0.432472	0.483331	0.298763	-0.467647	0.0438973	0.0758796	P25398	40S ribosomal protein S12	RPS12
22.5165	NaN	NaN	NaN	NaN	22.4384	22.2127	NaN	NaN	22.6914	22.2948	22.4925	22.3801	22.1118	NaN	22.2188	22.1272	22.3466	22.3495	22.029	1.30229	1.80931	0.795314	-1.53694	0.125014	-0.147722	0.430449	-0.843612	P26373;J3QSB4	60S ribosomal protein L13	RPL13
22.3416	21.8855	22.1042	NaN	22.3836	22.2223	21.6642	21.837	21.8795	22.2989	22.3759	22.0283	21.9559	21.3053	22.512	22.003	22.3923	21.7535	21.6838	22.6305	0.379532	0.432685	0.113864	-0.0882187	0.0407086	0.0306439	0.19806	-0.170945	P26641	Elongation factor 1-gamma	EEF1G
24.7613	NaN	NaN	NaN	21.8665	20.8608	NaN	NaN	22.0452	21.2398	22.1773	NaN	NaN	NaN	22.4852	22.0395	21.2115	NaN	NaN	20.5656	0.281157	-1.0711	0.529499	1.02697	0.401544	1.18468	0.601451	1.37909	P29401	Transketolase	TKT
22.1315	22.0775	NaN	NaN	22.3233	21.7374	NaN	NaN	22.5578	22.1959	22.6311	NaN	21.7034	NaN	22.237	22.1933	NaN	21.2775	21.8472	22.1548	0.285348	0.741203	0.226829	-0.447437	0.142208	0.334368	0.0356163	0.0784831	P30041	Peroxiredoxin-6	PRDX6
21.3877	21.2564	NaN	21.4338	21.6556	21.5176	20.3275	NaN	21.3862	21.4255	21.6084	21.4299	21.261	20.9745	22.194	21.569	21.44	21.5026	21.5878	22.7745	0.737345	1.19075	0.882944	-1.15883	0.521561	-0.363756	0.339734	-0.326596	P31948	Stress-induced-phosphoprotein 1	STIP1
21.8353	NaN	NaN	NaN	21.3119	21.0551	NaN	NaN	NaN	21.6117	21.7467	20.8125	NaN	23.1126	NaN	21.9261	NaN	NaN	NaN	22.268	0.0186959	0.0643754	0.127518	0.373768	0.645246	1.32438	0.496072	1.34795	P32119;A6NIW5	Peroxiredoxin-2	PRDX2
23.0438	22.7091	22.8156	23.0502	22.6764	22.7684	22.5554	22.1756	22.7408	22.7629	22.523	23.1216	22.3717	22.835	22.8199	22.4365	22.9198	22.4171	22.7975	22.0465	0.835913	-0.359457	0.00176555	-0.00125504	0.468541	0.241845	0.112321	0.0705552	P36578;H3BU31	60S ribosomal protein L4	RPL4
22.4222	21.8497	22.0783	21.962	22.9269	22.9607	21.5605	22.2414	22.1025	22.6636	22.6145	21.8563	22.1607	22.0702	22.4618	22.3688	21.9234	22.4059	22.1044	23.8724	0.494344	0.498475	0.102359	-0.154144	0.220743	-0.267321	0.286268	-0.31116	P37802;X6RJP6	Transgelin-2	TAGLN2
20.502	20.6968	NaN	NaN	20.7547	20.2552	NaN	NaN	NaN	20.671	20.8207	NaN	20.4504	NaN	20.9444	20.7159	20.3133	20.4514	20.5904	20.4343	0.522147	0.399323	0.39679	-0.215873	0.287104	-0.301061	0.632833	0.182245	P37837;F2Z393	Transaldolase	TALDO1
22.1897	NaN	NaN	21.8225	21.8219	22.0939	NaN	NaN	22.511	21.9431	NaN	21.9917	NaN	NaN	NaN	NaN	22.0123	NaN	22.837	21.4847	0.360738	0.889017	0.352717	-0.886673	0.0611999	0.149155	1.65138	-2.21662	P40926;G3XAL0	Malate dehydrogenase, mitochondrial;Malate dehydrogenase	MDH2
23.046	23.259	23.3412	NaN	22.8521	22.9977	23.2775	NaN	23.2348	23.1046	23.3647	23.2989	23.0076	22.945	23.5649	23.1771	23.1842	23.1438	23.2188	22.1725	0.302143	0.81191	0.344766	-0.64929	0.582661	0.320941	0.36576	0.243844	P46781;B5MCT8;C9JM19	40S ribosomal protein S9	RPS9
20.0587	NaN	NaN	NaN	24.3104	23.9243	24.9091	23.8897	NaN	19.3678	19.8623	NaN	23.4247	22.5361	24.1601	24.3518	26.0734	23.9711	25.0647	22.7256	3.14681	4.79951	0.0967322	-0.200333	3.25779	-4.86066	0.455914	-0.840512	P48147;A0A499FJL1	Prolyl endopeptidase	PREP
21.283	NaN	NaN	NaN	21.4583	21.3279	NaN	NaN	21.3039	22.1722	21.4552	NaN	NaN	NaN	NaN	21.4242	21.1289	NaN	21.5727	22.7044	0.806495	1.2654	0.101603	-0.182052	0.0770448	-0.186423	0.554434	-1.0355	P49368;B4DUR8	T-complex protein 1 subunit gamma	CCT3
21.5448	20.7768	20.4994	21.1057	21.3264	21.5145	20.9106	20.3109	20.377	21.8914	21.5162	NaN	20.787	20.8264	21.4414	20.7903	21.3034	20.5358	21.1655	22.8531	0.390832	0.48279	0.343737	-0.448852	0.34172	-0.541525	0.433574	-0.503178	P50990	T-complex protein 1 subunit theta	CCT8
21.1845	20.8246	NaN	NaN	21.1145	21.0834	NaN	20.6721	NaN	21.3485	21.1359	NaN	NaN	NaN	20.8825	20.8944	NaN	NaN	20.8719	21.5823	0.199971	0.403162	0.0585234	0.103298	0.0142081	0.0280929	0.231906	-0.41958	P53396	ATP-citrate synthase	ACLY
NaN	NaN	NaN	NaN	NaN	20.0889	NaN	NaN	NaN	20.1411	20.2498	NaN	NaN	NaN	NaN	NaN	20.2456	NaN	20.017	20.3099	0.756338	0.576794	0.513051	-0.324425	0.731717	0.358754	0.0648095	0.0438366	P55060	Exportin-2	CSE1L
23.4805	22.7968	22.6272	22.6683	23.0624	22.714	22.5945	22.5485	22.5328	23.3313	23.2716	22.7929	22.9314	22.6413	23.3235	23.2074	22.9038	22.9767	22.5348	24.0239	0.232013	0.216578	0.513286	-0.379944	0.128501	-0.127641	0.0858788	-0.0839028	P60174	Triosephosphate isomerase	TPI1
22.1303	22.4387	22.1202	22.1563	21.6387	22.6832	22.4279	22.2257	22.4143	21.6896	21.5067	22.0979	22.5628	22.0885	NaN	21.5508	22.5751	22.2638	22.3998	22.1259	0.48107	0.129749	0.153704	-0.0972509	0.935512	-0.414035	0.685243	-0.757963	P61978;Q5T6W2	Heterogeneous nuclear ribonucleoprotein K	HNRNPK
23.0854	22.9357	22.6284	23.1297	23.0753	22.7753	22.7617	22.886	22.8914	23.4996	23.6089	22.7173	23.0917	23.9095	23.7131	23.4799	22.8789	23.0232	22.7689	24.0589	0.316398	0.237665	0.453006	-0.307895	0.00286123	-0.00317144	0.482338	0.366074	P62258	14-3-3 protein epsilon	YWHAE
22.0788	22.1272	NaN	22.1572	22.1832	22.027	22.3281	NaN	22.0048	21.9319	21.971	22.1152	21.903	NaN	21.8376	21.8808	22.0782	NaN	22.0239	21.7941	0.250392	-0.50719	0.0769827	0.221078	0.476019	0.771448	0.0540667	0.136657	P62280;M0QZC5	40S ribosomal protein S11	RPS11
NaN	NaN	NaN	22.0967	21.8146	22.4175	22.5287	22.2975	22.0147	21.811	22.1948	22.2691	22.5464	22.2578	22.3917	22.2865	22.3393	22.5602	22.3366	21.0913	1.37711	1.78818	0.194844	0.182718	0.00905733	-0.00942755	0.367409	0.28875	P62424;Q5T8U3	60S ribosomal protein L7a	RPL7A
23.4018	24.8331	25.565	24.4666	23.1827	24.703	24.8906	25.8036	25.6906	22.8875	NaN	24.9871	26.1801	26.4564	NaN	23.2365	24.2929	25.7767	24.6681	19.5964	0.284195	-0.983102	0.303268	1.06141	0.085754	-0.488065	0.0179929	0.117709	P62805	Histone H4	HIST1H4A
NaN	NaN	NaN	23.1805	22.8514	23.1625	NaN	22.9234	NaN	NaN	23.3752	NaN	23.2517	NaN	NaN	NaN	22.8944	22.3502	NaN	24.5294	0.349534	1.43956	0.049261	0.238167	0.347814	-1.43968	0.427531	-1.71558	P62937;F8WE65;C9J5S7	Peptidyl-prolyl cis-trans isomerase A;Peptidyl-prolyl cis-trans isomerase A, N-terminally processed;Peptidyl-prolyl cis-trans isomerase	PPIA
22.3112	22.0539	21.9481	21.9352	22.8881	22.0464	21.8611	22.0703	22.5269	22.6768	22.713	21.9247	22.4781	22.8894	22.9107	22.6832	21.8698	22.3224	22.0271	23.088	0.411584	0.264691	0.115771	-0.110324	0.156839	0.133514	0.694109	0.413521	P63104;E7EX29;B0AZS6;B7Z2E6;H0YB80	14-3-3 protein zeta/delta	YWHAZ
22.9506	22.4835	NaN	NaN	22.5478	22.4759	NaN	NaN	NaN	22.4352	22.6002	NaN	NaN	NaN	22.8474	NaN	22.0235	22.3555	22.264	23.8118	0.684315	1.27789	0.775899	-1.34433	0.767195	-1.1087	1.08381	-2.13469	P63241;Q6IS14;I3L397;I3L504	Eukaryotic translation initiation factor 5A-1;Eukaryotic translation initiation factor 5A-1-like;Eukaryotic translation initiation factor 5A	EIF5A;EIF5AL1
25.0628	24.5226	25.2004	24.5068	24.9648	26.1806	24.7381	25.3019	25.1569	25.7192	25.1245	24.5553	24.7604	25.3036	24.9431	25.0056	24.8988	24.788	24.7978	27.1138	0.427634	0.576431	0.0556678	-0.103246	0.162061	-0.260626	0.282438	-0.39641	P63261;I3L4N8;A0A804GS07;I3L3I0;I3L1U9	Actin, cytoplasmic 2;Actin, cytoplasmic 2, N-terminally processed	ACTG1
23.2514	21.3335	22.0388	21.1132	20.7999	24.157	21.8974	22.2836	22.6814	23.6689	21.5621	20.6029	21.4425	NaN	20.1673	21.2915	22.3127	21.7338	22.0219	25.1857	0.417384	0.87926	0.196499	-0.529044	0.271635	-0.684704	1.21078	-1.96675	P68363;F8VVB9	Tubulin alpha-1B chain	TUBA1B
22.0034	21.2129	22.1032	21.3785	21.7163	24.3214	21.6714	23.2736	23.0055	23.8108	21.7713	21.2534	21.6353	21.1758	20.032	21.292	21.7617	21.7285	22.9364	25.8143	0.679273	1.38571	0.0998079	-0.314518	0.213139	-0.599921	1.02486	-2.02639	P68371;P04350	Tubulin beta-4B chain;Tubulin beta-4A chain	TUBB4B;TUBB4A
21.5688	21.2094	20.7416	NaN	21.766	21.4029	20.357	NaN	NaN	21.0038	20.7594	NaN	20.8055	20.675	21.7054	20.9524	21.7013	21.0912	20.838	23.816	0.661221	1.1495	0.622728	-1.12589	0.875194	-1.19886	0.536053	-0.827009	P78371;F5GWF6;F8VQ14	T-complex protein 1 subunit beta	CCT2
23.6622	25.2625	25.2935	23.6051	23.68	22.6779	23.5068	NaN	23.879	NaN	24.6529	24.4904	24.7511	NaN	25.8423	23.7515	NaN	24.3285	24.2492	NaN	0.878639	-2.5876	0.152665	0.646986	0.202278	1.03248	0.561162	2.05016	P81605	Dermcidin;Survival-promoting peptide;DCD-1	DCD
20.8183	21.356	NaN	20.905	NaN	NaN	23.2103	NaN	NaN	20.5596	21.7523	NaN	NaN	24.2151	NaN	21.3813	NaN	21.3636	NaN	20.8629	0.200591	-0.286971	0.00490954	-0.0153513	0.0171151	0.0442357	0.199209	0.631885	Q01469;I6L8B7	Fatty acid-binding protein, epidermal	FABP5
20.2968	20.7728	NaN	NaN	21.0477	20.5723	NaN	NaN	20.0477	20.8198	20.6857	NaN	20.0912	20.2938	20.9164	20.323	20.3639	20.2385	20.2909	21.8641	0.608379	0.676113	0.461435	-0.659109	0.406717	-0.49273	0.271434	-0.28325	Q02790	Peptidyl-prolyl cis-trans isomerase FKBP4;Peptidyl-prolyl cis-trans isomerase FKBP4, N-terminally processed	FKBP4
22.5659	22.8019	22.7172	NaN	21.923	21.8716	22.6686	22.2428	22.6743	22.2709	22.1246	22.1882	22.8118	22.6323	22.8626	22.4557	22.8288	22.8952	22.6186	21.0198	0.209399	0.514303	0.128163	-0.164064	0.0192203	-0.026093	0.328126	0.350014	Q02878	60S ribosomal protein L6	RPL6
24.3189	24.1973	24.1272	24.1803	24.7192	24.6307	24.1112	24.4192	24.179	24.6963	24.7666	24.3882	24.2802	25.1974	24.7888	24.7186	24.2691	24.4373	24.4266	25.4238	0.805962	0.433275	0.22948	-0.16915	0.171505	-0.13168	0.123439	0.107023	Q06830;A0A0A0MSI0	Peroxiredoxin-1	PRDX1
21.37	21.415	21.618	21.6957	21.0255	21.3111	21.594	21.3276	21.3663	20.8495	21.1131	21.707	20.5092	20.6426	21.0989	21.0574	21.3872	20.8734	21.6126	20.204	0.774615	-0.505383	0.387081	0.295272	0.27349	0.239694	0.223024	-0.192262	Q08211	ATP-dependent RNA helicase A	DHX9
22.2688	21.2518	NaN	21.3475	21.4976	20.816	NaN	NaN	NaN	21.0662	21.6204	NaN	NaN	NaN	22.2845	21.5906	22.2378	NaN	21.3537	20.4937	0.113943	-0.275976	0.34951	-0.777166	0.165697	-0.408131	0.152698	0.340088	Q13085	Acetyl-CoA carboxylase 1;Biotin carboxylase	ACACA
20.9389	NaN	NaN	NaN	20.3583	20.5958	20.9699	20.5981	21.3683	20.4982	NaN	NaN	21.1623	20.8403	NaN	NaN	20.79	NaN	20.7501	19.7538	0.13588	0.281601	0.575418	0.717026	0.062346	-0.159816	0.0874973	0.187629	Q14697;F5H6X6;E9PKU7	Neutral alpha-glucosidase AB	GANAB
21.5738	21.5605	NaN	21.9529	21.9626	21.8794	22.0243	NaN	22.0452	21.9452	21.7208	NaN	NaN	NaN	21.4932	21.0838	21.7101	21.6968	21.8529	22.6182	0.611183	1.06534	0.417499	-0.522166	0.465022	-0.578629	1.19854	-1.71643	Q14974;J3KTM9	Importin subunit beta-1	KPNB1
20.694	20.8791	NaN	NaN	20.7789	21.7709	20.6964	21.2171	21.1014	21.1774	20.8181	NaN	21.288	21.6786	NaN	20.7619	21.1183	21.0201	21.0937	21.7098	1.35253	1.08274	0.156313	-0.119637	0.704177	-0.496614	0.37403	-0.437578	Q15366;H3BRU6;F8VZX2;F8VXH9;F8W0G4	Poly(rC)-binding protein 2	PCBP2
23.3913	23.1706	23.4298	23.2549	22.9925	22.3834	23.2641	22.9072	23.0109	23.114	23.3861	22.9038	23.1779	22.9787	23.4543	22.8433	23.6529	23.1622	23.1313	21.6694	0.417428	-0.407716	0.0123829	-0.0171337	0.176286	0.19976	0.182564	0.209611	Q5JXI8;Q13642;A0A0D9SFZ9;Q5JXH8;Q5JXH7;Q5JXI3;Q5JXI2;A0A494C0D6;A0A0D9SGB2;Q5JXI0;A0A0D9SFI6;A0A0D9SFB0;Q5JXH9	Four and a half LIM domains protein 1	FHL1
20.7175	20.2809	21.1603	21.5714	21.887	20.3221	22.7568	21.4535	20.3228	20.5271	24.3938	23.8278	21.3296	21.6466	20.8132	20.4673	20.901	23.6444	19.9066	18.5445	0.0581382	-0.183393	0.301188	0.855711	0.448025	1.51874	0.104452	0.315035	Q5T749	Keratinocyte proline-rich protein	KPRP
NaN	31.3074	31.7617	31.3499	NaN	NaN	31.4496	31.2808	NaN	30.0417	30.8351	31.0624	31.08	29.9557	NaN	30.9281	NaN	31.2167	31.0225	27.6615	0.132555	-1.52817	0.131024	-1.6361	0.0846401	0.973476	0.0687011	0.822409	Q7Z5P9	Mucin-19	MUC19
NaN	NaN	NaN	NaN	NaN	NaN	NaN	NaN	NaN	NaN	NaN	NaN	NaN	NaN	NaN	NaN	25.37	25.0274	25.0957	23.2911	3.87045	5.50205	4.36647	-5.41254	3.97951	-5.0666	4.40257	-5.22929	Q86TI2;M0R2A8	Dipeptidyl peptidase 9	DPP9
21.8388	22.0573	22.1115	22.1588	21.9679	22.2349	22.11	NaN	22.2016	22.161	22.1362	22.4332	NaN	NaN	22.0436	NaN	NaN	22.327	22.3327	22.9803	0.197429	-0.519462	0.00373976	-0.0133991	0.284761	0.710867	0.453544	-1.20813	Q8NC51	Plasminogen activator inhibitor 1 RNA-binding protein	SERBP1
25.0743	25.1647	25.6516	25.7871	24.7482	24.9568	25.7081	25.0833	25.6835	24.2937	24.3386	25.5404	25.4017	25.4543	24.209	24.669	25.8934	25.3339	25.6532	22.4392	0.299863	-0.589475	0.133397	0.294136	0.0530785	0.134096	0.0419002	0.103554	Q96RQ3;E9PHF7;E9PG35;G5E9X5	Methylcrotonoyl-CoA carboxylase subunit alpha, mitochondrial	MCCC1
24.3024	23.5736	NaN	NaN	NaN	22.9919	NaN	NaN	NaN	22.7371	NaN	NaN	NaN	NaN	NaN	22.6786	22.0935	NaN	22.1004	24.084	0.0183124	-0.0890532	0.438326	-1.4139	0.550402	-1.73406	0.511181	-1.54758	Q99832	T-complex protein 1 subunit eta	CCT7
23.4257	23.6149	24.1	23.5612	22.6605	22.1342	22.4315	22.8587	NaN	NaN	NaN	NaN	22.0545	NaN	NaN	NaN	NaN	NaN	NaN	18.3607	5.10171	-4.50503	4.32519	3.35082	0.116541	0.18288	0.506142	0.854322	Q9H6P5	Threonine aspartase 1;Threonine aspartase subunit alpha;Threonine aspartase subunit beta	TASP1
NaN	24.1577	24.7184	24.1817	23.4666	24.8251	23.8006	23.901	24.803	NaN	23.7582	23.7997	23.8908	NaN	23.0906	23.3003	24.3687	23.6057	22.6359	NaN	0.120908	-0.528853	0.637248	1.43211	0.0239271	0.124775	0.0327065	-0.137347	R4GN08		ARPC4
