# Supplementary material for: Sulphostin-inspired N-phosphonopiperidones as selective covalent DPP8 and DPP9 inhibitors
Source: Nat Commun. 2025 Apr 3;16:3208. doi: 10.1038/s41467-025-58493-z (PMC11968843; doi:10.1038/s41467-025-58493-z)
Supplement: Supplementary file 7 — Source Data [file 41467_2025_58493_MOESM7_ESM.xlsx]

## Sheet: Figure 1c
File	Mass [Da]	Error	FWHM	Dscore	Intensity [%]	Mass [Da]	Error	FWHM	Dscore	Intensity [%]	Difference [Da]	Mass [Da]	Error	FWHM	Dscore	Intensity [%]	Difference [Da]	Scans	NL
DPP9 + DMSO	194534	46.6	93	86.97	100													1000	961000
DPP9 + Sulphostin	194550	33.3	90	80.7	22.99	194705	50.7	180	78.6	44.37	155	194861	50.7	317	42.38	32.64	156	1000	1180000
DPP9 + DMSO			DPP9 + Sulphostin
m/z	Intensity		m/z	Intensity
4949.38	0		4949.42	0
4949.71	0		4949.75	0
4950.04	0		4950.08	0
4950.38	0		4950.41	0
4997.61	0		4997.64	0
4997.95	0		4997.98	0
4998.28	0		4998.31	0
4998.62	0		4998.65	0
4998.95	1.52796		4998.98	0.027659
4999.29	10.0794		4999.32	9.64039
4999.62	38.5132		4999.65	22.2834
4999.96	81.4377		4999.99	62.6619
5000.29	121.351		5000.32	110.1
5000.63	135.544		5000.66	145.42
5000.96	101.143		5000.99	135.242
5001.3	84.6094		5001.33	123.603
5001.63	90.3563		5001.67	92.8396
5001.97	99.2434		5002	74.487
5002.3	85.2815		5002.34	53.3107
5002.64	60.5956		5002.67	60.5474
5002.98	56.2391		5003.01	56.2825
5003.31	99.3784		5003.34	61.9043
5003.65	149.855		5003.68	61.8313
5003.98	158.26		5004.02	71.0602
5004.32	123.649		5004.35	94.4122
5004.65	95.3366		5004.69	122.69
5004.99	102.909		5005.02	123.949
5005.32	142.7		5005.36	126.937
5005.66	176.359		5005.69	127.936
5006	178.968		5006.03	126.243
5006.33	125.849		5006.36	97.3921
5006.67	81.9581		5006.7	79.6038
5007	54.4422		5007.04	77.6438
5007.34	50.0981		5007.37	84.001
5007.68	45.6594		5007.71	95.4003
5008.01	52.2848		5008.05	99.3008
5008.35	57.9579		5008.38	101.313
5008.69	87.5838		5008.72	160.259
5009.02	150.821		5009.05	228.078
5009.36	195.569		5009.39	306.397
5009.69	211.272		5009.73	316.741
5010.03	162.603		5010.06	290.141
5010.37	120.377		5010.4	223.956
5010.7	101.23		5010.73	175.074
5011.04	92.5093		5011.07	140.794
5011.38	79.1288		5011.41	130.283
5011.71	75.0891		5011.74	93.5399
5012.05	63.8129		5012.08	85.4748
5012.38	84.526		5012.42	93.4356
5012.72	84.7222		5012.75	90.9189
5013.06	94.16		5013.09	67.3548
5013.39	108.75		5013.43	52.054
5013.73	101.875		5013.76	31.666
5014.07	93.6663		5014.1	36.5733
5014.4	93.8171		5014.44	32.1185
5014.74	56.3242		5014.77	24.2447
5015.08	39.0358		5015.11	24.0272
5015.41	30.397		5015.45	24.1035
5015.75	31.4698		5015.78	34.5389
5016.09	36.6372		5016.12	38.3747
5016.43	40.1847		5016.46	42.5736
5016.76	35.8232		5016.79	39.1346
5017.1	32.8684		5017.13	37.2116
5017.44	40.7703		5017.47	26.276
5017.77	63.7213		5017.81	30.7688
5018.11	77.9339		5018.14	45.5762
5018.45	85.0138		5018.48	94.9317
5018.78	76.8267		5018.82	146.716
5019.12	62.3177		5019.15	201.43
5019.46	50.3222		5019.49	207.979
5019.8	49.9262		5019.83	198.712
5020.13	43.161		5020.17	154.706
5020.47	35.474		5020.5	106.125
5020.81	24.9384		5020.84	69.1688
5021.15	36.6078		5021.18	47.1258
5021.48	42.5747		5021.52	44.824
5021.82	40.3025		5021.85	49.7852
5022.16	32.8285		5022.19	62.7532
5022.49	30.0954		5022.53	56.4802
5022.83	17.9222		5022.86	55.7566
5023.17	23.3537		5023.2	40.1683
5023.51	31.0729		5023.54	30.3434
5023.85	34.9205		5023.88	17.3866
5024.18	42.2087		5024.22	10.7801
5024.52	48.6338		5024.55	0.005864
5024.86	54.4133		5024.89	0
5025.2	57.6804		5025.23	10.7567
5025.53	60.229		5025.57	17.5565
5025.87	52.4792		5025.9	40.1769
5026.21	49.3171		5026.24	67.2275
5026.55	46.2161		5026.58	75.589
5026.89	51.96		5026.92	87.8004
5027.22	56.1739		5027.26	82.2621
5027.56	58.4275		5027.6	55.8258
5027.9	53.1554		5027.93	50.7812
5028.24	50.7785		5028.27	52.5778
5028.58	32.4303		5028.61	37.9997
5028.91	37.9499		5028.95	38.0614
5029.25	59.447		5029.28	26.8964
5029.59	86.5232		5029.62	9.92506
5029.93	89.2097		5029.96	0.010364
5030.27	80.771		5030.3	6.19926
5030.6	60.5958		5030.64	30.2624
5030.94	55.6998		5030.98	60.5988
5031.28	85.5139		5031.31	64.9569
5031.62	103.98		5031.65	55.1926
5031.96	103.986		5031.99	46.9579
5032.3	78.0795		5032.33	37.5003
5032.64	51.834		5032.67	36.2039
5032.98	32.1189		5033.01	19.3868
5033.31	24.6715		5033.35	20.9559
5033.65	18.3994		5033.69	17.6281
5033.99	7.82968		5034.02	19.4106
5034.33	1.18548		5034.36	26.2649
5034.67	16.2748		5034.7	27.0351
5035.01	38.2385		5035.04	23.2046
5035.35	52.3878		5035.38	19.4931
5035.69	59.4168		5035.72	22.1527
5036.02	62.6745		5036.06	38.1273
5036.36	63.2254		5036.4	63.9235
5036.7	64.9074		5036.73	87.9496
5037.04	57.2663		5037.07	88.097
5037.38	38.3336		5037.41	68.5005
5037.72	24.1003		5037.75	46.192
5038.06	21.03		5038.09	62.3012
5038.4	31.4224		5038.43	75.9292
5038.74	48.6277		5038.77	107.456
5039.07	65.8942		5039.11	99.5574
5039.41	100.944		5039.45	92.5066
5039.75	111.18		5039.79	60.7122
5040.09	88.6869		5040.13	45.8552
5040.43	58.6056		5040.47	28.0883
5040.77	30.6467		5040.8	12.3589
5041.11	12.6587		5041.14	0.030858
5041.45	19.7978		5041.48	8.42574
5041.79	24.0153		5041.82	15.9494
5042.13	31.3065		5042.16	22.8712
5042.47	36.6168		5042.5	25.0877
5042.81	37.1643		5042.84	36.0011
5043.15	28.9991		5043.18	39.4499
5043.49	31.6318		5043.52	51.1227
5043.83	34.2569		5043.86	85.9095
5044.17	33.0428		5044.2	115.369
5044.51	26.9616		5044.54	122.203
5044.85	35.9045		5044.88	109.095
5045.19	47.5876		5045.22	119.506
5045.53	58.1695		5045.56	109.149
5045.87	57.5944		5045.9	90.133
5046.21	45.7407		5046.24	70.8973
5046.55	40.197		5046.58	49.3284
5046.89	38.1353		5046.92	52.7257
5047.23	34.2651		5047.26	72.1069
5047.57	38.3029		5047.6	93.8616
5047.91	39.4617		5047.94	95.4866
5048.25	34.6869		5048.28	83.0355
5048.59	22.5936		5048.62	37.777
5048.93	21.6247		5048.96	28.6705
5049.27	14.4517		5049.3	17.1779
5049.61	9.84782		5049.64	20.3034
5049.95	7.69155		5049.98	15.8001
5050.29	4.52905		5050.32	7.47155
5050.63	10.7243		5050.66	9.96888
5050.97	23.9259		5051	25.4917
5051.31	41.2762		5051.34	39.5588
5051.65	56.7351		5051.68	43.1222
5051.99	67.1455		5052.02	49.7565
5052.33	68.756		5052.36	48.8589
5052.67	62.4343		5052.7	59.5253
5053.01	48.0576		5053.04	70.7112
5053.35	30.8322		5053.39	54.6326
5053.69	16.8736		5053.73	28.8682
5054.03	8.24976		5054.07	14.8942
5054.37	13.314		5054.41	25.3081
5054.72	37.5136		5054.75	52.1373
5055.06	67.2794		5055.09	71.5685
5055.4	88.196		5055.43	75.7972
5055.74	94.4645		5055.77	58.3933
5056.08	80.7729		5056.11	56.338
5056.42	60.9368		5056.45	54.4693
5056.76	41.1253		5056.79	75.4111
5057.1	35.7207		5057.13	85.7424
5057.44	38.9721		5057.48	92.7685
5057.78	57.7704		5057.82	86.6555
5058.12	74.5091		5058.16	80.0171
5058.47	70.3873		5058.5	56.8448
5058.81	59.4567		5058.84	52.7419
5059.15	40.4327		5059.18	53.8561
5059.49	49.0889		5059.52	68.3101
5059.83	44.5296		5059.86	69.793
5060.17	24.9324		5060.2	63.0125
5060.51	7.50662		5060.55	81.669
5060.85	0.594805		5060.89	122.416
5061.2	0		5061.23	144.403
5061.54	25.0814		5061.57	108.238
5061.88	45.0071		5061.91	67.7721
5062.22	55.5863		5062.25	23.121
5062.56	60.0658		5062.6	0.119277
5062.9	55.093		5062.94	0
5063.24	35.6546		5063.28	12.8587
5063.59	36.7982		5063.62	32.5794
5063.93	44.164		5063.96	49.8944
5064.27	61.5285		5064.3	53.1621
5064.61	81.9607		5064.65	74.0732
5064.95	93.4162		5064.99	76.1452
5065.3	80.0097		5065.33	97.6517
5065.64	59.946		5065.67	117.593
5065.98	33.6305		5066.01	134.937
5066.32	24.9588		5066.35	128.255
5066.66	21.2602		5066.7	117.508
5067.01	23.7904		5067.04	69.5335
5067.35	37.2679		5067.38	60.4046
5067.69	61.2153		5067.72	46.5524
5068.03	85.9997		5068.06	63.7415
5068.37	89.2461		5068.41	83.6133
5068.72	82.0387		5068.75	105.649
5069.06	57.3976		5069.09	95.3352
5069.4	40.4247		5069.43	84.1176
5069.74	35.2542		5069.78	66.7501
5070.09	37.3783		5070.12	62.7631
5070.43	35.4666		5070.46	40.8297
5070.77	42.7629		5070.8	48.8058
5071.11	34.6995		5071.15	53.2441
5071.45	24.068		5071.49	63.5316
5071.8	18.3288		5071.83	90.6909
5072.14	25.0278		5072.17	142.171
5072.48	59.8754		5072.52	176.312
5072.82	92.5886		5072.86	192.595
5073.17	100.34		5073.2	181.029
5073.51	86.0943		5073.54	176.782
5073.85	72.1731		5073.89	186.644
5074.2	51.9377		5074.23	229.274
5074.54	41.8689		5074.57	238.916
5074.88	49.2733		5074.91	223.273
5075.22	69.4171		5075.26	206.423
5075.57	87.4241		5075.6	182.735
5075.91	88.4974		5075.94	161.018
5076.25	82.5045		5076.29	188.987
5076.6	80.2207		5076.63	238.492
5076.94	99.8468		5076.97	278.545
5077.28	98.861		5077.31	270.399
5077.62	91.786		5077.66	250.215
5077.97	101.073		5078	290.125
5078.31	129.262		5078.35	350.464
5078.65	169.83		5078.69	428.347
5079	201.092		5079.03	509.247
5079.34	196.296		5079.38	547.414
5079.68	171.761		5079.72	547.133
5080.03	152.526		5080.06	570.735
5080.37	148.245		5080.4	553.587
5080.71	144.91		5080.75	549.745
5081.06	159.852		5081.09	572.848
5081.4	183.713		5081.44	562.731
5081.74	198.212		5081.78	537.218
5082.09	184.603		5082.12	555.141
5082.43	191.497		5082.47	515.624
5082.77	219.323		5082.81	501.923
5083.12	278.226		5083.15	512.661
5083.46	321.212		5083.5	607.074
5083.81	310.377		5083.84	650.763
5084.15	241.911		5084.18	648.124
5084.49	163.316		5084.53	584.563
5084.84	151.415		5084.87	607.535
5085.18	208.995		5085.22	674.599
5085.52	302.634		5085.56	743.032
5085.87	355.283		5085.9	806.317
5086.21	354.194		5086.25	836.071
5086.56	316.118		5086.59	808.163
5086.9	281.555		5086.94	756.778
5087.25	243.176		5087.28	628.576
5087.59	228.137		5087.62	440.1
5087.93	246.341		5087.97	411.814
5088.28	264.204		5088.31	395.288
5088.62	284.269		5088.66	460.918
5088.97	321.621		5089	521.066
5089.31	346.66		5089.34	576.979
5089.65	326.553		5089.69	538.435
5090	299.154		5090.03	549.644
5090.34	280.186		5090.38	609.191
5090.69	257.502		5090.72	734.367
5091.03	238.327		5091.07	804.144
5091.38	202.886		5091.41	772.188
5091.72	160.894		5091.76	648.488
5092.07	152.665		5092.1	542.631
5092.41	166.281		5092.44	479.578
5092.76	191.128		5092.79	465.8
5093.1	236.411		5093.13	518.913
5093.44	218.468		5093.48	539.746
5093.79	200.843		5093.82	513.561
5094.13	216.507		5094.17	394.619
5094.48	250.272		5094.51	339.928
5094.82	263.136		5094.86	352.497
5095.17	254.476		5095.2	434.414
5095.51	254.144		5095.55	559.372
5095.86	245.868		5095.89	563.582
5096.2	311.084		5096.24	527.753
5096.55	357.635		5096.58	492.762
5096.89	385.242		5096.93	497.661
5097.24	382.007		5097.27	573.011
5097.58	344.42		5097.62	574.107
5097.93	284.709		5097.96	530.105
5098.27	266.913		5098.31	581.868
5098.62	277.723		5098.65	722.799
5098.96	328.283		5099	851.977
5099.31	377.876		5099.34	879.056
5099.65	415.048		5099.69	863.263
5100	500.391		5100.03	817.462
5100.35	623.588		5100.38	900.117
5100.69	759.946		5100.73	1033.16
5101.04	756.512		5101.07	1213.87
5101.38	730.478		5101.42	1410.7
5101.73	744.137		5101.76	1701.38
5102.07	810.844		5102.11	1901.02
5102.42	812.728		5102.45	1955.59
5102.77	754.92		5102.8	1909.58
5103.11	679.543		5103.14	1790.95
5103.46	601.481		5103.49	1724.97
5103.8	478.928		5103.84	1674.88
5104.15	392.392		5104.18	1554.36
5104.49	377.291		5104.53	1511.85
5104.84	440.34		5104.87	1531.57
5105.19	540.963		5105.22	1611.42
5105.53	679.32		5105.56	1562.81
5105.88	800.015		5105.91	1511.12
5106.22	811.458		5106.26	1371.15
5106.57	682.928		5106.6	1143.93
5106.91	490.985		5106.95	1027.84
5107.26	419.657		5107.3	1037.64
5107.61	435.063		5107.64	1102.27
5107.95	451.489		5107.99	1237.11
5108.3	428.73		5108.33	1290.29
5108.65	353.277		5108.68	1287.73
5108.99	322.703		5109.03	1278.2
5109.34	320.182		5109.37	1268.88
5109.69	350.472		5109.72	1203.48
5110.03	387.906		5110.06	1160.08
5110.38	464.78		5110.41	1129.23
5110.72	527.58		5110.76	1217.92
5111.07	594.89		5111.1	1339.56
5111.42	643.758		5111.45	1465.99
5111.76	610.657		5111.8	1518.97
5112.11	582.726		5112.14	1449.59
5112.46	509.562		5112.49	1324.3
5112.8	473.601		5112.84	1211.6
5113.15	469.634		5113.18	1174.98
5113.5	457.414		5113.53	1099.9
5113.84	409.174		5113.88	1067.32
5114.19	398.799		5114.22	996.296
5114.54	424.182		5114.57	980.834
5114.88	441.042		5114.92	895.316
5115.23	409.081		5115.27	808.321
5115.58	374.265		5115.61	703.484
5115.93	338.019		5115.96	758.222
5116.27	404.429		5116.31	960.254
5116.62	502.525		5116.65	1089.08
5116.97	567.65		5117	1116.36
5117.31	522.41		5117.35	1101.01
5117.66	458.788		5117.69	977.442
5118.01	365.783		5118.04	946.495
5118.35	365.021		5118.39	1057.86
5118.7	476.464		5118.74	1250.74
5119.05	612.53		5119.08	1510.58
5119.4	705.499		5119.43	1752
5119.74	716.331		5119.78	1819.16
5120.09	618.606		5120.12	1648.41
5120.44	516.46		5120.47	1319.78
5120.79	435.935		5120.82	999.623
5121.13	385.466		5121.17	852.183
5121.48	341.144		5121.52	855.976
5121.83	334.586		5121.86	989.282
5122.18	352.402		5122.21	1017.61
5122.52	375.832		5122.56	983.918
5122.87	376.274		5122.91	876.52
5123.22	379.198		5123.25	792.319
5123.57	373.34		5123.6	776.009
5123.91	357.68		5123.95	766.567
5124.26	326.337		5124.3	687.989
5124.61	285.913		5124.65	585.724
5124.96	276.926		5124.99	583.506
5125.31	304.096		5125.34	593.834
5125.65	314.078		5125.69	664.176
5126	299.138		5126.04	781.948
5126.35	269.689		5126.39	794.109
5126.7	216.337		5126.73	752.574
5127.05	183.913		5127.08	636.523
5127.4	169.232		5127.43	557.74
5127.74	159.151		5127.78	591.992
5128.09	146.185		5128.12	674.563
5128.44	137.237		5128.47	698.537
5128.79	123.368		5128.82	671.423
5129.14	148.316		5129.17	555.494
5129.48	173.543		5129.52	477.123
5129.83	194.521		5129.87	451.617
5130.18	209.595		5130.22	459.552
5130.53	214.171		5130.56	493.462
5130.88	259.302		5130.91	608.928
5131.23	281.127		5131.26	654.75
5131.58	354.466		5131.61	576.135
5131.92	422.101		5131.96	444.922
5132.27	455.05		5132.31	275.394
5132.62	424.187		5132.65	173.772
5132.97	347.861		5133	139.989
5133.32	242.576		5133.35	175.85
5133.67	200.585		5133.7	260.894
5134.02	215.597		5134.05	376.218
5134.36	280.493		5134.4	414.483
5134.71	325.513		5134.75	402.303
5135.06	316.305		5135.1	329.369
5135.41	277.215		5135.45	266.603
5135.76	226.618		5135.8	239.858
5136.11	199.526		5136.14	238.941
5136.46	208.175		5136.49	247.148
5136.81	253.437		5136.84	224.499
5137.16	251.063		5137.19	204.191
5137.51	206.23		5137.54	171.59
5137.86	191.977		5137.89	177.607
5138.2	162.898		5138.24	187.184
5138.55	124.091		5138.59	207.683
5138.9	109.824		5138.94	220.935
5139.25	113.959		5139.29	222.41
5139.6	132.736		5139.64	203.455
5139.95	167.165		5139.99	177.991
5140.3	181.529		5140.34	171.679
5140.65	165.386		5140.69	190.863
5141	148.831		5141.03	217.962
5141.35	130.643		5141.38	203.386
5141.7	117.923		5141.73	192.312
5142.05	143.307		5142.08	181.375
5142.4	175.16		5142.43	200.834
5142.75	216.101		5142.78	226.506
5143.1	222.68		5143.13	213.397
5143.45	180.648		5143.48	184.261
5143.8	112.137		5143.83	177.438
5144.15	59.5063		5144.18	191.423
5144.5	46.586		5144.53	227.15
5144.85	78.2144		5144.88	250.355
5145.2	115.732		5145.23	221.254
5145.55	163.418		5145.58	150.703
5145.9	182.592		5145.93	109.323
5146.25	192.479		5146.28	104.181
5146.6	211.686		5146.63	126.86
5146.95	218.24		5146.98	133.147
5147.3	231.098		5147.33	106.928
5147.65	237.713		5147.68	91.3977
5148	235.28		5148.03	97.3416
5148.35	231.948		5148.38	121.633
5148.7	227.585		5148.73	112.344
5149.05	186.293		5149.08	98.1955
5149.4	158.7		5149.43	68.6738
5149.75	151.536		5149.78	73.5988
5150.1	181.075		5150.14	91.2001
5150.45	198.59		5150.48	80.2596
5150.8	199.075		5150.84	97.5755
5151.15	184.367		5151.19	117.554
5151.5	149.486		5151.54	132.302
5151.85	116.952		5151.89	150.292
5152.2	105.834		5152.24	142.964
5152.56	105.754		5152.59	158.16
5152.91	101.785		5152.94	173.364
5153.26	89.6205		5153.29	205.749
5153.61	74.3714		5153.64	196.66
5153.96	67.2044		5153.99	166.637
5154.31	66.1511		5154.34	161.689
5154.66	83.9568		5154.69	168.408
5155.01	112.828		5155.05	179.21
5155.36	103.915		5155.4	159.814
5155.71	85.6251		5155.75	104.645
5156.06	58.0652		5156.1	68.2286
5156.41	52.2248		5156.45	74.143
5156.77	62.6243		5156.8	98.3231
5157.12	113.434		5157.15	126.559
5157.47	174.668		5157.5	143.443
5157.82	195.315		5157.85	147.517
5158.17	201.363		5158.21	155.416
5158.52	197.642		5158.56	177.584
5158.87	155.193		5158.91	194.141
5159.23	97.985		5159.26	228.735
5159.58	60.4883		5159.61	231.326
5159.93	52.6916		5159.96	226.673
5160.28	83.1056		5160.31	173.692
5160.63	94.7133		5160.67	123.057
5160.98	87.7408		5161.02	115.266
5161.33	80.2321		5161.37	122.945
5161.69	68.2069		5161.72	166.38
5162.04	84.0729		5162.07	206.386
5162.39	110.655		5162.42	189.538
5162.74	127.284		5162.77	135.936
5163.09	114.533		5163.13	89.4094
5163.44	94.0777		5163.48	42.7989
5163.8	59.777		5163.83	69
5164.15	49.4742		5164.18	93.9324
5164.5	58.687		5164.53	115.232
5164.85	63.9388		5164.89	121.83
5165.2	49.9666		5165.24	106.924
5165.56	28.623		5165.59	80.6206
5165.91	19.3892		5165.94	106.839
5166.26	11.2713		5166.3	98.9895
5166.61	10.5394		5166.65	107.246
5166.97	28.8758		5167	148.092
5167.32	70.1408		5167.35	158.228
5167.67	108.645		5167.7	133.106
5168.02	136.897		5168.06	106.734
5168.37	126.077		5168.41	73.8697
5168.73	88.487		5168.76	95.9351
5169.08	70.852		5169.11	124.428
5169.43	71.4796		5169.47	140.115
5169.78	84.4854		5169.82	127.258
5170.14	74.4205		5170.17	122.412
5170.49	80.2703		5170.52	133.41
5170.84	85.4481		5170.88	154.501
5171.19	111.6		5171.23	157.4
5171.55	110.466		5171.58	141.061
5171.9	116.924		5171.93	117.358
5172.25	90.2217		5172.29	77.3917
5172.6	69.2864		5172.64	63.9941
5172.96	59.7748		5172.99	56.4132
5173.31	61.0025		5173.35	51.592
5173.66	68.7259		5173.7	46.4558
5174.02	71.8017		5174.05	46.5899
5174.37	64.1203		5174.4	60.4363
5174.72	63.8781		5174.76	106.115
5175.07	67.9396		5175.11	135.979
5175.43	63.5109		5175.46	133.087
5175.78	57.6722		5175.81	109.314
5176.13	56.678		5176.17	100.481
5176.49	51.8056		5176.52	104.18
5176.84	48.0704		5176.88	124.564
5177.19	50.4293		5177.23	115.284
5177.55	54.1159		5177.58	78.2043
5177.9	82.8283		5177.94	32.6533
5178.25	82.4116		5178.29	72.8886
5178.61	71.1525		5178.64	141.602
5178.96	64.534		5178.99	215.845
5179.31	58.7483		5179.35	218.779
5179.67	60.2251		5179.7	159.486
5180.02	86.8524		5180.06	100.809
5180.38	106.266		5180.41	60.4367
5180.73	115.071		5180.76	49.7132
5181.08	107.634		5181.12	76.4473
5181.44	115.856		5181.47	110.661
5181.79	149.725		5181.82	173.511
5182.14	180.33		5182.18	208.751
5182.5	165.981		5182.53	206.317
5182.85	127.355		5182.89	154.817
5183.2	89.7506		5183.24	117.689
5183.56	110.127		5183.59	74.3732
5183.91	106.558		5183.95	63.8471
5184.27	121.231		5184.3	35.8109
5184.62	121.481		5184.65	11.6035
5184.97	113.796		5185.01	0.227887
5185.33	89.2837		5185.36	18.7335
5185.68	57.1713		5185.72	37.2926
5186.04	26.346		5186.07	80.9769
5186.39	16.827		5186.43	110.359
5186.74	30.1448		5186.78	108.958
5187.1	57.6038		5187.13	97.386
5187.45	86.7292		5187.49	106.032
5187.81	101.746		5187.84	120.555
5188.16	84.1913		5188.2	121.266
5188.52	54.2498		5188.55	133.763
5188.87	34.2226		5188.9	139.672
5189.23	18.8921		5189.26	127.719
5189.58	13.6152		5189.61	128.674
5189.93	20.3689		5189.97	131.355
5190.29	23.0505		5190.32	131.83
5190.64	23.5066		5190.68	132.417
5191	27.6331		5191.03	128.572
5191.35	29.0852		5191.39	111.447
5191.71	34.9554		5191.74	117.436
5192.06	39.14		5192.1	93.2857
5192.42	42.7011		5192.45	78.6072
5192.77	55.6892		5192.81	81.6488
5193.13	62.6718		5193.16	99.0325
5193.48	55.6002		5193.52	141.794
5193.84	43.5886		5193.87	163.511
5194.19	35.3913		5194.23	146.457
5194.55	30.9291		5194.58	135.674
5194.9	30.2154		5194.94	128.32
5195.26	32.2972		5195.29	112.646
5195.61	33.409		5195.65	94.1026
5195.97	33.603		5196	55.6053
5196.32	35.2294		5196.36	36.6886
5196.68	38.8462		5196.71	28.7119
5197.03	38.3187		5197.07	21.9088
5197.39	30.4783		5197.42	50.4221
5197.74	22.748		5197.78	63.4066
5198.1	17.8716		5198.13	72.7907
5198.45	13.6086		5198.49	68.3857
5198.81	15.3813		5198.84	72.2215
5199.16	12.7367		5199.2	73.9229
5199.52	19.0608		5199.56	98.4039
5199.88	22.0578		5199.91	101.225
5200.23	20.1652		5200.27	94.0225
5200.59	27.4494		5200.62	83.4079
5200.94	39.7777		5200.98	84.2412
5201.3	39.4462		5201.33	121.767
5201.65	36.3648		5201.69	127.84
5202.01	33.2529		5202.05	83.594
5202.37	41.5971		5202.4	61.085
5202.72	67.7911		5202.76	69.749
5203.08	90.5609		5203.11	105.352
5203.43	90.7094		5203.47	147.113
5203.79	76.0556		5203.82	165.919
5204.15	76.1974		5204.18	141.326
5204.5	91.3847		5204.54	120.724
5204.86	100.005		5204.89	98.9891
5205.21	88.6099		5205.25	94.9186
5205.57	85.3841		5205.6	98.6534
5205.93	77.5894		5205.96	90.3334
5206.28	73.0566		5206.32	78.5248
5206.64	58.5455		5206.67	75.3812
5206.99	41.72		5207.03	87.0264
5207.35	32.5585		5207.39	91.2248
5207.71	27.7125		5207.74	106.418
5208.06	27.284		5208.1	105.928
5208.42	32.2009		5208.45	93.0088
5208.78	33.2274		5208.81	68.8509
5209.13	42.4119		5209.17	66.0377
5209.49	49.2708		5209.52	79.8264
5209.85	47.5196		5209.88	120.341
5210.2	52.7586		5210.24	169.234
5210.56	56.0973		5210.59	220.03
5210.92	59.6176		5210.95	206.137
5211.27	59.0318		5211.31	195.044
5211.63	50.7375		5211.66	201.164
5211.99	45.8289		5212.02	219.755
5212.34	47.4646		5212.38	221.948
5212.7	52.8801		5212.73	222.516
5213.06	60.1997		5213.09	201.69
5213.41	54.9537		5213.45	168.979
5213.77	39.0557		5213.81	141.995
5214.13	30.9277		5214.16	185.801
5214.48	31.3287		5214.52	171.873
5214.84	45.1058		5214.88	167.783
5215.2	51.9389		5215.23	113.645
5215.56	46.0026		5215.59	55.9133
5215.91	29.6239		5215.95	22.6477
5216.27	13.8037		5216.31	32.8172
5216.63	22.238		5216.66	62.4285
5216.98	34.1756		5217.02	90.1453
5217.34	51.9479		5217.38	108.42
5217.7	66.8782		5217.73	82.3727
5218.06	72.7622		5218.09	34.7418
5218.41	65.9954		5218.45	7.89542
5218.77	59.2601		5218.81	8.80548
5219.13	48.5917		5219.16	20.2225
5219.49	56.6997		5219.52	36.7966
5219.85	68.9821		5219.88	49.8937
5220.2	78.576		5220.24	61.4948
5220.56	72.4499		5220.6	73.9982
5220.92	73.1889		5220.95	72.9185
5221.28	52.7816		5221.31	59.7672
5221.63	61.3336		5221.67	71.4316
5221.99	72.9639		5222.03	78.0282
5222.35	77.4217		5222.38	118.211
5222.71	78.0573		5222.74	145.934
5223.06	80.5902		5223.1	147.582
5223.42	64.0421		5223.46	99.8771
5223.78	49.5525		5223.82	66.8722
5224.14	32.874		5224.17	57.6703
5224.5	20.9827		5224.53	72.0019
5224.85	10.6089		5224.89	95.3384
5225.21	12.0465		5225.25	113.293
5225.57	23.7927		5225.61	120.246
5225.93	39.7513		5225.97	109.463
5226.29	46.2612		5226.32	87.4169
5226.65	50.2338		5226.68	55.9466
5227.01	58.0917		5227.04	23.1328
5227.36	66.7451		5227.4	12.5504
5227.72	71.6845		5227.76	27.0801
5228.08	64.4194		5228.11	35.508
5228.44	55.475		5228.47	55.4596
5228.8	55.8799		5228.83	124.362
5229.16	70.2486		5229.19	163.603
5229.51	91.6559		5229.55	176.173
5229.87	111.96		5229.91	155.747
5230.23	120.096		5230.27	105.643
5230.59	144.159		5230.62	57.5938
5230.95	165.082		5230.98	56.9032
5231.31	145.652		5231.34	70.8935
5231.67	121.785		5231.7	101.057
5232.02	92.2726		5232.06	115.621
5232.38	94.401		5232.42	136.244
5232.74	70.9361		5232.78	125.005
5233.1	47.1621		5233.14	88.9545
5233.46	52.1827		5233.5	54.5985
5233.82	49.142		5233.85	39.1755
5234.18	41.3183		5234.21	40.874
5234.54	41.0281		5234.57	58.0333
5234.9	45.3635		5234.93	92.4366
5235.26	44.421		5235.29	117.274
5235.62	48.0114		5235.65	128.814
5235.98	44.6722		5236.01	110.256
5236.33	29.5389		5236.37	83.6049
5236.69	23.8087		5236.73	82.0378
5237.05	21.6976		5237.09	82.7642
5237.41	18.6183		5237.45	106.314
5237.77	42.9136		5237.81	120.525
5238.13	63.3808		5238.17	145.845
5238.49	66.9194		5238.53	140.33
5238.85	54.4979		5238.89	121.792
5239.21	61.8236		5239.25	119.811
5239.57	59.8726		5239.6	157.565
5239.93	64.2729		5239.97	197.822
5240.29	71.3639		5240.32	239.685
5240.65	71.0906		5240.69	218.093
5241.01	72.2835		5241.04	186.119
5241.37	92.6951		5241.4	146.347
5241.73	101.019		5241.76	140.734
5242.09	104.102		5242.12	122.427
5242.45	81.1084		5242.48	135.296
5242.81	45.8364		5242.84	164.912
5243.17	32.745		5243.2	226.049
5243.53	34.5385		5243.56	266.601
5243.89	43.2751		5243.92	266.899
5244.25	73.4082		5244.28	204.152
5244.61	102.537		5244.64	155.513
5244.97	119.847		5245	116.979
5245.33	99.1246		5245.36	77.9157
5245.69	63.726		5245.73	58.4737
5246.05	23.6809		5246.09	74.013
5246.41	15.2508		5246.44	112.094
5246.77	21.9019		5246.81	171.266
5247.13	32.3912		5247.17	201.13
5247.49	43.7588		5247.53	200.026
5247.85	69.2653		5247.89	173.762
5248.21	81.115		5248.25	129.452
5248.57	86.2496		5248.61	101.545
5248.93	68.939		5248.97	89.8357
5249.29	63.4919		5249.33	105.032
5249.65	79.451		5249.69	137.78
5250.02	137.714		5250.05	177.406
5250.38	189.642		5250.41	176.019
5250.74	187.38		5250.77	149.684
5251.1	142.629		5251.13	107.948
5251.46	106.693		5251.49	109.057
5251.82	74.049		5251.85	114.678
5252.18	74.6531		5252.22	97.9679
5252.54	99.4299		5252.58	83.0043
5252.9	103.827		5252.94	114.998
5253.26	103.222		5253.3	141.249
5253.62	109.691		5253.66	151.963
5253.98	128.718		5254.02	145.014
5254.35	164.519		5254.38	119.734
5254.71	178.547		5254.74	93.3045
5255.07	173.561		5255.1	101.201
5255.43	152.384		5255.47	119.734
5255.79	137.581		5255.83	146.573
5256.15	141.605		5256.19	197.706
5256.52	143.375		5256.55	251.64
5256.88	152.651		5256.91	262.984
5257.24	156.777		5257.27	216.259
5257.6	133.7		5257.63	194.754
5257.96	135.451		5258	157.077
5258.32	149.582		5258.36	127.644
5258.68	145.743		5258.72	141.663
5259.05	130.09		5259.08	173.593
5259.41	111.677		5259.44	179.664
5259.77	87.8223		5259.8	153.185
5260.13	70.8515		5260.17	114.098
5260.49	61.6693		5260.53	77.8439
5260.85	57.103		5260.89	76.3724
5261.22	68.5304		5261.25	94.9187
5261.58	88.2655		5261.61	146.69
5261.94	117.48		5261.98	200.461
5262.3	152.073		5262.34	253.225
5262.66	165.803		5262.7	268.024
5263.02	191.777		5263.06	321.484
5263.39	207.608		5263.42	367.791
5263.75	197.871		5263.78	388.141
5264.11	165.029		5264.15	401.561
5264.47	141.245		5264.51	435.545
5264.84	130.02		5264.87	436.48
5265.2	118.48		5265.23	395.392
5265.56	113.47		5265.6	323.388
5265.92	96.2159		5265.96	273.681
5266.29	87.2717		5266.32	270.119
5266.65	117.644		5266.68	286.263
5267.01	133.585		5267.05	270.086
5267.37	122.874		5267.41	254.651
5267.74	125.849		5267.77	249.816
5268.1	115.411		5268.13	261.412
5268.46	121.607		5268.5	299.526
5268.82	156.998		5268.86	280.862
5269.19	162.176		5269.22	231.128
5269.55	166.653		5269.58	201.001
5269.91	157.319		5269.95	211.691
5270.27	142.204		5270.31	222.735
5270.64	135.767		5270.67	233.33
5271	128.796		5271.04	222.209
5271.36	141.695		5271.4	187.07
5271.73	140.434		5271.76	178.951
5272.09	138.827		5272.12	156.765
5272.45	147.319		5272.49	138.49
5272.81	169.468		5272.85	131.608
5273.18	167.349		5273.21	138.999
5273.54	168.289		5273.58	181.12
5273.9	165.122		5273.94	264.082
5274.27	171.8		5274.3	314.468
5274.63	157.066		5274.67	297.889
5274.99	137.688		5275.03	264.421
5275.36	88.2053		5275.39	193.391
5275.72	68.5684		5275.76	145.363
5276.08	82.05		5276.12	147.298
5276.45	136.978		5276.48	155.35
5276.81	178.14		5276.85	179.309
5277.18	194.896		5277.21	207.395
5277.54	185.381		5277.57	209.431
5277.9	170.964		5277.94	212.434
5278.27	170.971		5278.3	176.855
5278.63	152.45		5278.66	170.922
5278.99	139.093		5279.03	121.944
5279.36	145.252		5279.39	104.964
5279.72	160.315		5279.76	74.6358
5280.08	143.405		5280.12	79.5636
5280.45	122.764		5280.48	88.256
5280.81	111.19		5280.85	86.5426
5281.18	100.947		5281.21	76.0291
5281.54	96.4403		5281.58	73.528
5281.9	111.222		5281.94	74.8838
5282.27	161.804		5282.3	76.7602
5282.63	249.996		5282.67	102.506
5283	318.816		5283.03	124.174
5283.36	328.522		5283.4	118.296
5283.72	263.302		5283.76	102.721
5284.09	184.653		5284.12	86.6744
5284.45	136.896		5284.49	82.6639
5284.82	101.761		5284.85	112.628
5285.18	88.8574		5285.22	151.157
5285.55	90.5948		5285.58	156.563
5285.91	104.522		5285.95	162.198
5286.27	114.622		5286.31	172.717
5286.64	117.806		5286.68	203.535
5287	83.7692		5287.04	219.723
5287.37	66.2374		5287.4	186.112
5287.73	49.9404		5287.77	141.297
5288.1	43.837		5288.13	90.6516
5288.46	43.9561		5288.5	61.2145
5288.83	61.7472		5288.86	104.226
5289.19	77.8626		5289.23	162.689
5289.56	110.444		5289.59	214.891
5289.92	128.98		5289.96	242.167
5290.29	145.972		5290.32	267.931
5290.65	133.98		5290.69	254.937
5291.02	117.965		5291.05	224.167
5291.38	105.452		5291.42	158.532
5291.75	95.3386		5291.78	108.324
5292.11	68.2437		5292.15	115.239
5292.48	54.8775		5292.51	165.372
5292.84	42.7749		5292.88	196.135
5293.21	55.196		5293.24	169.647
5293.57	76.2551		5293.61	116.607
5293.94	81.0397		5293.97	67.3207
5294.3	58.1928		5294.34	28.5666
5294.67	38.2518		5294.7	31.6744
5295.03	29.3119		5295.07	73.4209
5295.4	49.9463		5295.43	102.763
5295.76	70.7214		5295.8	110.912
5296.13	79.1299		5296.16	124.451
5296.49	65.6664		5296.53	126.313
5296.86	45.8463		5296.9	111.043
5297.23	37.3356		5297.26	101.007
5297.59	42.742		5297.63	107.885
5297.96	54.4826		5297.99	96.7375
5298.32	97.6231		5298.36	80.7076
5298.69	137.208		5298.73	64.1328
5299.05	158.481		5299.09	69.3018
5299.42	168.558		5299.46	85.5499
5299.79	152.928		5299.82	106.067
5300.15	112.65		5300.19	134.781
5300.52	78.1222		5300.55	156.392
5300.88	43.7471		5300.92	183.421
5301.25	26.3402		5301.29	185.933
5301.62	41.2153		5301.65	161.413
5301.98	70.7832		5302.02	117.402
5302.35	87.9479		5302.38	86.4231
5302.71	84.6415		5302.75	62.2899
5303.08	49.6167		5303.12	51.1806
5303.45	66.8066		5303.48	48.0348
5303.81	98.5412		5303.85	72.1252
5304.18	148.378		5304.22	98.5283
5304.55	161.604		5304.58	127.413
5304.91	134.946		5304.95	153.874
5305.28	101.973		5305.31	147.461
5305.65	79.37		5305.68	136.685
5306.01	65.9193		5306.05	136.266
5306.38	70.3772		5306.41	160.295
5306.74	107.443		5306.78	154.609
5307.11	128.026		5307.15	127.861
5307.48	133.748		5307.51	91.323
5307.84	108.887		5307.88	60.8545
5308.21	76.9593		5308.25	53.8684
5308.58	61.0666		5308.61	97.197
5308.94	57.4673		5308.98	142.052
5309.31	61.8774		5309.35	162.37
5309.68	65.1812		5309.71	181.804
5310.05	86.0186		5310.08	164.267
5310.41	99.519		5310.45	106.986
5310.78	114.263		5310.81	88.8312
5311.15	103.12		5311.18	103.404
5311.51	78.2567		5311.55	139.844
5311.88	44.9526		5311.92	170.387
5312.25	21.4841		5312.28	183.814
5312.61	20.5732		5312.65	183.721
5312.98	23.0215		5313.02	193.328
5313.35	25.8524		5313.39	215.14
5313.72	32.6774		5313.75	275.145
5314.08	49.2624		5314.12	296.668
5314.45	85.1422		5314.49	295.048
5314.82	116.4		5314.85	235.299
5315.19	127.191		5315.22	158.18
5315.55	108.348		5315.59	71.9113
5315.92	84.8249		5315.96	74.0931
5316.29	86.2316		5316.32	92.1472
5316.66	87.2938		5316.69	92.5105
5317.02	87.9656		5317.06	68.7018
5317.39	85.2304		5317.43	45.4832
5317.76	95.0397		5317.8	37.1737
5318.13	88.9968		5318.16	62.7005
5318.49	83.1664		5318.53	91.9222
5318.86	56.6153		5318.9	107.974
5319.23	30.8727		5319.27	138.087
5319.6	23.6207		5319.63	157.075
5319.97	51.5522		5320	180.405
5320.33	91.8629		5320.37	175.443
5320.7	112.256		5320.74	130.333
5321.07	114.04		5321.11	98.4925
5321.44	93.6029		5321.48	67.6422
5321.81	66.5066		5321.84	56.3441
5322.17	68.0653		5322.21	49.2957
5322.54	86.7418		5322.58	46.6065
5322.91	100.145		5322.95	47.3612
5323.28	121.12		5323.31	93.3877
5323.65	125.52		5323.68	205.945
5324.02	110.101		5324.05	301.731
5324.38	99.8329		5324.42	394.777
5324.75	76.6503		5324.79	394.608
5325.12	57.3676		5325.16	340.817
5325.49	46.2073		5325.53	289.911
5325.86	38.0146		5325.9	281.313
5326.23	38.66		5326.26	292.262
5326.6	51.2048		5326.63	251.13
5326.96	71.1546		5327	199.266
5327.33	83.3418		5327.37	125.374
5327.7	89.8047		5327.74	70.4046
5328.07	77.6194		5328.11	46.1653
5328.44	54.5818		5328.48	75.042
5328.81	40.5848		5328.84	159.875
5329.18	40.2665		5329.21	228.363
5329.55	68.1019		5329.58	243.932
5329.91	128.727		5329.95	240.802
5330.28	215.664		5330.32	244.116
5330.65	272.887		5330.69	239.647
5331.02	255.568		5331.06	255.815
5331.39	190.423		5331.43	243.999
5331.76	116.902		5331.8	247.415
5332.13	77.539		5332.17	295.075
5332.5	84.6711		5332.53	273.584
5332.87	88.4363		5332.9	249.753
5333.24	104.251		5333.27	218.659
5333.61	98.3162		5333.64	157.02
5333.98	98.0212		5334.01	127.96
5334.35	80.9182		5334.38	137.009
5334.72	63.4378		5334.75	162.607
5335.08	63.1985		5335.12	209.51
5335.45	78.3202		5335.49	178.532
5335.82	86.903		5335.86	174.114
5336.19	77.9095		5336.23	159.62
5336.56	58.9404		5336.6	200.708
5336.93	38.7663		5336.97	196.172
5337.3	35.0335		5337.34	168.416
5337.67	45.3574		5337.71	115.632
5338.04	54.4958		5338.08	99.2548
5338.41	57.471		5338.45	113.22
5338.78	62.729		5338.82	128.727
5339.15	78.7968		5339.19	135.175
5339.52	96.6837		5339.56	141.345
5339.89	111.999		5339.93	174.675
5340.26	91.7781		5340.3	178.17
5340.63	69.9093		5340.67	204.676
5341	61.4068		5341.04	229.662
5341.37	81.8902		5341.41	210.666
5341.74	126.555		5341.78	192.833
5342.11	143.902		5342.15	173.426
5342.48	140.767		5342.52	191.898
5342.85	143.414		5342.89	208.952
5343.22	139.493		5343.26	243.187
5343.59	118.312		5343.63	215.007
5343.96	129.422		5344	166.777
5344.33	134.534		5344.37	105.985
5344.7	140.386		5344.74	95.7291
5345.08	124.429		5345.11	126.737
5345.45	106.356		5345.48	221.044
5345.82	76.1524		5345.85	311.602
5346.19	57.328		5346.22	348.433
5346.56	57.3433		5346.6	283.343
5346.93	52.7949		5346.97	201.982
5347.3	70.0571		5347.34	92.095
5347.67	72.9736		5347.71	60.5677
5348.04	89.4224		5348.08	103.549
5348.41	102.219		5348.45	168.598
5348.78	130.641		5348.82	183.461
5349.15	165.85		5349.19	147.64
5349.52	195.639		5349.56	99.4096
5349.9	191.268		5349.93	83.8033
5350.27	162.411		5350.3	106.558
5350.64	127.337		5350.68	144.291
5351.01	105.118		5351.05	179.247
5351.38	94.1516		5351.42	186.106
5351.75	101.526		5351.79	200.486
5352.12	100.187		5352.16	200.777
5352.49	83.9111		5352.53	188.381
5352.87	59.3165		5352.9	175.653
5353.24	56.6021		5353.27	158.337
5353.61	73.4812		5353.65	160.941
5353.98	108.968		5354.02	156.438
5354.35	150.755		5354.39	149.487
5354.72	179.947		5354.76	146.567
5355.1	168.827		5355.13	163.486
5355.47	147.425		5355.5	180.923
5355.84	104.954		5355.88	152.629
5356.21	97.3669		5356.25	138.018
5356.58	90.5094		5356.62	121.252
5356.95	98.0032		5356.99	110.14
5357.32	101.751		5357.36	137.618
5357.7	107.744		5357.73	158.126
5358.07	97.4463		5358.11	192.032
5358.44	96.715		5358.48	225.087
5358.81	88.9769		5358.85	191.384
5359.19	95.6585		5359.22	174.197
5359.56	93.5185		5359.59	168.721
5359.93	92.4964		5359.97	142.456
5360.3	85.8945		5360.34	112.096
5360.67	102.962		5360.71	136.494
5361.05	104.456		5361.08	151.86
5361.42	101.387		5361.45	201.082
5361.79	88.3644		5361.83	208.078
5362.16	61.0488		5362.2	231.266
5362.53	47.8974		5362.57	258.589
5362.91	54.8653		5362.94	264.152
5363.28	62.245		5363.32	221.32
5363.65	74.4016		5363.69	154.327
5364.02	87.8357		5364.06	108.246
5364.4	90.95		5364.43	104.347
5364.77	98.9434		5364.81	120.641
5365.14	116.191		5365.18	114.78
5365.52	138.879		5365.55	140.73
5365.89	149.474		5365.93	133.857
5366.26	149.337		5366.3	124.658
5366.63	130.121		5366.67	116.039
5367.01	95.413		5367.04	142.838
5367.38	85.3543		5367.42	167.372
5367.75	87.8794		5367.79	192.227
5368.12	102.861		5368.16	214.027
5368.5	119.033		5368.53	206.674
5368.87	123.57		5368.91	183.031
5369.24	113.11		5369.28	130.223
5369.62	127.981		5369.65	90.2973
5369.99	136.728		5370.03	77.0046
5370.36	151.355		5370.4	133.986
5370.74	160.378		5370.77	210.583
5371.11	138.48		5371.15	253.625
5371.48	95.9275		5371.52	211.839
5371.86	65.5831		5371.89	146.982
5372.23	49.1074		5372.27	125.731
5372.6	39.33		5372.64	119.809
5372.98	31.0612		5373.01	189.272
5373.35	53.0352		5373.39	234.395
5373.72	68.8268		5373.76	237.264
5374.1	77.2231		5374.13	194.892
5374.47	88.2443		5374.51	124.113
5374.85	76.7846		5374.88	92.9779
5375.22	74.6828		5375.26	75.3223
5375.59	78.6881		5375.63	96.6344
5375.97	70.2284		5376	118.963
5376.34	49.5148		5376.38	192.849
5376.71	42.3108		5376.75	245.453
5377.09	41.4156		5377.12	271.407
5377.46	36.7326		5377.5	261.089
5377.84	30.3296		5377.87	238.425
5378.21	23.3801		5378.25	215.038
5378.58	21.3209		5378.62	190.291
5378.96	21.0407		5378.99	178.617
5379.33	30.8959		5379.37	165.505
5379.71	41.8822		5379.74	128.424
5380.08	56.736		5380.12	102.929
5380.45	68.9646		5380.49	107.312
5380.83	90.2955		5380.87	131.283
5381.2	124.063		5381.24	132.805
5381.58	162.931		5381.61	133.506
5381.95	164.702		5381.99	100.35
5382.33	134.367		5382.36	98.3694
5382.7	109.107		5382.74	139.034
5383.07	92.9834		5383.11	178.315
5383.45	89.5703		5383.49	183.915
5383.82	72.3357		5383.86	154.022
5384.2	63.1552		5384.24	110.884
5384.57	61.8076		5384.61	98.9518
5384.95	78.5184		5384.98	129.44
5385.32	105.635		5385.36	134.088
5385.7	121.539		5385.73	164.821
5386.07	108.395		5386.11	134.427
5386.45	89.1075		5386.48	136.078
5386.82	69.2566		5386.86	132.195
5387.2	45.3388		5387.23	158.18
5387.57	46.0859		5387.61	171.896
5387.95	48.0047		5387.98	158.726
5388.32	45.2855		5388.36	94.5404
5388.7	32.0116		5388.73	114.727
5389.07	15.7642		5389.11	121.742
5389.45	10.0991		5389.48	144.171
5389.82	20.5212		5389.86	127.511
5390.2	38.19		5390.23	97.3074
5390.57	62.9212		5390.61	60.6373
5390.95	78.8287		5390.99	80.1616
5391.32	80.7178		5391.36	110.594
5391.7	75.722		5391.74	165.746
5392.07	76.3635		5392.11	204.286
5392.45	79.747		5392.49	216.895
5392.83	119.335		5392.86	233.05
5393.2	166.724		5393.24	207.571
5393.58	208.654		5393.61	194.413
5393.95	274.408		5393.99	188.784
5394.33	286.53		5394.37	222.204
5394.7	268.303		5394.74	260.097
5395.08	220.866		5395.12	327.769
5395.46	172.375		5395.49	402.047
5395.83	123.486		5395.87	460.762
5396.21	115.529		5396.24	522.537
5396.58	149.51		5396.62	516.987
5396.96	206.633		5397	551.499
5397.34	250.98		5397.37	645.235
5397.71	307.264		5397.75	707.502
5398.09	330.586		5398.12	791.743
5398.46	362.101		5398.5	786.493
5398.84	384.548		5398.88	716.285
5399.22	404.274		5399.25	709.864
5399.59	357.666		5399.63	771.641
5399.97	327.695		5400.01	874.179
5400.35	351.476		5400.38	1028.27
5400.72	419.632		5400.76	1121.82
5401.1	472.977		5401.14	1173.04
5401.47	480.411		5401.51	1294.09
5401.85	532.372		5401.89	1390.7
5402.23	627.332		5402.26	1635.9
5402.6	818.907		5402.64	1792.19
5402.98	1058.69		5403.02	2164.51
5403.36	1455.77		5403.39	2733.83
5403.73	2111.79		5403.77	3520.27
5404.11	2831.99		5404.15	4360.69
5404.49	3168.47		5404.52	5029.85
5404.86	2875.45		5404.9	5286.96
5405.24	2187.01		5405.28	5225.36
5405.62	1527.83		5405.65	4927.39
5405.99	1232.39		5406.03	4732.11
5406.37	1131.33		5406.41	4436.71
5406.75	1218.24		5406.78	4119.27
5407.12	1281.93		5407.16	3982.45
5407.5	1370.3		5407.54	4210.19
5407.88	1294.36		5407.92	4722.79
5408.26	1193.95		5408.29	5307.96
5408.63	1118.18		5408.67	5505.1
5409.01	1036.28		5409.05	5189.52
5409.39	1017.14		5409.43	4758.55
5409.77	1087.09		5409.8	4294.34
5410.14	1136.84		5410.18	4016.41
5410.52	1133.33		5410.56	3993.79
5410.9	1149.14		5410.94	4073.79
5411.27	1117.07		5411.31	4344.03
5411.65	1036.92		5411.69	4540.83
5412.03	967.057		5412.07	4457.58
5412.41	867.798		5412.44	4445.18
5412.78	869.532		5412.82	4603.72
5413.16	962.612		5413.2	4756.36
5413.54	1120.63		5413.58	4647.48
5413.92	1175.05		5413.96	4387.37
5414.3	1118.88		5414.33	4049.52
5414.67	1105.07		5414.71	3766.81
5415.05	1092.81		5415.09	3611.3
5415.43	1088.08		5415.47	3549.28
5415.81	1123.85		5415.85	3504.28
5416.19	1130.11		5416.22	3379.03
5416.56	1153.34		5416.6	3344.36
5416.94	1097.33		5416.98	3450.26
5417.32	1093.99		5417.36	3522.7
5417.7	1055.09		5417.73	3584.08
5418.08	1002.27		5418.11	3541.61
5418.45	898.647		5418.49	3441.76
5418.83	821.242		5418.87	3179.09
5419.21	765.585		5419.25	2972.41
5419.59	727.65		5419.63	2719.8
5419.97	716.305		5420	2550.64
5420.35	710.417		5420.38	2402.86
5420.72	699.324		5420.76	2261.02
5421.1	717.992		5421.14	2088.96
5421.48	774.846		5421.52	2009.78
5421.86	787.974		5421.9	1914.24
5422.24	760.189		5422.27	1913.82
5422.62	663.193		5422.65	1848.02
5422.99	573.305		5423.03	1836.07
5423.37	568.983		5423.41	1802.89
5423.75	637.651		5423.79	1799.59
5424.13	677.738		5424.17	1702.11
5424.51	727.354		5424.55	1623.69
5424.89	722.965		5424.93	1486.11
5425.27	708.161		5425.31	1381.16
5425.65	659.893		5425.69	1252.84
5426.03	604.084		5426.06	1272.48
5426.4	540.122		5426.44	1359.12
5426.78	536.527		5426.82	1350.55
5427.16	558.51		5427.2	1276.51
5427.54	641.781		5427.58	1087.25
5427.92	714.398		5427.96	909.896
5428.3	823.522		5428.34	908.552
5428.68	926.002		5428.72	878.93
5429.06	986.755		5429.1	861.926
5429.44	954.97		5429.48	945.166
5429.82	853.138		5429.86	1116.47
5430.2	729.796		5430.23	1254.43
5430.58	686.579		5430.61	1236.3
5430.96	670.442		5430.99	1134.72
5431.34	654.416		5431.37	1085.67
5431.72	628.521		5431.75	1128.39
5432.1	598.734		5432.13	1135.36
5432.48	564.138		5432.51	1015.75
5432.85	579.936		5432.89	904.081
5433.23	617.965		5433.27	796.038
5433.61	673.549		5433.65	925.991
5433.99	703.295		5434.03	981.677
5434.37	691.913		5434.41	1015.95
5434.75	592.822		5434.79	973.207
5435.13	527.49		5435.17	938.946
5435.51	530.489		5435.55	922.615
5435.89	569.105		5435.93	862.688
5436.27	593.136		5436.31	908.474
5436.65	581.494		5436.69	999.164
5437.03	550.091		5437.07	1056.55
5437.41	505.968		5437.45	1049.02
5437.8	454.065		5437.83	901.832
5438.18	403.137		5438.21	669.604
5438.56	355.721		5438.59	482.832
5438.94	356.224		5438.97	431.941
5439.32	397.841		5439.35	485.279
5439.7	465.575		5439.73	547.303
5440.08	543.342		5440.11	592.777
5440.46	599.58		5440.49	625.258
5440.84	682.329		5440.88	601.198
5441.22	704.223		5441.26	602.38
5441.6	617.555		5441.64	627.766
5441.98	467.902		5442.02	644.467
5442.36	428.483		5442.4	646.973
5442.74	497.413		5442.78	643.342
5443.12	591.715		5443.16	639.442
5443.5	588.019		5443.54	671.223
5443.88	506.657		5443.92	761.182
5444.27	428.143		5444.3	813.138
5444.65	381.115		5444.68	839.317
5445.03	344.92		5445.06	765.117
5445.41	309.097		5445.45	650.548
5445.79	297.086		5445.83	595.13
5446.17	280.714		5446.21	547.921
5446.55	260.689		5446.59	528.785
5446.93	256.265		5446.97	542.307
5447.31	284.282		5447.35	613.886
5447.69	300.629		5447.73	632.163
5448.08	302.703		5448.11	594.75
5448.46	282.101		5448.5	518.509
5448.84	261.578		5448.88	466.656
5449.22	235.985		5449.26	418.827
5449.6	228.952		5449.64	449.221
5449.98	245.657		5450.02	499.251
5450.36	255.226		5450.4	494.601
5450.75	271.197		5450.78	471.785
5451.13	274.719		5451.17	448.059
5451.51	262.488		5451.55	443.896
5451.89	262.942		5451.93	469.288
5452.27	259.502		5452.31	470.923
5452.65	274.855		5452.69	464.586
5453.04	267.831		5453.07	467.823
5453.42	272.424		5453.46	487.799
5453.8	271.531		5453.84	532.123
5454.18	283.076		5454.22	511
5454.56	286.934		5454.6	418.085
5454.95	295.124		5454.98	368.239
5455.33	306.946		5455.37	395.884
5455.71	332.092		5455.75	483.878
5456.09	340.065		5456.13	587.779
5456.48	304.082		5456.51	663.953
5456.86	264.022		5456.9	703.549
5457.24	232.484		5457.28	719.967
5457.62	240.485		5457.66	601.47
5458	279.706		5458.04	490.565
5458.39	317.649		5458.43	407.576
5458.77	321.511		5458.81	417.743
5459.15	269.565		5459.19	445.435
5459.53	216.845		5459.57	451.292
5459.92	199.084		5459.95	403.95
5460.3	213.879		5460.34	373.8
5460.68	240.136		5460.72	334.124
5461.06	267.129		5461.1	323.038
5461.45	286.119		5461.48	390.334
5461.83	333.802		5461.87	435.673
5462.21	320.84		5462.25	475.414
5462.6	285.944		5462.63	475.377
5462.98	236.987		5463.02	412.558
5463.36	207.155		5463.4	378.853
5463.74	217.36		5463.78	327.454
5464.13	264.647		5464.17	284.792
5464.51	292.185		5464.55	338.642
5464.89	274.256		5464.93	364.069
5465.28	185.596		5465.31	415.963
5465.66	111.03		5465.7	406.684
5466.04	95.8288		5466.08	368.376
5466.43	118.699		5466.46	430.006
5466.81	160.421		5466.85	480.747
5467.19	187.014		5467.23	463.464
5467.58	205.688		5467.61	470.497
5467.96	176.025		5468	510.143
5468.34	160.472		5468.38	537.758
5468.73	145.013		5468.77	497.462
5469.11	171.757		5469.15	403.696
5469.49	202.223		5469.53	296.258
5469.88	225.437		5469.92	261.106
5470.26	195.233		5470.3	232.425
5470.65	173.097		5470.68	215.018
5471.03	151.161		5471.07	210.713
5471.41	158.036		5471.45	250.263
5471.8	168.316		5471.83	269.959
5472.18	191.322		5472.22	285.189
5472.56	252.905		5472.6	322.919
5472.95	273.199		5472.99	320.787
5473.33	263.864		5473.37	345.286
5473.72	220.803		5473.75	343.995
5474.1	203.604		5474.14	315.684
5474.48	226.187		5474.52	255.25
5474.87	287.811		5474.91	250.064
5475.25	311.223		5475.29	278.389
5475.64	317.236		5475.67	316.124
5476.02	293.862		5476.06	331.693
5476.4	247.193		5476.44	349.338
5476.79	189.594		5476.83	359.758
5477.17	145.612		5477.21	390.23
5477.56	142.534		5477.6	460.191
5477.94	171.312		5477.98	460.457
5478.33	241.469		5478.36	411.133
5478.71	301.47		5478.75	342.3
5479.1	352.045		5479.13	298.712
5479.48	358.545		5479.52	282.822
5479.86	335.03		5479.9	342.561
5480.25	280.322		5480.29	452.871
5480.63	224.383		5480.67	539.639
5481.02	195.978		5481.06	610.073
5481.4	205.118		5481.44	570.038
5481.79	235.131		5481.83	541.063
5482.17	264.564		5482.21	493.815
5482.56	284.969		5482.6	442.439
5482.94	273.491		5482.98	409.615
5483.33	232.123		5483.37	414.487
5483.71	193.253		5483.75	446.819
5484.1	180.333		5484.14	427.317
5484.48	193.183		5484.52	415.03
5484.87	234.711		5484.91	422.959
5485.25	254.447		5485.29	446.749
5485.64	231.388		5485.68	468.822
5486.02	198.711		5486.06	439.924
5486.41	188.494		5486.45	371.456
5486.8	176.298		5486.83	261.959
5487.18	167.824		5487.22	257.547
5487.57	156.547		5487.6	235.765
5487.95	152.926		5487.99	231.998
5488.34	179.531		5488.38	248.06
5488.72	243.747		5488.76	219.181
5489.11	338.838		5489.15	219.794
5489.49	389.072		5489.53	274.517
5489.88	385.782		5489.92	401.062
5490.27	330.778		5490.3	537.063
5490.65	273.136		5490.69	614.503
5491.04	234.69		5491.08	609.868
5491.42	194.162		5491.46	564.854
5491.81	176.393		5491.85	482.962
5492.19	157.117		5492.23	381.452
5492.58	180.497		5492.62	293.626
5492.97	231.945		5493.01	277.844
5493.35	307.435		5493.39	314.219
5493.74	390.392		5493.78	413.476
5494.12	462.755		5494.16	529.226
5494.51	495.312		5494.55	557.112
5494.9	467.251		5494.94	500.643
5495.28	418.037		5495.32	433.508
5495.67	395.752		5495.71	431.488
5496.06	384.921		5496.1	480.91
5496.44	386.329		5496.48	544.286
5496.83	365.889		5496.87	606.084
5497.22	339.855		5497.26	643.47
5497.6	334.774		5497.64	724.917
5497.99	328.178		5498.03	714.259
5498.38	367.871		5498.41	720.063
5498.76	415.707		5498.8	800.243
5499.15	440.493		5499.19	980.051
5499.54	434.067		5499.57	1076.12
5499.92	453.755		5499.96	1049.48
5500.31	434.454		5500.35	941.57
5500.7	376.723		5500.73	841.142
5501.08	332.872		5501.12	819.117
5501.47	374.688		5501.51	815.589
5501.86	443.905		5501.9	811.139
5502.24	486.792		5502.28	718.647
5502.63	484.297		5502.67	665.952
5503.02	450.621		5503.06	612.944
5503.41	412.965		5503.44	559.466
5503.79	443.726		5503.83	575.063
5504.18	456.717		5504.22	520.333
5504.57	419.473		5504.61	511.557
5504.95	377.418		5504.99	462.209
5505.34	360.767		5505.38	431.572
5505.73	352.245		5505.77	483.094
5506.12	334.09		5506.15	559.139
5506.5	349.325		5506.54	575.181
5506.89	369.141		5506.93	591.243
5507.28	419.861		5507.32	567.59
5507.67	459.122		5507.71	512.983
5508.05	428.904		5508.09	451.819
5508.44	346.973		5508.48	379.288
5508.83	278.303		5508.87	331.892
5509.22	220.777		5509.26	360.536
5509.6	200.815		5509.64	437.067
5509.99	223.03		5510.03	472.824
5510.38	277.227		5510.42	512.026
5510.77	310.066		5510.81	591.456
5511.16	331.289		5511.19	637.403
5511.55	336.798		5511.58	611.679
5511.93	364.923		5511.97	594.385
5512.32	390.333		5512.36	539.45
5512.71	433.357		5512.75	565.524
5513.1	443.153		5513.14	605.481
5513.48	442.173		5513.52	619.967
5513.87	377.793		5513.91	580.085
5514.26	308.218		5514.3	576.909
5514.65	266.521		5514.69	632.007
5515.04	273.861		5515.08	647.608
5515.43	292.394		5515.47	596.472
5515.81	271.598		5515.85	510.591
5516.2	251.691		5516.24	465.498
5516.59	243.828		5516.63	437.485
5516.98	264.884		5517.02	407.435
5517.37	309.788		5517.41	363.775
5517.76	327.12		5517.8	302.345
5518.15	295.887		5518.19	370.881
5518.54	239.413		5518.57	484.284
5518.92	187.736		5518.96	574.671
5519.31	189.462		5519.35	630.203
5519.7	196.187		5519.74	612.272
5520.09	190.477		5520.13	555.318
5520.48	195.005		5520.52	522.943
5520.87	216.691		5520.91	585.321
5521.26	260.327		5521.3	584.037
5521.65	261.467		5521.69	612.37
5522.04	227.814		5522.07	585.287
5522.43	181.626		5522.46	498.661
5522.81	159.708		5522.85	422.99
5523.2	202.639		5523.24	360.915
5523.59	273.788		5523.63	332.056
5523.98	321.13		5524.02	334.325
5524.37	297.802		5524.41	366.313
5524.76	261.88		5524.8	411.376
5525.15	247.968		5525.19	442.373
5525.54	247.731		5525.58	460.801
5525.93	274.333		5525.97	445.12
5526.32	318.558		5526.36	388.519
5526.71	379.654		5526.75	326.805
5527.1	416.11		5527.14	295.96
5527.49	414.71		5527.53	317.072
5527.88	390.096		5527.92	383.848
5528.27	370.231		5528.31	475.366
5528.66	340.833		5528.7	489.473
5529.05	281.949		5529.09	431.716
5529.44	216.949		5529.48	412.807
5529.83	185.243		5529.87	428.904
5530.22	182.401		5530.26	554.54
5530.61	202.815		5530.65	643.84
5531	226.703		5531.04	622.683
5531.39	226.51		5531.43	511.685
5531.78	213.712		5531.82	351.18
5532.17	180.273		5532.21	256.958
5532.56	156.071		5532.6	197.64
5532.95	183.601		5532.99	250.749
5533.34	254.561		5533.38	297.537
5533.73	337.259		5533.77	330.93
5534.12	376.199		5534.16	329.229
5534.51	358.95		5534.55	347.144
5534.9	309.79		5534.94	340.534
5535.29	230.384		5535.33	348.514
5535.68	175.641		5535.72	352.717
5536.07	149.327		5536.11	422.283
5536.46	126.906		5536.5	465.181
5536.85	126.615		5536.89	423.134
5537.24	134.782		5537.28	345.775
5537.63	156.004		5537.67	318.694
5538.02	165.999		5538.06	311.763
5538.42	163.495		5538.45	380.497
5538.81	143.897		5538.85	384.503
5539.2	133.165		5539.24	344.829
5539.59	138.311		5539.63	327.713
5539.98	176.502		5540.02	307.166
5540.37	216.33		5540.41	304.539
5540.76	262.248		5540.8	356.252
5541.15	259.589		5541.19	379.96
5541.54	250.113		5541.58	390.942
5541.94	231.429		5541.97	444.265
5542.33	192.995		5542.36	461.756
5542.72	175.88		5542.76	435.607
5543.11	170.871		5543.15	457.068
5543.5	155.289		5543.54	438.596
5543.89	159.081		5543.93	334.973
5544.28	199.852		5544.32	255.247
5544.67	250.923		5544.71	226.666
5545.07	277.934		5545.1	276.893
5545.46	283.303		5545.5	317.769
5545.85	240.963		5545.89	277.741
5546.24	195.649		5546.28	226.372
5546.63	187.19		5546.67	252.386
5547.02	205.777		5547.06	320.192
5547.42	241.613		5547.45	434.574
5547.81	240.643		5547.85	507.275
5548.2	259.658		5548.24	537.514
5548.59	240.261		5548.63	494.497
5548.98	255.496		5549.02	445.764
5549.38	282.282		5549.41	371.125
5549.77	324.576		5549.81	328.337
5550.16	320.111		5550.2	319.332
5550.55	349.351		5550.59	387.265
5550.94	340.792		5550.98	421.026
5551.34	292.769		5551.38	427.935
5551.73	236.204		5551.77	363.815
5552.12	217.469		5552.16	293.327
5552.51	230.068		5552.55	250.463
5552.9	228.757		5552.94	266.669
5553.3	218.463		5553.34	291.001
5553.69	188.642		5553.73	279.766
5554.08	150.194		5554.12	207.291
5554.48	163.504		5554.52	189.105
5554.87	209.013		5554.91	212.763
5555.26	243.812		5555.3	264.632
5555.65	255.066		5555.69	281.985
5556.05	251.674		5556.09	241.371
5556.44	207.676		5556.48	178.808
5556.83	152.735		5556.87	140.732
5557.22	128.075		5557.26	151.144
5557.62	101.87		5557.66	199.532
5558.01	147.737		5558.05	259.546
5558.4	211.868		5558.44	298.305
5558.8	290.348		5558.84	295.62
5559.19	346.796		5559.23	264.734
5559.58	366.158		5559.62	285.021
5559.98	312.571		5560.02	341.88
5560.37	274.031		5560.41	357.379
5560.76	221.81		5560.8	317.667
5561.15	203.062		5561.19	232.302
5561.55	195.048		5561.59	195.636
5561.94	175.138		5561.98	253.742
5562.34	167.672		5562.37	363.517
5562.73	170.435		5562.77	471.928
5563.12	197.587		5563.16	563.241
5563.52	214.069		5563.56	568.822
5563.91	237.415		5563.95	530.593
5564.3	244.681		5564.34	515.26
5564.7	269.819		5564.73	503.55
5565.09	295.841		5565.13	500.864
5565.48	304.641		5565.52	511.237
5565.88	317.593		5565.92	470.819
5566.27	334.88		5566.31	433.927
5566.66	338.953		5566.7	388.231
5567.06	312.75		5567.1	389.764
5567.45	302.746		5567.49	448.046
5567.85	319.675		5567.89	491.71
5568.24	365.125		5568.28	493.44
5568.63	372.314		5568.67	557.756
5569.03	335.785		5569.07	575.048
5569.42	310.733		5569.46	598.91
5569.82	292.458		5569.86	580.409
5570.21	304.318		5570.25	530.243
5570.6	289.21		5570.65	540.834
5571	241.076		5571.04	604.085
5571.39	233.187		5571.43	700.615
5571.79	264.243		5571.83	824.365
5572.18	374.709		5572.22	880.874
5572.58	461.707		5572.62	848.752
5572.97	493.142		5573.01	736.945
5573.37	511.469		5573.4	711.59
5573.76	527.012		5573.8	788.318
5574.15	546.007		5574.19	983.941
5574.55	586.573		5574.59	1184.1
5574.94	600.211		5574.98	1357.34
5575.34	544.601		5575.38	1435.66
5575.73	513.406		5575.77	1544.15
5576.13	558.709		5576.17	1564.44
5576.52	643.778		5576.56	1377.74
5576.92	689.179		5576.96	1176.33
5577.31	653.757		5577.35	1079.03
5577.71	532.126		5577.75	1050.79
5578.1	419.231		5578.14	1060.97
5578.5	353.315		5578.54	1078.09
5578.89	328.295		5578.93	1101.25
5579.29	323.291		5579.33	1136.46
5579.69	338.834		5579.72	1126.72
5580.08	338.986		5580.12	1057.17
5580.48	335.547		5580.52	950.212
5580.87	337.272		5580.91	913.687
5581.27	376.196		5581.31	935.144
5581.66	432.546		5581.7	1004.62
5582.06	476.744		5582.1	1148.66
5582.45	528.235		5582.49	1238.36
5582.85	542.947		5582.89	1236.13
5583.24	478.066		5583.28	1292.22
5583.64	433.307		5583.68	1274.03
5584.03	377.194		5584.07	1176.81
5584.43	362.574		5584.47	1058.03
5584.83	403.722		5584.87	1008.23
5585.22	425.581		5585.26	928.795
5585.62	423.619		5585.66	788.946
5586.01	404.898		5586.05	724.469
5586.41	400.617		5586.45	692.402
5586.81	429.024		5586.85	723.511
5587.2	487.272		5587.24	734.543
5587.6	504.254		5587.64	766.98
5587.99	450.096		5588.03	767.244
5588.39	349.142		5588.43	746.123
5588.79	272.368		5588.83	732.376
5589.18	286.011		5589.22	715.078
5589.58	349.138		5589.62	687.562
5589.98	396.978		5590.01	659.118
5590.37	399.645		5590.41	632.588
5590.77	346.091		5590.81	642.078
5591.16	288.651		5591.2	716.258
5591.56	245.561		5591.6	806.822
5591.96	195.532		5592	832.177
5592.35	190.972		5592.39	792.24
5592.75	190.664		5592.79	677.389
5593.15	230.24		5593.19	528.245
5593.54	268.788		5593.58	422.527
5593.94	259.374		5593.98	426.827
5594.34	236.771		5594.38	524.857
5594.73	214.906		5594.77	608.78
5595.13	176.203		5595.17	621.89
5595.53	150.727		5595.57	575.787
5595.92	133.172		5595.96	491.829
5596.32	127.701		5596.36	446.209
5596.72	185.658		5596.76	392.125
5597.11	289.35		5597.15	383.73
5597.51	346.888		5597.55	364.169
5597.91	351.968		5597.95	400.022
5598.31	311.342		5598.35	427.75
5598.7	301.266		5598.74	501.038
5599.1	283.99		5599.14	582.03
5599.5	264.21		5599.54	660.111
5599.9	246.952		5599.94	633.828
5600.29	203.653		5600.33	537.15
5600.69	140.208		5600.73	506.153
5601.09	113.297		5601.13	508.433
5601.49	134.899		5601.52	511.137
5601.88	179.736		5601.92	477.041
5602.28	246.737		5602.32	529.797
5602.68	255.801		5602.72	542.818
5603.08	250.221		5603.12	482.554
5603.47	218.64		5603.51	345.812
5603.87	186.21		5603.91	271.944
5604.27	187.159		5604.31	218.347
5604.67	206.743		5604.71	286.777
5605.06	193.663		5605.1	402.217
5605.46	169.306		5605.5	510.055
5605.86	124.738		5605.9	532.908
5606.26	91.5582		5606.3	564.684
5606.66	109.991		5606.7	540.66
5607.06	171.389		5607.1	517.464
5607.45	263.337		5607.49	469.423
5607.85	331.337		5607.89	407.381
5608.25	352.512		5608.29	391.898
5608.65	368.555		5608.69	476.379
5609.05	368.432		5609.09	628.557
5609.44	343.401		5609.48	662.811
5609.84	335.411		5609.88	632.63
5610.24	343.728		5610.28	520.28
5610.64	322.474		5610.68	507.969
5611.04	298.114		5611.08	506.835
5611.44	226.793		5611.48	568.335
5611.84	208.521		5611.88	605.487
5612.23	223.538		5612.27	631.261
5612.63	235.669		5612.67	493.324
5613.03	272.494		5613.07	425.538
5613.43	293.584		5613.47	355.646
5613.83	260.287		5613.87	342.829
5614.23	216.374		5614.27	352.761
5614.63	178.936		5614.67	435.62
5615.03	158.661		5615.07	485.483
5615.43	167.537		5615.47	538.854
5615.82	211.802		5615.86	601.332
5616.22	246.82		5616.26	595.104
5616.62	274.872		5616.66	577.434
5617.02	268.283		5617.06	561.667
5617.42	249.554		5617.46	587.277
5617.82	231.987		5617.86	565.684
5618.22	201.007		5618.26	508.226
5618.62	179.874		5618.66	483.157
5619.02	186.075		5619.06	452.722
5619.42	206.13		5619.46	441.536
5619.82	221.785		5619.86	433.48
5620.22	232.415		5620.26	401.874
5620.62	199.662		5620.66	382.187
5621.02	174.072		5621.06	345.397
5621.42	177.602		5621.46	298.512
5621.82	190.304		5621.86	288.369
5622.22	211.999		5622.26	311.317
5622.61	229.28		5622.65	391.537
5623.02	205.421		5623.06	480.29
5623.41	195.313		5623.45	517.16
5623.81	193.355		5623.85	549.804
5624.22	180.626		5624.26	535.831
5624.61	171.828		5624.65	496.618
5625.02	152.983		5625.06	456.122
5625.41	132.156		5625.45	435.346
5625.81	156.355		5625.85	391.044
5626.22	214.48		5626.26	342.825
5626.62	262.611		5626.66	308.133
5627.02	288.748		5627.06	317.564
5627.42	293.346		5627.46	319.594
5627.82	279.104		5627.86	326.338
5628.22	269.401		5628.26	305.018
5628.62	261.869		5628.66	321.285
5629.02	221.818		5629.06	307.623
5629.42	162.727		5629.46	296.632
5629.82	129.267		5629.86	292.729
5630.22	128.466		5630.26	314.456
5630.62	161.648		5630.66	316.925
5631.02	162.308		5631.06	286.904
5631.42	138.394		5631.46	278.469
5631.82	115.053		5631.86	254.632
5632.22	102.011		5632.26	259.952
5632.62	116.425		5632.66	255.96
5633.02	139.62		5633.06	246.563
5633.43	179.926		5633.47	201.403
5633.83	213.31		5633.87	135.827
5634.23	216.077		5634.27	96.9511
5634.63	188.367		5634.67	118.776
5635.03	167.267		5635.07	164.951
5635.43	140.976		5635.47	208.54
5635.83	112.525		5635.87	233.891
5636.23	99.5981		5636.27	247.713
5636.64	76.4389		5636.68	273.433
5637.04	92.6052		5637.08	281.614
5637.44	129.304		5637.48	303.41
5637.84	179.959		5637.88	278.323
5638.24	183.418		5638.28	216.037
5638.64	160.644		5638.68	184.109
5639.04	140.138		5639.08	164.774
5639.44	111.312		5639.48	143.939
5639.85	105.632		5639.89	157.825
5640.25	125.416		5640.29	202.907
5640.65	140.744		5640.69	269.984
5641.05	121.215		5641.09	352.641
5641.45	98.2718		5641.49	403.2
5641.85	99.1954		5641.9	396.402
5642.26	105.416		5642.3	333.597
5642.66	108.212		5642.7	282.002
5643.06	97.1694		5643.1	229.774
5643.46	80.4702		5643.5	163.642
5643.86	79.015		5643.9	123.171
5644.27	110.696		5644.31	140.454
5644.67	161.009		5644.71	189.386
5645.07	208.865		5645.11	221.199
5645.47	227.46		5645.51	254.745
5645.88	201.002		5645.92	268.963
5646.28	135.308		5646.32	244.845
5646.68	82.9809		5646.72	202.442
5647.08	75.9392		5647.12	173.104
5647.48	108.527		5647.53	174.688
5647.89	122.28		5647.93	178.16
5648.29	110.519		5648.33	202.754
5648.69	84.8605		5648.73	198.486
5649.1	56.8235		5649.14	162.567
5649.5	40.4389		5649.54	147.948
5649.9	43.5077		5649.94	145.341
5650.3	46.3058		5650.34	165.15
5650.71	45.0334		5650.75	190.106
5651.11	70.6423		5651.15	175.966
5651.51	124.061		5651.55	220.534
5651.91	179.415		5651.96	253.136
5652.32	198.415		5652.36	287.969
5652.72	198.33		5652.76	331.378
5653.12	198.387		5653.16	311.119
5653.53	224.971		5653.57	228.551
5653.93	219.945		5653.97	258.55
5654.33	177.234		5654.37	306.519
5654.74	115.288		5654.78	293.025
5655.14	60.2061		5655.18	264.255
5655.54	37.1937		5655.58	286.343
5655.95	39.6762		5655.99	321.501
5656.35	42.7353		5656.39	390.748
5656.75	39.6809		5656.79	397.826
5657.16	24.9425		5657.2	385.916
5657.56	46.4483		5657.6	306.701
5657.96	79.039		5658	264.703
5658.37	94.5817		5658.41	201.405
5658.77	90.4818		5658.81	195.361
5659.18	90.9384		5659.22	198.797
5659.58	82.6146		5659.62	221.741
5659.98	101.867		5660.02	262.41
5660.39	113.082		5660.43	268.071
5660.79	128.548		5660.83	252.373
5661.19	157.807		5661.23	192.404
5661.6	161.572		5661.64	145.435
5662	132.519		5662.04	108.987
5662.41	104.967		5662.45	93.2706
5662.81	114.778		5662.85	126.868
5663.21	156.937		5663.25	158.032
5663.62	190.014		5663.66	192.168
5664.02	201.351		5664.06	196.832
5664.43	172.685		5664.47	193.244
5664.83	136.152		5664.87	229.786
5665.23	87.7101		5665.28	283.593
5665.64	70.0619		5665.68	319.547
5666.04	68.2284		5666.08	272.344
5666.45	87.3552		5666.49	210.294
5666.85	106.369		5666.89	151.88
5667.26	114.398		5667.3	179.047
5667.66	96.5975		5667.7	228.904
5668.07	96.0666		5668.11	307.12
5668.47	104.314		5668.51	348.804
5668.88	117.442		5668.92	370.182
5669.28	120.65		5669.32	378.583
5669.69	100.234		5669.73	310.865
5670.09	81.9798		5670.13	247.527
5670.5	103.32		5670.54	240.285
5670.9	139.549		5670.94	210.718
5671.31	152.931		5671.35	198.368
5671.71	142.281		5671.75	185.435
5672.11	124.632		5672.16	183.94
5672.52	137.821		5672.56	183.311
5672.93	158.521		5672.97	201.965
5673.33	182.148		5673.37	192.342
5673.74	186.599		5673.78	155.471
5674.14	196.071		5674.18	152.61
5674.55	209.926		5674.59	173.442
5674.95	244.183		5674.99	225.605
5675.36	255.403		5675.4	270.347
5675.76	229.317		5675.8	268.563
5676.17	190.984		5676.21	255.303
5676.57	142.036		5676.61	244.61
5676.98	94.7558		5677.02	251.254
5677.39	74.5983		5677.43	297.491
5677.79	82.9455		5677.83	306.744
5678.2	80.6894		5678.24	293.109
5678.6	73.7176		5678.64	293.15
5679.01	58.1475		5679.05	275.916
5679.41	60.7043		5679.45	280.842
5679.82	64.2993		5679.86	304.13
5680.23	70.8361		5680.27	331.434
5680.63	79.3217		5680.67	305.142
5681.04	85.2026		5681.08	296.241
5681.44	90.9713		5681.48	260.141
5681.85	113.514		5681.89	239.716
5682.26	124.675		5682.3	230.377
5682.66	126.348		5682.7	252.306
5683.07	142.577		5683.11	313.143
5683.48	128.542		5683.52	302.42
5683.88	121.638		5683.92	243.013
5684.29	105.21		5684.33	210.585
5684.69	99.9676		5684.73	214.274
5685.1	87.0627		5685.14	253.457
5685.51	89.3723		5685.55	292.925
5685.91	73.6209		5685.95	308.436
5686.32	79.0642		5686.36	276.86
5686.73	124.013		5686.77	206.808
5687.13	196.387		5687.17	224.242
5687.54	252.868		5687.58	329.418
5687.95	251.292		5687.99	472.113
5688.35	193.185		5688.4	514.564
5688.76	117.144		5688.8	474.309
5689.17	67.9196		5689.21	465.985
5689.57	69.9449		5689.62	505.522
5689.98	82.9895		5690.02	587.552
5690.39	106.96		5690.43	627.899
5690.8	121.293		5690.84	560.605
5691.2	123.801		5691.24	417.416
5691.61	123.143		5691.65	304.344
5692.02	149.151		5692.06	277.569
5692.42	169.503		5692.47	315.717
5692.83	194.844		5692.87	421.081
5693.24	197.365		5693.28	535.159
5693.65	170.647		5693.69	575.037
5694.05	152.18		5694.1	508.808
5694.46	165.755		5694.5	389.036
5694.87	166.018		5694.91	316.686
5695.28	154.789		5695.32	296.885
5695.68	139.44		5695.73	387.02
5696.09	139.744		5696.13	462.592
5696.5	146.228		5696.54	488.89
5696.91	155.207		5696.95	539.062
5697.31	168.115		5697.36	523.699
5697.72	175.771		5697.76	496.074
5698.13	203.026		5698.17	467.332
5698.54	239.962		5698.58	443.08
5698.95	271.221		5698.99	392.026
5699.35	266.576		5699.4	328.034
5699.76	237.287		5699.8	301.99
5700.17	191.309		5700.21	354.797
5700.58	161.868		5700.62	387.435
5700.99	170.471		5701.03	415.607
5701.4	207.602		5701.44	454.18
5701.8	245.019		5701.84	476.05
5702.21	266.437		5702.25	534.356
5702.62	286.449		5702.66	618.002
5703.03	314.072		5703.07	720.455
5703.44	352.844		5703.48	710.791
5703.85	315.254		5703.89	654.918
5704.25	227.56		5704.3	597.935
5704.66	160.935		5704.7	603.663
5705.07	167.273		5705.11	605.707
5705.48	204.486		5705.52	624.607
5705.89	248.665		5705.93	641.421
5706.3	239.36		5706.34	602.5
5706.71	232.905		5706.75	552.459
5707.11	249.085		5707.16	547.384
5707.52	282.438		5707.56	566.013
5707.93	355.164		5707.97	576.374
5708.34	455.005		5708.38	565.147
5708.75	462.856		5708.79	587.376
5709.16	394.82		5709.2	667.654
5709.57	301.622		5709.61	809.562
5709.98	245.963		5710.02	921.299
5710.39	266.512		5710.43	939.843
5710.8	336.202		5710.84	856.429
5711.2	454.859		5711.25	845.838
5711.61	558.959		5711.66	941.785
5712.02	627.88		5712.06	1224.9
5712.43	668.25		5712.48	1468.32
5712.84	634.026		5712.88	1612.36
5713.25	583.286		5713.29	1665.32
5713.66	487.874		5713.7	1733.78
5714.07	430.89		5714.11	1680.31
5714.48	422.378		5714.52	1588.19
5714.89	466.054		5714.93	1503.86
5715.3	502.649		5715.34	1506.35
5715.71	530.628		5715.75	1722.19
5716.12	576.966		5716.16	2023.88
5716.53	693.13		5716.57	2259.22
5716.94	827.818		5716.98	2455.9
5717.35	999.526		5717.39	2724.92
5717.76	1213.68		5717.8	3198.12
5718.17	1471.59		5718.21	3689.5
5718.58	1938.84		5718.62	4116.09
5718.99	2514.23		5719.03	4365.27
5719.4	2868.46		5719.44	4346.18
5719.81	2789.08		5719.85	4555.99
5720.22	2525.12		5720.26	5018.25
5720.63	2809.44		5720.67	6592.27
5721.04	4239.34		5721.08	9414.93
5721.45	6952.11		5721.49	13833.6
5721.86	10099.6		5721.9	19013.5
5722.27	12174.7		5722.31	22652.4
5722.68	12062.9		5722.72	23449.8
5723.09	10249.8		5723.13	21840.4
5723.5	8115.16		5723.55	19954.7
5723.91	6821.43		5723.96	18746.8
5724.32	6489.15		5724.37	18218.6
5724.73	6562.99		5724.78	17829.1
5725.15	6546.75		5725.19	17370.9
5725.56	6224.56		5725.6	17131.2
5725.97	5743.13		5726.01	17251.8
5726.38	5386.09		5726.42	17923.7
5726.79	5342.03		5726.83	18627.7
5727.2	5234.55		5727.24	18582
5727.61	5196.76		5727.65	18276.6
5728.02	5139.73		5728.06	17146.1
5728.43	5068.8		5728.48	16665.9
5728.85	4961.31		5728.89	16314.1
5729.26	4857.95		5729.3	16476.9
5729.67	4883.93		5729.71	16436.3
5730.08	4889.91		5730.12	16532.8
5730.49	4973.91		5730.53	17150.8
5730.9	5086.78		5730.94	18293.1
5731.31	5220.79		5731.35	19756
5731.73	5377.83		5731.77	20731.9
5732.14	5230.35		5732.18	20739.5
5732.55	4884.23		5732.59	20388
5732.96	4505.31		5733	20065.6
5733.37	4217.57		5733.41	19545.5
5733.78	3998.65		5733.82	18888.9
5734.19	3849.35		5734.24	18117.2
5734.61	3784.54		5734.65	17121.6
5735.02	3945.87		5735.06	16008.8
5735.43	4077.73		5735.47	15209.9
5735.84	4186.03		5735.88	14400.4
5736.25	3981.21		5736.3	13479.2
5736.67	3745.6		5736.71	12802.3
5737.08	3569.71		5737.12	12528.1
5737.49	3606.58		5737.53	12870.9
[truncated: 6,763 more rows]

## Sheet: Figure 1d
			c [µM]	kobs [s-1]	Std. error of kobs [s-1]	n				KI [M]		kinact [s-1]		kapp [M-1 s-1]
		DPP8	50	0.0001589	6.232e-06	3				best fit	Std Error	best fit	Std. error
			25	0.0001308	5.983e-06	3			DPP4	1.396e-07	7.764e-08	0.00516	0.0009994	36962.8
			6.25	4.011e-05	7.833e-06	3			DPP8	2.114e-05	6.062e-06	0.0002298	2.687e-05	10.8704
			1.5625	3.383e-05	5.45e-06	3			DPP9	7.334e-07	3.287e-07	0.0002328	2.835e-05	317.426
		DPP9	5	0.0002112	4.833e-06	3
			1.25	0.0001295	3.375e-05	3
			0.15625	6.239e-05	7.31e-06	3
			0	3.537e-05	2.953e-06	3
		DPP4	0.5	0.00436	3.912e-05	3
			0.25	0.002981	3.218e-05	3
			0.125	0.002104	2.47e-05	3
			0.015625	0.001665	2.728e-05	3

## Sheet: Figure 3b
Student's t-test FP/DMSO		Student's t-test Sulphostin/FP
-Log10 p-value (FP/DMSO)	Log2-fold change (FP/DMSO)	-Log10 p-value (Sulphostin/FP)	Log2-fold change (Sulphostin/FP)	Majority protein IDs	Protein names	Gene names
0.138591	-0.429279	0.464826	0.830883	A0A024QZP7;P06493;E5RIU6	Cyclin-dependent kinase 1	CDC2;CDK1
0.525548	-0.974017	0.619567	1.01958	A0A024R4E5;Q00341;H0Y394	Vigilin	HDLBP
0.565253	0.878089	0.654672	-0.909283	A0A075B6F6;A0A0S2Z6F0;A0A3B3IT72;A0A3B3IUB5;Q8TCT9;A0A0C4DGU3	Minor histocompatibility antigen H13	HM13
2.32242	3.12775	0.0779654	-0.0391364	H0YN88;A0A075B716;H3BNC9;P08708;H0YN73	40S ribosomal protein S17	RPS17
0.0116348	-0.043067	0.000436866	0.0015521	A0A087WUK2;O14979	Heterogeneous nuclear ribonucleoprotein D-like	HNRNPDL
0.947752	-1.61121	0.852477	1.57049	A0A087WZG9;A0A087WXK2;A0A087WUL4;A0A087WX23;Q86TG7	Retrotransposon-derived protein PEG10	PEG10
0.229843	-0.329669	0.0781807	0.101053	A0A087WUN7;H0YJ40;G3V4X6;G3V2S9;Q9GZT3;H0YJW7	SRA stem-loop-interacting RNA-binding protein, mitochondrial	SLIRP
1.28303	-1.38585	0.727425	0.894415	A0A087WUT6;O60841	Eukaryotic translation initiation factor 5B	EIF5B
0.0796696	0.240594	0.341307	0.765763	A0A087WUV8;A0A7P0TA85;P35613;A0A7P0T8A7;A0A7P0TB04;R4GMX5;I3L192	Basigin	BSG
0.535309	-1.2722	0.419384	1.08697	A0A087WVM4;B7ZM99;Q6UB35	Monofunctional C1-tetrahydrofolate synthase, mitochondrial	MTHFD1L
0.769329	-0.326123	0.850615	0.421474	A0A087WVQ6;Q00610	Clathrin heavy chain;Clathrin heavy chain 1	CLTC
0.00780534	-0.0168042	0.091011	-0.0774546	A0A7I2V641;A0A087WW66;Q99460;A0A7I2V523;A0A7I2V479;A0A7I2YQY1;A0A7I2V262;A0A7I2V5C8;A0A7P0MW50;A0A7I2V2K8;A0A7I2V4X0;A0A7I2YQI9	26S proteasome non-ATPase regulatory subunit 1	PSMD1
0.31146	-0.662844	0.63998	0.662656	A0A087WWU8;D6R904		TPM3
0.110152	-0.441414	0.538972	1.20782	A0A087WXM6;J3QQT2;J3KRX5;A0A0A6YYL6;P18621;J3QLC8;A0A0A0MRF8;J3KRB3;A0A087WWH0;J3QS96;A0A087WY81	60S ribosomal protein L17	RPL17;RPL17-C18orf32
0.13075	0.411779	0.565937	1.09701	C9JTK4;H7C4C3;A0A087WY71;C9JGT8;C9JPV8;E9PFW3;Q96CW1;A0A8I5KWD3;C9JJD3;A0A8I5QJU5;C9JJ47	AP-2 complex subunit mu	AP2M1
0.25874	0.861073	0.111354	0.0613475	Q15185;A0A087WYT3;B4DDC6	Prostaglandin E synthase 3	PTGES3
0.276583	-0.39449	1.0528	0.398501	A0A087WZ71;A0A7I2V430;A0A7I2V4F0;Q92499;A0A087X2G1;A0A7I2YQ77;A0A7I2V2M5;A0A7I2V4J3;A0A7I2V5X8;A0A7I2V421	ATP-dependent RNA helicase DDX1	DDX1
0.654462	-1.60167	1.68789	2.50589	Q2TAM5;E9PKH5;A0A087X0W8;Q04206;E9PI38;E9PQS6;E9PKV4	Transcription factor p65	RELA
6.12994	9.15556	0.518161	-0.913461	A0A087X1K9;O75608;B4DP64;E5RGR0;E5RJ48	Acyl-protein thioesterase 1	LYPLA1
1.08479	0.711921	0.389499	-0.427443	H0YM70;A0A087X1Z3;Q9UL46;H0YKU2	Proteasome activator complex subunit 2	PSME2
0.402352	-0.602619	0.90264	0.776937	A0A087X253;P63010;A0A087WYD1;A0A087WU93;A0A087WZQ6	AP-2 complex subunit beta	AP2B1
0.199748	0.621583	0.217099	-0.66253	A0A087X2D0;P84103	Serine/arginine-rich splicing factor 3	SRSF3
0.393798	0.799039	0.214823	-0.135438	A0A087X2I1;P62333;H0YJC0	26S protease regulatory subunit 10B	PSMC6
0.0168607	-0.0505404	0.327158	0.661935	P30566;A0A7P0Z472;A0A7P0T9A7;A0A096LNY6;A0A1B0GTJ7;A0A1B0GWJ0;A0A7P0T8E4;A0A0A6YY92;A0A096LNY5;A0A1B0GTG9;A0A1B0GWF8	Adenylosuccinate lyase	ADSL
0.0484583	-0.140389	0.728235	0.725772	A0A0A0MR02;P45880;Q5JSD2;Q5JSD1	Voltage-dependent anion-selective channel protein 2	VDAC2
0.118418	-0.269607	0.814999	0.769657	Q5T092;A0A0A0MR06;Q5T091;O15258;Q5T093	Protein RER1	RER1
0.0940315	0.191694	0.0755821	-0.123417	A0A0A0MRA5;B7Z4B8;Q9BUJ2;M0QYZ0;M0R203;M0QZV6;M0R0K8	Heterogeneous nuclear ribonucleoprotein U-like protein 1	HNRNPUL1
1.01789	-1.39581	1.47566	1.48286	A0A0A0MRI2;Q9UNH7	Sorting nexin-6;Sorting nexin-6, N-terminally processed	SNX6
1.14534	2.35034	0.0203843	0.0151544	A0A3F2YNX8;A0A0A0MRJ6;P22061;F6S8N6	Protein-L-isoaspartate O-methyltransferase;Protein-L-isoaspartate(D-aspartate) O-methyltransferase	PCMT1
0.314631	-0.837872	0.924323	1.85136	A0A0A0MRM8;A0A1Y0BRN3;A0A590UJ40;Q9UM54;A0A0D9SGC1;A0A590UKB0;A0A590UJ75;A0A590UK22	Unconventional myosin-VI	MYO6
0.273017	-0.246093	0.0162928	-0.0255849	A0A0A0MRW6;Q9H6R4	Nucleolar protein 6	NOL6
0.792664	-0.818171	1.07591	1.01653	A0A0A0MTB8;Q8NI36	WD repeat-containing protein 36	WDR36
0.655362	-1.15381	0.0601392	0.166222	Q13617;A0A0A0MTN0;A0A8I5QJI3;A0A8I5KYP8;A0A8I5KUA9;A0A8I5KQQ5;A0A8I5KU22;A0A0D9SET6;Q5T2B5;A0A8I5KVR3;A0A8I5KYZ8;A0A8I5KXB2	Cullin-2	CUL2
0.607651	1.15562	1.05823	-1.27577	F8WDD7;F8WCF6;A0A0A6YYG9;P59998;F8WE39;H7C0A3	Actin-related protein 2/3 complex subunit 4	ARPC4;ARPC4-TTLL3
0.134662	0.234308	0.00290054	0.00662136	A0A0A6YYL2;P0DMN0;P0DMM9;P50225;H3BRY5	Sulfotransferase;Sulfotransferase 1A4;Sulfotransferase 1A3;Sulfotransferase 1A1	SULT1A4;SULT1A3;SULT1A1
1.19637	-0.944209	0.677097	0.747002	A0A0B4J1V9;Q9NRZ9;A0A087WSW7;F6XU50;Q9NW36	Lymphoid-specific helicase	HELLS
0.375435	1.10176	1.14511	-2.62959	Q5W0H4;A0A0B4J2C3;P13693;J3KPG2;E9PJF7	Translationally-controlled tumor protein	TPT1
0.438632	-1.12736	1.48509	2.3644	A0A8I5KS71;A0A0C4DFV9;Q01105;P0DME0	Protein SET;Protein SETSIP	SET;SETSIP
0.600023	-0.477278	0.65405	0.413199	C9J9K3;A0A0C4DG17;P08865;A0A8I5KQE6;F8WD59	40S ribosomal protein SA	RPSA
0.677132	-0.483286	1.26997	0.925543	F5GYV5;H7BZV4;A0A0C4DG62;F8WCT1;A0A8C8KBE9;Q66PJ3	ADP-ribosylation factor-like protein 6-interacting protein 4	ARL6IP4
0.0579607	0.134884	2.37847	0.803582	A0A0C4DG89;Q7L014	Probable ATP-dependent RNA helicase DDX46	DDX46
0.66977	-1.14573	0.796306	1.05291	F5GWX5;Q14839;A0A2U3TZM0;A0A2R8YFK9;A0A2R8Y5J0;A0A2R8Y425;A0A0C4DGG9;A0A2R8Y212;A0A2R8Y521;A0A2R8YDJ9;A0A2R8YD40;A0A2R8YFD8;A0A2R8Y4X2;A0A2R8YDW2;A0A2R8YER1;A0A2R8Y8C1;A0A2R8Y445;A0A2R8Y5M9	Chromodomain-helicase-DNA-binding protein 4	CHD4
0.47127	-0.80458	0.840105	1.29023	K7EM73;A0A0C4DGQ5;P04632;U3KQE2;K7EIV0;A0A075B7C0;K7EKD8;K7ELJ7;U3KPR7	Calpain small subunit 1	CAPNS1
1.00387	-0.617208	0.135384	0.183057	O00571;A0A2R8YF78;A0A0D9SF53;A0A2R8Y4A4;A0A0D9SFB3;F6S8Q4;A0A0D9SG12;A0A2R8YFS5;A0A2R8YCW1;A0A2U3TZJ9;A0A2R8Y645;A0A2R8YFR4;A0A2R8Y5G6;A0A2R8YDH3;A0A2R8Y7T2;A0A2R8YDT5;O15523	ATP-dependent RNA helicase DDX3X;ATP-dependent RNA helicase DDX3Y	DDX3X;DDX3Y
0.489931	0.837562	0.093063	0.171506	A0A0D9SFL3;B0QYK0;C9JGE3;Q01844;H7BY36	RNA-binding protein EWS	EWSR1
0.0383245	-0.0651484	1.03001	0.405904	A0A0G2JIW1;P0DMV9;P0DMV8;V9GZ37	Heat shock 70 kDa protein 1B;Heat shock 70 kDa protein 1A	HSPA1B;HSPA1A
0.526192	1.11196	0.491068	-0.867747	A0A0J9YYL3;A0A0J9YVP6;A0A0J9YXJ8;A0A0J9YXX5;Q9UHX1;A0A0J9YVR6;E9PQ56;A0A0J9YWM1;H0YEM1;E9PMU7;E9PN18	Poly(U)-binding-splicing factor PUF60	PUF60
2.03058	-0.953149	1.53058	0.648703	P43243;A8MXP9;A0A0R4J2E8;D6REM6;D6R991	Matrin-3	MATR3
0.204426	0.514564	1.15449	0.465144	H0YKF0;A0A0S2Z3M4;H3BV91;A0A8I5KUF3;A0A8I5KYP7;A0A8I5KYH4;A0A8I5KVL5;H0YLU7;P13804;A0A8I5KVC9;A0A8I5KUR2;A0A8I5KT03;H0YK49	Electron transfer flavoprotein subunit alpha, mitochondrial	ETFA
0.187527	-0.817876	0.611839	1.84477	A0A0U1RQC9;P04637;E7ESS1;A0A087X1Q1;J3KP33;A0A087WXZ1;A0A087WT22	Cellular tumor antigen p53	TP53
2.18904	3.60817	0.62347	-0.840069	A0A0U1RQF0;P49327	Fatty acid synthase;[Acyl-carrier-protein] S-acetyltransferase;[Acyl-carrier-protein] S-malonyltransferase;3-oxoacyl-[acyl-carrier-protein] synthase;3-oxoacyl-[acyl-carrier-protein] reductase;3-hydroxyacyl-[acyl-carrier-protein] dehydratase;Enoyl-[acyl-carrier-protein] reductase;Oleoyl-[acyl-carrier-protein] hydrolase	FASN
1.51	3.72839	1.0759	-2.96619	P20671;Q93077;A0A0U1RR32;A0A0U1RRH7;Q16777;Q6FI13;P04908;P0C0S8;Q99878;Q7L7L0;Q9BTM1;Q96KK5;A0A3B3IS11;Q8IUE6;Q96QV6;P16104;H0YFX9	Histone H2A type 1-D;Histone H2A type 1-C;Histone H2A type 2-C;Histone H2A type 2-A;Histone H2A type 1-B/E;Histone H2A type 1;Histone H2A type 1-J;Histone H2A type 3;Histone H2A.J;Histone H2A type 1-H;Histone H2A type 2-B;Histone H2A type 1-A;Histone H2AX;Histone H2A	HIST1H2AD;HIST1H2AC;HIST2H2AC;HIST2H2AA3;HIST1H2AB;HIST1H2AG;HIST1H2AJ;HIST3H2A;H2AFJ;HIST1H2AH;HIST2H2AB;HIST1H2AA;H2AFX
1.63069	-1.1348	1.61154	1.06956	A0A0U1RRM1;Q8WXI9	Transcriptional repressor p66-beta	GATAD2B
0.311297	1.20154	0.500343	0.16792	A0A0U1RRM4;P26599;A6NLN1;A0A7I2V621;A0A0D9SF20	Polypyrimidine tract-binding protein 1	PTBP1
0.551407	-1.26438	0.873359	1.45351	P49419;A0A1B0GW77;A0A1B0GTG2;A0A1B0GW82;A0A1B0GUA1;A0A1B0GTY9;A0A1B0GV49;A0A1B0GTJ4;A0A0J9YWF7;A0A1B0GUY0;H0YHM6	Alpha-aminoadipic semialdehyde dehydrogenase	ALDH7A1
0.648497	-0.552861	0.115904	-0.217079	A0A6Q8PHL8;A0A6Q8PH45;A0A1B0GUA3;Q96EK5;A0A6Q8PGG2;A0A1B0GUH6	KIF1-binding protein	KIAA1279
1.12483	-1.04454	0.769858	1.04001	F8W787;A0A1B0GW44;A0A1B0GV23;A0A1B0GVD5;A0A1B0GWE8;C9JH19;P07339;H7C469;A0A1B0GU92;A0A1B0GU03;A0A1B0GVP3	Cathepsin D;Cathepsin D light chain;Cathepsin D heavy chain	CTSD
0.328293	0.730111	0.264416	0.432661	A0A1B0GV53
1.60341	-0.953907	2.23699	1.18876	Q6ZN17;A0A1B0GVD3;A0A1B0GTK2	Protein lin-28 homolog B	LIN28B
0.136582	0.239421	1.8135	1.35944	A0A3B3IU56;F5GY90;A0A1W2PNU5;F5H226;A0A3B3IU34;F5H0P4;A0A3B3IRR1;A0A3F2YNY7;P08397;F5H4X2;F5H345	Porphobilinogen deaminase	HMBS
0.265867	-0.330376	1.03828	0.754167	A0A1W2PNX8;Q9H3U1	Protein unc-45 homolog A	UNC45A
0.043671	-0.135581	0.532926	0.769481	A0A1W2PPZ5;P23193;B7Z4S1;A0A1W2PRL9;E5RJ93;E5RIS7	Transcription elongation factor A protein 1	TCEA1
0.862785	-1.60028	0.680324	1.3058	A0A1X7SBZ2;A0A5H1ZRQ2;Q92841	Probable ATP-dependent RNA helicase DDX17	DDX17
1.80491	-0.717725	1.47704	0.52079	A0A286YF22;A0A2C9F2M7;O43175;A0A286YFA2;A0A286YFL2;A0A286YFM8	D-3-phosphoglycerate dehydrogenase	PHGDH
0.513394	-0.817417	0.229604	0.475848	E9PSE5;E9PIA8;A0A2C9F2P4;A0A286YFF7;P50897	Palmitoyl-protein thioesterase 1	PPT1
0.330542	-0.654482	0.56568	0.922952	P51532;Q9HBD4;A0A2R8Y4P4;A0A2R8Y7S2;A0A2R8YGG3;A0A2R8Y4C5;A0A2R8Y440;A0A2R8YG32;A0A2R8Y7F3;A0A2R8Y6N0;A0A2R8YF80;A0A2R8Y7Y7;A0A2R8Y526;A0A2R8YF58;A0A2R8Y6V2;A0A2R8YDA1;A0A2R8YGP5;A0A2R8Y523	Transcription activator BRG1	SMARCA4
0.0772752	-0.204193	1.40894	0.94453	Q14204;A0A7P0T9C4;A0A7P0TA13;A0A2R8Y5T0;A0A2R8Y706;A0A7P0T9R4;A0A7P0TAW9;A0A7P0T7V5;A0A7P0T916;A0A7P0T8N2;A0A7P0TBJ7;A0A7P0TAF3;A0A7P0TB75;A0A2R8Y6H2;A0A7P0T9K2;A0A7P0T9F1;A0A7P0T8W5;A0A2R8YFZ7;A0A7P0TAM4;A0A7P0T825;A0A7P0TB64;A0A7P0TAV5;A0A7P0T990;A0A804HHY6;A0A7P0T942;A0A2R8YGC7	Cytoplasmic dynein 1 heavy chain 1	DYNC1H1
0.346372	-1.18679	0.568397	1.09754	A0A2R8Y5V9;P67936;A0A2R8YGX3;A0A2R8YH90;A0A2R8YHD2;A0A2R8YE05;K7ENT6;A0A2R8YEU4	Tropomyosin alpha-4 chain	TPM4
0.366442	-0.574016	0.789528	0.481173	A0A2R8Y611;O14617	AP-3 complex subunit delta-1	AP3D1
0.145175	0.572204	1.40764	0.58699	A0A2R8Y6J3;P46777	60S ribosomal protein L5	RPL5
0.025624	-0.0275259	0.066724	0.103311	E7ETD6;E9PE19;A0A2R8Y7Q1;Q12830;F5GXF5	Nucleosome-remodeling factor subunit BPTF	BPTF
0.4951	-0.314567	1.37233	0.326829	P62263;A0A2R8Y811;E5RH77	40S ribosomal protein S14	RPS14
0.40793	-1.02108	0.576869	0.933164	F8VZI0;A0A2R8Y891;P08237	ATP-dependent 6-phosphofructokinase, muscle type	PFKM
0.708871	0.529003	1.12709	-0.733696	P51659;E7EPL9;A0A804HK65;A0A2R8YD50;A0A804HKU2;E7ER27;A0A804HIR1;A0A2R8Y7L2;E7ET17	Peroxisomal multifunctional enzyme type 2;(3R)-hydroxyacyl-CoA dehydrogenase;Enoyl-CoA hydratase 2	HSD17B4
0.745603	-0.816791	0.187131	0.25091	A0A2R8YDT1;P15104	Glutamine synthetase	GLUL
1.45319	0.482752	1.08809	-0.534319	A0A2R8YEM3;E7EQV9;P61313;E7ENU7;E7EX53;A0A2R8Y738	Ribosomal protein L15;60S ribosomal protein L15	RPL15
0.500099	1.16872	0.432417	-1.12233	P06744;A0A2U3TZU2;K7EQ48;A0A2R8Y6C7;A0A0J9YYH3;A0A0J9YX90;A0A0J9YXP8;K7ERC6	Glucose-6-phosphate isomerase	GPI
0.103189	0.326441	1.80454	0.56199	A0A3B3IRI2;P17812;B4E1E0;A0A3B3IRQ8;A0A3B3ITF6;A0A3B3ITB8	CTP synthase 1;CTP synthase	CTPS1
0.0955819	-0.153593	0.127271	0.15412	A0A3B3IRL5;C9J381;P20839;C9K0R9	Inosine-5-monophosphate dehydrogenase;Inosine-5-monophosphate dehydrogenase 1	IMPDH1
0.522147	-0.812025	0.856617	0.936187	A0A3B3IS01;A0A3B3IT01;A0A3B3ISK7;Q6PI48;A0A3B3ITS3;A0A3B3IS54;A0A3B3ITK9	Aspartate--tRNA ligase, mitochondrial	DARS2
0.245839	-0.449177	1.17676	0.667244	A0A3B3ISC6;A0A3B3IS84;P53621;A0A3B3IT15;A0A3B3IU89	Coatomer subunit alpha;Xenin;Proxenin	COPA
2.0662	-4.47324	1.23194	3.10005	A0A3B3ITT5;P47914	60S ribosomal protein L29	RPL29
0.0649724	-0.202932	0.605922	0.957509	A0A3B3ITZ9;Q9Y2W1	Thyroid hormone receptor-associated protein 3	THRAP3
0.0998496	0.28984	1.49132	0.439441	A0A3B3IU45;P33991;A0A3B3IS57;A0A3B3IT92;E5RG31;A0A3B3ITP6	DNA replication licensing factor MCM4	MCM4
0.985565	-1.42638	0.686413	0.944466	Q14690;A0A3B3IUD7	Protein RRP5 homolog	PDCD11
0.359613	-0.696168	0.185033	0.304154	A0A494C039;Q9Y4L1;A0A087X054;E9PJ21;A0A087WWI4;K7EQK2	Hypoxia up-regulated protein 1	HYOU1
1.11594	-0.909155	0.381082	0.437993	I3L2B0;A0A494C0R8;K7EIG1		CLUH
0.360834	-0.817655	1.97923	2.02117	K7EP07;K7EK42;A0A494C0X0;Q99426	Tubulin-folding cofactor B	TBCB
0.0176757	0.0980461	0.769218	1.93347	A0A494C1L1;Q14739;C9JXK0	Lamin-B receptor	LBR
0.176891	-0.333943	1.15303	1.20281	A0A494C1L5;E9PEM5;P50851;H0YAC6;A0A494BZW2	Lipopolysaccharide-responsive and beige-like anchor protein	LRBA
0.0381389	0.0820661	2.5024	0.953296	A0A499FI31;Q15020	Squamous cell carcinoma antigen recognized by T-cells 3	SART3
0.0556622	0.113433	0.5706	0.581285	A0A590UJC4;A0A590UJ21;A0A590UJ50;Q13616;A0A590UJ56;A0A590UK34;A0A590UJR3	Cullin-1	CUL1
0.696834	-0.515282	0.477354	-0.285529	D6RHU2;A0A590UJA4;A0A590UKC7;D6RAI5;A0A590UJM2;A0A590UK29;A0A590UK15;Q13423	NAD(P) transhydrogenase, mitochondrial	NNT
0.0709958	0.157989	0.703684	0.982632	H3BQK9;H3BPE1;A0A590UJG2;Q9UPN3;A0A7P0MQR8;H0Y390	Microtubule-actin cross-linking factor 1, isoforms 1/2/3/5	MACF1
0.716974	0.825101	0.984971	-1.19266	K7EMV3;A0A590UJJ6;B4DEB1;K7EK07;K7ES00;Q71DI3;Q16695;P84243;P68431;K7EP01;Q6NXT2	Histone H3;Histone H3.2;Histone H3.1t;Histone H3.3;Histone H3.1;Histone H3.3C	H3F3B;H3F3A;HIST2H3A;HIST3H3;HIST1H3A;H3F3C
0.435198	1.43155	0.522466	1.16764	A0A590UJS2;Q5JWE9;A0A7I2V5R6;P63092;Q5JWF2;A0A804HIH4;A0A590UJF0;A0A590UK28;B0AZR9;A0A590UJQ9;A0A0A0MR13;A0A590UJY2	Guanine nucleotide-binding protein G(s) subunit alpha isoforms short;Guanine nucleotide-binding protein G(s) subunit alpha isoforms XLas	GNAS
0.457032	-0.970593	0.224081	0.576041	A0A590UK93;A0A590UKC5;B3KNJ4;Q9UBE0;M0QX65;M0R054;M0QZS6	SUMO-activating enzyme subunit 1;SUMO-activating enzyme subunit 1, N-terminally processed	SAE1
0.118188	0.141701	0.0310526	0.0169911	A0A5F9ZHM4;P07195;A0A3B3IS95;A8MW50	L-lactate dehydrogenase B chain;L-lactate dehydrogenase	LDHB
0.567298	-0.394682	2.38756	0.562164	A0A5H1ZRS1;Q15154;A0A4W8VX11	Pericentriolar material 1 protein	PCM1
0.26264	-0.464157	1.83778	1.77605	Q13620;A0A7P0T9C8;K4DI93;A0A669KAX4;A0A7P0TAQ3;A0A7P0T9L3;A0A7P0T8P8;A0A7P0T954;A0A7P0T9D0;A0A804CL36;A0A669KBG9;A0A7P0T9P5;A0A7P0TAF9	Cullin-4B	CUL4B
0.00919227	0.0126009	0.0973729	-0.10244	Q92538;A0A669KBG8;A0A669KB10;A0A7P0RGV0;A0A7I2V452;A0A7I2YQM2;A0A7I2V2L5;A0A7I2YQ65;A0A7I2V529;A0A7I2V514;A0A7I2V4K2;A0A7I2V3Y5;A0A7I2V2L4	Golgi-specific brefeldin A-resistance guanine nucleotide exchange factor 1	GBF1
0.0650568	-0.0870914	0.0496159	-0.0552959	J3KPM9;A0A669KBI6;A0A669KB68;A0A669KB56;A0A669KBA4;A0A669KB53;P42224;A0A669KB52;A0A669KB75	Signal transducer and activator of transcription;Signal transducer and activator of transcription 1-alpha/beta	STAT1
0.612466	-0.665434	0.574853	0.616458	Q99615;A0A6I8PU73;A0A6I8PIK4;A0A6I8PUD4;A0A6I8PS32;A0A6I8PR89;A0A6I8PRZ0;A0A6I8PU89;A0A6I8PLE7;K7ER44;K7ESP1	DnaJ homolog subfamily C member 7	DNAJC7
0.0650646	-0.203437	0.624694	0.687431	B4DER1;A0A6I8PIV1;Q9P2J5;A0A6I8PLB8;A0A6I8PRS0;A0A6I8PL42;A0A6I8PIT3;A0A6I8PS05;A0A6I8PLB3;A0A6I8PIP7;A0A6I8PTV8	Leucine--tRNA ligase, cytoplasmic	LARS
0.122889	-0.290421	0.888448	0.951124	O95425;A0A6I8PIX7	Supervillin	SVIL
0.0195736	-0.0569024	0.555592	0.467016	A0A6I8PTT9;Q06210;A0A6I8PRN4	Glutamine--fructose-6-phosphate aminotransferase [isomerizing] 1	GFPT1
0.545708	-0.624979	1.21269	0.967937	O95163;A0A6Q8PHI5;A0A6Q8PHC9;A0A6Q8PHF4;A0A6Q8PFH9;A0A6Q8PG86;A0A6Q8PEX6;A0A6Q8PFB7;A0A6Q8PFN8;A0A6Q8PH48;A0A6Q8PF66;A0A6Q8PHA0;A0A6Q8PGW3;F5H2T0;A0A6Q8PGR0;A0A6Q8PF69	Elongator complex protein 1	IKBKAP
0.562093	-1.15693	0.20485	0.54634	A0A6Q8PFJ0;P02545;A0A804HL68;A0A6Q8PHQ9;Q3BDU5;Q5TCI8;A0A6Q8PF80	Prelamin-A/C;Lamin-A/C	LMNA
0.845427	-1.88034	2.08805	2.95931	A0A6Q8PFU3;P43034;A0A6Q8PG63;A0A6Q8PFT2	Platelet-activating factor acetylhydrolase IB subunit alpha	PAFAH1B1
3.25223	-2.12737	0.709564	1.08308	A0A6Q8PGG1;A0A6Q8PGH7;A0A6Q8PG37;O00139;A0A6Q8PFA6;A0A6Q8PH57;D6R9M0	Kinesin-like protein KIF2A	KIF2A
0.106696	-0.22176	0.313464	0.466103	A0A6Q8PG52;A0A6Q8PH84;P51149;C9J592;C9IZZ0;C9J4S4;C9J4V0;C9J8S3;C9J7D1;A0A6Q8PGE6	Ras-related protein Rab-7a	RAB7A
0.183691	-0.418084	0.26446	0.432259	A0A6Q8PGB0;P24928	DNA-directed RNA polymerase II subunit RPB1	POLR2A
0.152394	-0.303104	1.53561	0.805393	P49588;A0A6Q8PGN5;H3BPK7;A0A6Q8PFY2;A0A6Q8PF33;A0A6Q8PGE8;A0A6Q8PGR9;A0A6Q8PGB5;A0A6Q8PFK3;A0A6Q8PHJ2;A0A6Q8PH44	Alanine--tRNA ligase, cytoplasmic	AARS
0.350879	-0.870661	0.415216	0.827178	P41250;A0A6Q8PGZ8;A0A6Q8PHH9;A0A6Q8PGA8;A0A6Q8PGI6;A0A6Q8PGW4;A0A6Q8PHI7;H7C443;A0A6Q8PFZ6;A0A6Q8PF45;A0A6Q8PH49	Glycine--tRNA ligase	GARS
0.12042	-0.236124	0.661408	0.629035	A0A6Q8PH09;Q9NVI1;A0A6Q8PGF4;F8W7R3;H3BP78	Fanconi anemia group I protein	FANCI
0.125567	0.340143	0.284505	0.0950317	A0A6Q8PHA5;E7ETE2;P12081;A0A6Q8PF07;A0A6Q8PF47;B4E1C5;A0A6Q8PHE3;B4DDD8;A0A6Q8PFF2	Histidine--tRNA ligase, cytoplasmic	HARS
0.536642	0.920525	0.23753	0.36347	H7C4K3;A0A7I2V2F9;E7EUI6;P05556;A0A7I2V348;C9JPK5;A0A7I2V5Z8;A0A7I2V5T3	Integrin beta;Integrin beta-1	ITGB1
0.454186	1.63368	0.182445	-0.0721083	A0A7I2V2R3;A0A7I2V5D8;P51991;A0A7I2V402;A0A7I2V4J6;A0A7I2V4G0	Heterogeneous nuclear ribonucleoprotein A3	HNRNPA3
0.423054	-0.506932	2.29348	0.459588	A0A7I2V2T3;H0Y4R1;P12268;E7ETK5;A0A7I2YQK5	Inosine-5-monophosphate dehydrogenase 2	IMPDH2
0.195149	-0.38213	0.692453	0.594509	B9A062;A0A7I2V2U6;P13995;A0A7I2V482	Bifunctional methylenetetrahydrofolate dehydrogenase/cyclohydrolase, mitochondrial;NAD-dependent methylenetetrahydrofolate dehydrogenase;Methenyltetrahydrofolate cyclohydrolase	MTHFD2
1.33179	-1.35449	0.915577	1.05517	A0A7I2YQ95;A0A7I2V340;H7C4F6;O00629;A0A7I2V333	Importin subunit alpha-3	KPNA4
0.294597	0.856729	0.422469	0.245352	A0A7I2V351;A0A7I2V487;A0A7I2YQE1;P52292;A0A7I2V3Z3	Importin subunit alpha-1	KPNA2
0.673395	-0.970915	2.27667	1.80987	A0A7I2V4K4;A0A7I2V3Q6;A0A7I2V375;O75348;A0A7I2V2N1;A0A7I2YQH3;F2Z307;O95670	V-type proton ATPase subunit G 1;V-type proton ATPase subunit G 2	ATP6V1G1;ATP6V1G2-DDX39B;ATP6V1G2
1.1855	-1.0829	1.16248	0.976213	A0A7I2V3A9;P52732;A0A7I2YQY4;A0A7I2V3V3	Kinesin-like protein KIF11	KIF11
1.02477	-1.11516	0.275423	0.566636	Q8WVM8;A0A7I2V4B8;A0A7I2V4U2;A0A7I2V3G4;A0A7I2V5I2;A0A7I2V3B4;A0A7I2V362;A0A7I2V590;A0A7I2V5Z4;A0A7I2YQR2;B7Z5N7;A0A7I2V2U5;A0A7I2V4R0;A0A7I2V448;A0A7I2V3C9;A0A7I2V320;A0A7I2V5H5;H0YIZ7;G3V5E2;A0A7I2V534;G3V2M8	Sec1 family domain-containing protein 1	SCFD1
0.624763	-0.681946	1.65455	0.59063	A0A7I2V3U0;A0A7I2V614;A0A7I2V586;A0A7I2V3F1;A2A274;Q99798;A0A7I2V5A1;A0A7I2V5T4;A0A7I2V538	Aconitate hydratase, mitochondrial	ACO2
0.807055	-0.774267	0.363836	0.367633	A0A7I2V428;C9JLB1;A0A7I2V3F3;P19338;H7BY16;A0A7I2V5M5;A0A7I2V2U7;A0A7I2V349;A0A7I2V506;A0A7I2V699	Nucleolin	NCL
0.252232	-0.436925	0.519367	0.488714	P60228;A0A7I2V3I0;A0A7I2V5Z6;A0A7I2V3S3;A0A7I2V4B4;A0A7I2V2H9;A0A7I2V2W0;B3KW56;H0YBP5;A0A7I2V3I2;E5RGA2;A0A7I2V4G3;A0A7I2V5P9;E5RHS5	Eukaryotic translation initiation factor 3 subunit E	EIF3E
0.096299	0.20542	0.0119001	0.00731754	Q13347;A0A7I2YQF8;A0A7I2V3U3;A0A7I2YQC8;A0A7I2YQI6;A0A7I2V613;A0A7I2V607;A0A7I2V3N2;A0A7I2V2M3;A0A7P0MRT9;A0A7I2V640;A0A7I2V685;A0A7I2YQT9;Q5TFK1;A0A7I2YQI2;A0A7I2YQU2;A0A7I2V5V8;A0A7I2V4S8;A0A7I2V3K6;A0A7I2YQP9;A0A7I2V4C2	Eukaryotic translation initiation factor 3 subunit I	EIF3I
0.962599	-1.09013	1.14293	1.07417	A0A7I2YQA8;A0A7I2V5F1;A0A7I2YQQ0;A0A7I2V5D0;A0A7I2V490;P26358;A0A7I2V311;A0A7I2V5F6	DNA (cytosine-5)-methyltransferase 1	DNMT1
0.247796	0.585281	0.424066	0.210673	A0A7I2V4J2;A0A7I2V5Y7;A0A7I2V535;Q15233;A0A7I2V4K9;A0A7P0MRW0;H7C367;A0A7I2V4N2;A0A7I2V464	Non-POU domain-containing octamer-binding protein	NONO
0.877681	-2.18675	1.88848	2.4226	A0A7I2V4L7;B1ANR0;Q13310;A0A7I2V5W9	Polyadenylate-binding protein;Polyadenylate-binding protein 4	PABPC4
1.12771	2.01216	1.22326	-0.967662	A0A7I2V5L3;P40429;A0A7I2V2L9;M0QYS1;Q8J015	60S ribosomal protein L13a	RPL13A;RPL13a
0.239606	0.814249	0.0650375	-0.0258427	P11940;H0YAR2;A0A7I2V649;A0A087WTT1;A0A7I2YQ88;E7EQV3;E7ERJ7;A0A7I2V4N4;A0A7I2YQE4;A0A7I2YQ90;Q9H361	Polyadenylate-binding protein 1;Polyadenylate-binding protein;Polyadenylate-binding protein 3	PABPC1;PABPC3
0.523493	-0.78207	1.59216	1.17447	Q04637;A0A7I2Y1C3;C9JF13	Eukaryotic translation initiation factor 4 gamma 1	EIF4G1
0.0866607	-0.540501	0.54137	2.07713	J3QR09;J3KTE4;A0A7I2YQG2;P84098;A0A7I2V638;A0A7I2V4U6;A0A7I2V2L0;A0A7I2V512	Ribosomal protein L19;60S ribosomal protein L19	RPL19
0.420419	-0.299387	0.573501	0.312778	A0A7N4I394;O75400	Pre-mRNA-processing factor 40 homolog A	PRPF40A
0.106373	-0.322227	0.398656	0.601918	A0A7P0T861;K7EL50;P27797;K7EJB9	Calreticulin	CALR
0.373445	-0.742193	1.112	1.27435	A0A7P0T8Z7;A0A7P0Z4A2;A0A7P0Z4A5;A0A7P0T8D4;A0A7P0T8S8;A0A7P0T8Z2;A0A7P0T8C7;Q9Y5X1;A0A7P0TBI9	Sorting nexin-9	SNX9
0.425308	0.846411	0.0467522	-0.0335827	P07237;A0A7P0TA71;A0A7P0TA35;A0A7P0TB26;A0A7P0T8J3;I3L0S0;H7BZ94;I3L4M2;A0A7P0T8C0;A0A7P0T8X1;A0A7P0TA97;H0Y3Z3;A0A7P0T9K9;A0A7P0T9U6;I3L3P5;A0A7P0T9D6;I3L514	Protein disulfide-isomerase	P4HB
0.121	0.245227	0.201114	0.276628	P43490;A0A7P0T9I9;A0A7P0T8L3;A0A7P0TAS5;A0A7P0T895;A0A7P0T973;A0A7P0T931;A0A7P0T8D2;A0A0C4DFS8;A0A7P0T862;A0A7P0TA73;A0A7P0TBB7;A0A7P0T941;A0A7P0Z466;B7Z8W6	Nicotinamide phosphoribosyltransferase	NAMPT
0.120593	0.157948	0.190845	0.162639	O14776;A0A7P0T8N8;G3V220	Transcription elongation regulator 1	TCERG1
0.133054	-0.185866	0.390861	0.330566	P27824;A0A7P0TAE9;A0A7P0T937;A0A7P0TB65;A0A7P0Z484;A0A7P0T840;A0A7P0T8G1;A0A7P0T9L0;A0A7P0Z4D6;A0A7P0TAR9;D6RGY2	Calnexin	CANX
0.0604021	0.177061	0.232432	0.594301	A0A7P0T9T8;Q9UHI6	Probable ATP-dependent RNA helicase DDX20	DDX20
0.100489	-0.162719	0.0546261	-0.0343485	A0A7P0TAE1;H0YIV0;A0A7P0TAT8;P14625;A0A087WT78;A0A7P0T917;A0A7P0T823;A0A7P0TAY2;A0A7P0TBC2	Endoplasmin	HSP90B1
0.152053	0.398314	1.24554	0.597575	H0YDD4;A0A7P0TBK2;A0A7P0TAG1;A0A7P0TAX2;A0A7P0TBE2;P10515;A0A7P0TA47;E9PEJ4;A0A7P0Z4G4;A0A7P0T997	Acetyltransferase component of pyruvate dehydrogenase complex;Dihydrolipoyllysine-residue acetyltransferase component of pyruvate dehydrogenase complex, mitochondrial	DLAT
0.580311	0.253949	0.831975	-0.453233	A0A7P0TAK7;A0A7P0Z4B9;Q16531;A0A7P0T965;A0A7P0T870;A0A7P0TB30;A0A7P0Z3Z5;F5GY55	DNA damage-binding protein 1	DDB1
0.47631	0.894068	0.371165	0.68813	P08195;A0A7P0Z4P5;J3KPF3;A0A7P0TAN7;A0A7P0Z4A0;F5GZS6;A0A7P0T9F7;A0A7P0TBF8;A0A7P0T8U7;A0A7P0TAS6;A0A7P0T8F1;H0YH36;F5H056;F5GZI0;A0A7P0TAT7;F5H0E2;H0YFS2	4F2 cell-surface antigen heavy chain	SLC3A2
0.370028	2.03026	0.0250708	-0.0216951	P55072;A0A7P0TAW3;A0A7I2V540;C9JUP7;A0A7P0T8Q5;A0A7P0T8A3;A0A7P0TAQ1;A0A7P0Z4C6	Transitional endoplasmic reticulum ATPase	VCP
0.88217	1.82043	1.12992	-0.939229	A0A7P0Z497;P23284;A0A7P0TB45;A0A7P0T7U3	Peptidyl-prolyl cis-trans isomerase B	PPIB
1.01025	-1.18623	1.08007	0.926116	A0A7P0Z4F9;P55265;A0A3B3IRQ9;A0A7P0Z4K3;A0A3B3ISU1;A0A3B3ISX1	Double-stranded RNA-specific adenosine deaminase	ADAR
0.888211	-1.08407	1.23976	1.17642	E7EX90;A0A804CDA6;A0A7P0Z4C3;Q14203;Q6AWB1	Dynactin subunit 1	DCTN1;DKFZp686E0752
0.541984	-0.435048	0.965937	0.583791	P42704;A0A804HKI2;A0A804HIN4;A0A804HK30;A0A804HL40;A0A804HKJ0;A0A804HIG4;A0A804HI14;A0A804HLG8;A0A804HKR3;A0A804HJZ1;A0A804HI40;A0A804HIQ7;A0A804HHY9;A0A804HJH8;A0A804HJI0;B8ZZ38;C9JCA9;A0A804HK02	Leucine-rich PPR motif-containing protein, mitochondrial	LRPPRC
0.853756	-1.44979	1.39863	1.01465	P07954;A0A804HI24	Fumarate hydratase, mitochondrial	FH
0.717946	-1.14499	0.155165	0.380543	E9PM00;A0A8I5KRR9;A0A804HJQ7;A0A804HI25;Q9UBM7;B4E1K5	7-dehydrocholesterol reductase	DHCR7
0.130695	-0.371736	0.715754	0.960048	P12814;A0A804HII9;A0A804HL31;A0A804HJU8;A0A804HLF4;A0A804HKE2;A0A804HK61;A0A804HIN7;A0A804HLD0;A0A7I2V4Y4;H9KV75	Alpha-actinin-1	ACTN1
0.287422	-0.377157	0.87032	0.524593	A0A804HIU1;Q9BTW9;A0A804HIN6;A0A804HKT8;J3KR97;A0A804HLF8;A0A804HL62;A0A804HHW7;A0A804HLI2;A0A804HJ32;A0A804HI57;A0A804HI02;A0A804HJY5;A0A804HJ57;A0A804HJU6;A0A0J9YVR1;A0A0J9YWI5	Tubulin-specific chaperone D	TBCD
0.631234	-1.00124	1.01546	1.55481	A8MQ02;J3KN01;A0A804HJ20;P55196;Q5TIG5;H0Y948	Afadin	MLLT4
0.773642	-1.01565	0.146953	0.312341	E3W994;A0A804HJG7;J3KR49;E7ERI8;E7EW49;O75122;A0A0U1RQI6	CLIP-associating protein 2	CLASP2
0.370816	-0.70733	1.28289	0.878706	A0A804HJN6;P41252;A0A804HHW9;A0A804HL54;A0A0A0MSX9;A0A804HJ36;J3KR24;A0A804HIV9;A0A804HKU1;A0A804HK69	Isoleucine--tRNA ligase, cytoplasmic	IARS
0.465352	-0.756527	1.51947	1.61909	E7EV99;E7ENY0;A0A804HL01;P35611;D6RF25;H0Y9H2	Alpha-adducin	ADD1
0.108798	-0.112451	0.448825	0.431689	O60341;A0A8I5KQU6;A0A8I5KV76;A0A8I5KVZ4;A0A8I5KSH0;A0A8I5KT29;A0A8I5KRF4;A0A8I5KPV0;A0A8I5QJR3;A0A8I5KRX9;A0A8I5KRB8;A0A8I5QJJ5;A0A8I5QKM3;A0A8I5KTR5;A0A8I5KRC9;A0A8I5KXU4;R4GMQ1	Lysine-specific histone demethylase 1A	KDM1A
0.382344	-0.825873	0.764914	1.33186	A0A8I5KWJ9;A0A8I5KY07;A0A8I5KRP1;A0A8I5KRK1;A0A8I5KYQ0;A0A8I5KZB3;Q9H2M9;A0A8I5KSQ5;A0A8I5QJC9	Rab3 GTPase-activating protein non-catalytic subunit	RAB3GAP2
0.540644	-0.467193	0.427839	0.293704	A0A8I5KRS9;A6NHR9;J3KTL8	Structural maintenance of chromosomes flexible hinge domain-containing protein 1	SMCHD1
0.627281	-1.08995	0.978498	1.14454	A0A8I5KSD5;A0A8I5KUE3;A0A8I5KYZ1;E9PMV1;Q15149;H0YDN1	Plectin	PLEC
0.140083	-0.366453	1.03311	1.30624	Q9Y4I1;A0A8I5KTF1;F8WE88;G3V394;A0A8I5KYM3;A0A8I5QKS7;A0A8I5KWE1;A0A8I5QKR9;A0A8I5KYS5;A0A8I5KUG0;A0A8I5KRS2	Unconventional myosin-Va	MYO5A
0.0636491	0.243241	0.3087	0.697182	A0A8I5KUS5;B8ZZU8;Q15370;I3L0M9	Transcription elongation factor B polypeptide 2	TCEB2
1.11659	-0.622092	0.0951164	0.0798507	O75534;A0A8I5KV85;A0A8I5KW72;A0A8I5QKX0;A0A8I5KPJ6;A0A8I5KXH5;E9PLT0;A0A8I5QJA6;A0A8I5KPC0;E9PNG3;A0A8I5KTQ3;A0A8I5KYL8;A0A8I5KXL1;A0A8I5KWW0;A0A8I5KPQ8;A0A8I5KS07	Cold shock domain-containing protein E1	CSDE1
0.80638	-1.02934	1.38648	1.40369	A0A8I5KW48;Q06124;A0A8I5QJ58;A0A8I5KRZ3;A0A1W2PPU4;A0A8I5QL30;A0A8I5KVS6	Tyrosine-protein phosphatase non-receptor type 11	PTPN11
0.0167022	-0.0611048	0.739903	1.28584	A0A8I5KWT8;P35579	Myosin-9	MYH9
0.0248788	0.0396128	0.978002	0.704988	Q5JR04;A0A8I5KXC3;Q9HCE1;A0A8I5KZ07	Putative helicase MOV-10	MOV10
0.625971	0.637403	0.269396	-0.1261	A5YKK6	CCR4-NOT transcription complex subunit 1	CNOT1
0.0130997	0.0186	0.0069551	0.00662804	A6NDF3;Q9BVG4	Protein PBDC1	PBDC1
0.457182	-0.86551	1.27875	1.28016	P51610;A6NEM2	Host cell factor 1;HCF N-terminal chain 1;HCF N-terminal chain 2;HCF N-terminal chain 3;HCF N-terminal chain 4;HCF N-terminal chain 5;HCF N-terminal chain 6;HCF C-terminal chain 1;HCF C-terminal chain 2;HCF C-terminal chain 3;HCF C-terminal chain 4;HCF C-terminal chain 5;HCF C-terminal chain 6	HCFC1
0.182206	0.284595	0.2164	0.201006	A6NFX8;Q9UKK9;A6NJU6	ADP-sugar pyrophosphatase	NUDT5
1.30514	-0.83108	0.0784937	0.0912213	A6NGP5;Q9H910;H3BU16;H3BMV3;H3BMT0;H3BTV5	Hematological and neurological expressed 1-like protein	HN1L
0.248106	-0.374897	0.420482	0.29859	A6NKB8;Q9H4A4	Aminopeptidase B	RNPEP
0.468632	-0.671157	1.10331	0.802807	P09884;A6NMQ1	DNA polymerase alpha catalytic subunit;DNA polymerase	POLA1
0.456144	0.925913	0.473915	-0.589439	C9JH92;A6NP24;Q08257	Quinone oxidoreductase	CRYZ
0.00853706	0.0140853	0.641874	0.762324	A8K968
0.728028	0.384778	0.706491	-0.248908	B0QY89;Q9Y262;B0QY90	Eukaryotic translation initiation factor 3 subunit L	EIF3L
0.0929529	-0.102332	0.027766	0.0135455	P48444;B0YIW6	Coatomer subunit delta	ARCN1
0.199425	-0.17087	0.935177	0.807539	B1AK88		CAPZB
0.69822	1.97848	0.238283	-0.230134	B1ALA9;P60891;A0A6Q8PHK9;B1ALA7;A0A2R8Y7H4	Ribose-phosphate pyrophosphokinase 1	PRPS1
0.372298	-0.634006	0.671414	1.07892	B3KS98;O15372	Eukaryotic translation initiation factor 3 subunit H	EIF3H
0.50035	-1.13588	0.758974	1.33824	B3KXD6;B5MCF9;O00541	Pescadillo homolog	PES1
0.227465	0.475938	0.228828	0.123946	B4DFG0;H0Y993;P35659;A0A494C028;H0Y8X0;A0A494C198	Protein DEK	DEK
0.52015	-0.309536	0.557339	0.381663	O75390;B4DJV2;A0A0C4DGI3	Citrate synthase, mitochondrial;Citrate synthase	CS
0.0339496	-0.104238	0.312969	0.641289	B4DR61;P61619	Protein transport protein Sec61 subunit alpha isoform 1	SEC61A1
0.212662	0.531563	0.181308	0.174703	G3V4C1;B4DY08;G3V4W0;P07910;G3V2Q1;G3V576;G3V2D6;G3V555;G3V575;G3V5V7	Heterogeneous nuclear ribonucleoproteins C1/C2	HNRNPC
0.336324	0.724161	0.108713	-0.0855627	B4DY09;Q12905	Interleukin enhancer-binding factor 2	ILF2
0.230858	-0.564957	1.58374	2.08649	Q8NBY1;B4E0Y9;Q9P289;C9JDH9;C9J6L2;C9JCC0;C9J232;H7C279;O00506	Serine/threonine-protein kinase 26;Serine/threonine-protein kinase 25	STK26;STK25
1.38149	-2.07964	0.731596	1.5922	B5MCX3;Q15019;H7C2Y0;C9J2Q4	Septin-2	2002-09-01
0.141998	-0.197069	0.695241	0.171937	B5MDF5;P62826;J3KQE5;F5H018	GTP-binding nuclear protein Ran	RAN
0.187535	-0.511553	0.0834741	0.254072	C9J0K6;P30626	Sorcin	SRI
0.321709	-0.850135	0.463173	1.19248	C9J2Y4;E7EQY1;Q96C01	Protein FAM136A	FAM136A
0.234257	-0.390531	1.41464	0.719353	P30876;C9J2Y9;C9J4M6	DNA-directed RNA polymerase II subunit RPB2;DNA-directed RNA polymerase	POLR2B
0.0917003	-0.151479	0.157978	0.0919428	C9J5D1;E7EQ69;Q9GZZ1;C9JZU6;C9J5J3;A0A0D9SF32;F8WCK0	N-alpha-acetyltransferase 50	NAA50
0.312923	0.771319	0.305353	0.218215	C9J6D1;Q99733;E9PNW0;E9PJJ2;E9PS34;E9PNJ7;E9PKT8;C9JZI7;E9PKI2;E9PP22;A8MXH2;C9J1B1	Nucleosome assembly protein 1-like 4	NAP1L4
3.6389	6.46448	0.746801	-1.3263	C9JIF9;P13798;H7C393;H7C1U0	Acylamino-acid-releasing enzyme	APEH
0.128136	0.297523	0.367918	0.40241	C9JL85;P58546	Myotrophin	MTPN
0.0826669	0.132908	0.0667916	-0.0578704	C9JXB8;C9JNW5;P83731	60S ribosomal protein L24	RPL24
1.24877	3.59093	1.09372	-1.24003	C9JR52;P21246	Pleiotrophin	PTN
0.0590871	-0.118403	0.374106	0.229363	C9JW69;P18754;C9JRH2;C9J3R0;C9JMJ4;C9JQZ4	Regulator of chromosome condensation	RCC1
0.609998	0.86324	2.26644	-1.05892	E7ESE2;E9PCW0;C9JW96;P35232;C9JZ20	Prohibitin	PHB
0.0379807	-0.137486	0.843783	0.675244	P35998;C9JX88	26S protease regulatory subunit 7	PSMC2
0.086733	-0.313246	0.0112152	-0.0395977	C9K025;P18077;F8WBS5;F8WB72	60S ribosomal protein L35a	RPL35A
0.325819	0.67433	0.21673	-0.356517	D3YTB1;F8W727;P62910	60S ribosomal protein L32	RPL32
0.0466039	0.235097	0.226133	0.65948	D6R9P3;D6RD18;D6RBZ0;Q99729	Heterogeneous nuclear ribonucleoprotein A/B	HNRNPAB
1.55626	-0.64281	0.585535	0.303413	D6RCD7;P38646;A0A7I2V2G2;A0A7I2YQB2;A0A7I2V3F7;A0A7I2V2S7;H0Y8K0	Stress-70 protein, mitochondrial	HSPA9
0.371661	-0.589796	0.865857	0.74334	D6RGI3;D6RER5;Q9NVA2;H0Y961;D6RDU5	Septin-11	2011-09-01
0.168594	0.370657	0.682819	0.372658	D6REX3;O94979;D6RHZ5;H7BXG7	Protein transport protein Sec31A	SEC31A
0.487062	-0.748985	0.650543	1.14342	D6RH20;G5EA06;Q92552	28S ribosomal protein S27, mitochondrial	MRPS27
0.72042	-1.55781	1.16691	1.63898	E5RIW3;E5RJD8;E5RHG6;O75347	Tubulin-specific chaperone A	TBCA
0.58635	1.70545	0.169851	-0.551511	E5RHG8;Q15369;R4GMY8;A0A8I5KYG1	Transcription elongation factor B polypeptide 1	TCEB1
1.48774	1.38426	0.486959	-0.527365	E5RI99;P62888	60S ribosomal protein L30	RPL30
0.0392224	-0.151548	0.677771	1.16521	E5RJR5;P63208;E7ERH2;F8W8N3	S-phase kinase-associated protein 1	SKP1
0.0671845	-0.151686	1.39672	0.547587	E7ES33;E7EPK1;Q16181;G3V1Q4	Septin-7	2007-09-01
0.99077	-1.63666	0.108019	-0.216834	E7EQG2;Q14240	Eukaryotic initiation factor 4A-II;Eukaryotic initiation factor 4A-II, N-terminally processed	EIF4A2
0.986188	-1.02721	0.456565	0.537738	E7ERK9;Q9UI10	Translation initiation factor eIF-2B subunit delta	EIF2B4
0.502472	-0.473205	0.376278	0.362685	E7ESP9;P07197;E7EMV2	Neurofilament medium polypeptide	NEFM
0.0328988	-0.155845	1.36652	3.18682	E7ESV4;F5H7Y6;P61224;A6NIZ1;F5GX62;F5H004;F5H6R7;F5GZG1;B7ZB78;F5H823	Ras-related protein Rap-1b;Ras-related protein Rap-1b-like protein	RAP1B
0.799571	1.07312	0.720035	-0.4526	E7ESY4;Q13330;H0Y4T7	Metastasis-associated protein MTA1	MTA1
0.0638865	-0.108664	0.0641172	0.0394449	O00469;E7ETU9	Procollagen-lysine,2-oxoglutarate 5-dioxygenase 2	PLOD2
0.389324	0.756934	0.0659783	0.123305	E7ETZ4;Q9Y6E2;Q75MG1;B5MCH7;E7EMS9;B5MCE7	Basic leucine zipper and W2 domain-containing protein 2	BZW2
0.354052	-0.720001	1.15138	0.870691	E7EVA0;P27816;A0A804HKE7	Microtubule-associated protein;Microtubule-associated protein 4	MAP4
0.917405	-1.91958	1.20743	1.85715	G5E9S8;G3V2E7;F8W6L3;G3V3H3;G3V5R9;E7EVH7;Q07866	Kinesin light chain 1	KLC1
0.475905	1.64028	0.0789822	0.0441146	P31943;G8JLB6;E9PCY7;D6RBM0;D6RIU0;D6R9T0;D6RIH9;D6RJ04;D6RDU3;D6RFM3;D6RIT2;D6RAM1;E7EQJ0;E7EN40	Heterogeneous nuclear ribonucleoprotein H;Heterogeneous nuclear ribonucleoprotein H, N-terminally processed	HNRNPH1
0.134015	0.41892	0.56633	1.75282	E9PDF6;O43795	Unconventional myosin-Ib	MYO1B
0.247842	-0.520526	0.488054	0.593346	Q6P2S0;Q659G3;E9PE20;P49458	Signal recognition particle 9 kDa protein	SRP9;DKFZp564M2223
0.178242	-0.513054	1.19405	1.72969	O75694;E9PF10	Nuclear pore complex protein Nup155	NUP155
0.419285	-0.786338	2.06333	1.40956	H7C1D4;E9PGT1;Q15631;A0A0J9YVW2	Translin	TSN
0.675338	-0.908533	0.0844179	0.1709	E9PJ81;E9PRQ7;Q04323;A0A087WTZ5	UBX domain-containing protein 1	UBXN1
0.50681	1.75107	0.838986	-0.494345	P29692;E9PK01;E9PRY8;A0A087X1X7;E9PI39;E9PQ49;E9PQZ1;E9PL12;E9PL71;E9PPR1;E9PMW7	Elongation factor 1-delta	EEF1D
0.0608261	-0.180977	0.190978	-0.193624	E9PKG1;Q99873;E9PIX6;E9PQ98	Protein arginine N-methyltransferase 1	PRMT1
0.0439318	0.15612	0.156453	0.15199	E9PLK3;P55786;A0A7I2V389;A0A7I2V3W8	Puromycin-sensitive aminopeptidase	NPEPPS
0.454234	-0.452766	0.119785	0.135052	J3KND1;E9PRZ1;Q96ER3	Protein SAAL1	SAAL1
0.125159	-0.151362	0.164573	0.210173	F6UYG0;F5GWT4;Q9H4A3	Serine/threonine-protein kinase WNK1	WNK1
0.629444	0.459954	1.02305	-0.558218	F5GXX5;P61803;F5H895;A0A0B4J239	Dolichyl-diphosphooligosaccharide--protein glycosyltransferase subunit DAD1	DAD1
0.238525	-0.335812	0.491775	0.295597	F5GYN4;Q96FW1;F5H6Q1;F5H3F0;F5GYJ8	Ubiquitin thioesterase OTUB1	OTUB1
0.0415865	0.124912	1.86669	0.641734	V9GYY3;F5H2F4;P11586;V9GZ78;A0A494C1T2	C-1-tetrahydrofolate synthase, cytoplasmic;Methylenetetrahydrofolate dehydrogenase;Methenyltetrahydrofolate cyclohydrolase;Formyltetrahydrofolate synthetase;C-1-tetrahydrofolate synthase, cytoplasmic, N-terminally processed	MTHFD1
0.628114	-0.735308	0.314957	0.278996	F5H365;Q15436	Protein transport protein Sec23A	SEC23A
0.0620291	-0.320724	0.526123	2.31931	O00159;F5H6E2	Unconventional myosin-Ic	MYO1C
0.448083	-0.654912	0.0439841	0.0797353	F6T1Q0;Q6L8Q7	2,5-phosphodiesterase 12	PDE12
0.578004	-0.731516	0.590794	0.462219	F6VRR5;Q9BY77;F8WCX5	Polymerase delta-interacting protein 3	POLDIP3
0.566772	-1.14031	0.890845	1.3988	F8VPD4;P27708	CAD protein;Glutamine-dependent carbamoyl-phosphate synthase;Aspartate carbamoyltransferase;Dihydroorotase	CAD
0.143154	-0.460911	0.84377	1.69351	F8VQE1;Q9UHB6;F8VS07	LIM domain and actin-binding protein 1	LIMA1
0.233758	-0.703643	1.09552	1.85681	F8VR82;F8VYE8;P36873;F8W0W8;A0A087WYY5;E7ETD8	Serine/threonine-protein phosphatase;Serine/threonine-protein phosphatase PP1-gamma catalytic subunit	PPP1CC;PPP1CB
0.97393	-0.791211	1.08195	1.21658	F8VTV8;P11802;F8VYH9;F8VWX7;Q96BE9;F8W1L8	Cyclin-dependent kinase 4	CDK4
0.0150674	0.0215909	0.482535	0.216835	Q16527;F8VW96;F8VQR7	Cysteine and glycine-rich protein 2	CSRP2
0.775107	-0.545127	0.0373139	0.0381074	F8VY02;P30040	Endoplasmic reticulum resident protein 29	ERP29
0.281342	0.591284	0.557597	0.920268	F8W1R7;G3V1V0;P60660;J3KND3;G8JLA2;B7Z6Z4;F8VPF3;G3V1Y7	Myosin light polypeptide 6	MYL6
1.02378	-1.31221	1.75915	1.29641	F8W726;Q14157;Q5VU77	Ubiquitin-associated protein 2-like	UBAP2L
0.324721	1.03315	0.0548267	-0.0207648	F8W7C6;X1WI28;P27635	60S ribosomal protein L10	RPL10
0.419837	-0.554248	0.693453	0.82244	P49959;F8W7U8	Double-strand break repair protein MRE11A	MRE11A
0.0829324	-0.188469	0.679776	0.927527	F8W930;Q9Y6M1	Insulin-like growth factor 2 mRNA-binding protein 2	IGF2BP2
0.637589	-0.975719	0.0515632	0.135608	F8WJN3;Q16630	Cleavage and polyadenylation specificity factor subunit 6	CPSF6
0.234801	0.456437	0.106553	0.0632343	G3V1C3;Q9BZZ5	Apoptosis inhibitor 5	API5
0.66181	-1.90527	1.56583	2.87532	Q9Y2L1;G3V1J5;F2Z2C0	Exosome complex exonuclease RRP44	DIS3
0.128313	0.160214	0.0326764	-0.043088	O43847;G3V1R5;H0Y5G9	Nardilysin	NRD1
0.551216	1.91518	0.832112	-0.586276	G3V203;H0YHA7;J3QQ67;Q07020;F8VUA6;F8VYV2;A0A075B7A0	60S ribosomal protein L18	RPL18
0.686493	2.08028	0.178178	-0.15489	G3V295;G3V5Z7;P60900;G3V3I1	Proteasome subunit alpha type;Proteasome subunit alpha type-6	PSMA6
0.1387	-0.476243	0.492984	1.0615	G3V3M6;P27695;G3V3C7;G3V5Q1;A0A0C4DGK8;G3V5M0;G3V359;G3V5D9	DNA-(apurinic or apyrimidinic site) lyase;DNA-(apurinic or apyrimidinic site) lyase, mitochondrial	APEX1
0.0841125	-0.215909	0.747178	0.76235	P60983;G3V4P8;M0QYJ8	Glia maturation factor beta	GMFB;GMFG
0.340868	0.642925	1.44174	0.704599	G3XAC6;Q14498;A0A0U1RQH7;H0Y4X3;A0A0U1RQW2;Q5QP23	RNA-binding protein 39	RBM39
0.0630768	-0.100804	0.0475272	-0.0881896	G5E9D5;Q9BQ52;E7ES68	Zinc phosphodiesterase ELAC protein 2	ELAC2
0.0747067	-0.251644	0.525523	0.77319	G5EA30;Q92879;E9PQK4;E9PSH0;E9PKU1	CUGBP Elav-like family member 1	CELF1
0.446461	-0.763358	0.855515	0.758525	P53992;G5EA31	Protein transport protein Sec24C	SEC24C
0.046418	0.0863984	0.0250105	-0.0385695	G5EA36;P30260	Cell division cycle protein 27 homolog	CDC27
1.63175	-2.05134	1.07835	1.23046	G8JLG1;Q14683;A0A6Q8PHC3	Structural maintenance of chromosomes protein;Structural maintenance of chromosomes protein 1A	SMC1A
0.262235	0.734548	0.00981454	0.0123405	H0Y5B4;H7BZ11;J3KQN4;P83881;Q969Q0	60S ribosomal protein L36a;60S ribosomal protein L36a-like	RPL36A;RPL36A-HNRNPH2;RPL36AL
0.54627	-0.965971	1.20971	1.12504	H0Y938;H0YAC7;P35606;A0A7I2V258	Coatomer subunit beta	COPB2
2.07692	-1.52597	2.09317	1.56683	H0Y9X1;Q96EY4	Translation machinery-associated protein 16	TMA16
0.595697	-1.18722	1.08497	1.55805	H0YDT6;O00303	Eukaryotic translation initiation factor 3 subunit F	EIF3F
0.461218	-1.00422	2.19112	2.25286	P53041;H0YDU8;A8MU39	Serine/threonine-protein phosphatase 5;Serine/threonine-protein phosphatase	PPP5C
0.315603	-0.611107	0.908408	0.984626	H0YEH2;Q14671;Q5T1Z4;Q5T1Z8;E9PR38;H0YDK8	Pumilio homolog 1	PUM1
0.622323	1.68864	1.31349	0.455677	H0YFD6;P40939;A0A2R8Y4F5	Trifunctional enzyme subunit alpha, mitochondrial;Long-chain enoyl-CoA hydratase;Long chain 3-hydroxyacyl-CoA dehydrogenase	HADHA
0.235725	0.438318	0.0654401	-0.0540524	H0YH81;P06576;F8W079	ATP synthase subunit beta;ATP synthase subunit beta, mitochondrial	ATP5B
0.560629	0.987332	0.623309	-0.405742	H0YMZ1;H0YL69;P25789;H0YMA1;H0YN18;H0YKT8;H0YMI6;H0YLC2	Proteasome subunit alpha type;Proteasome subunit alpha type-4;Proteasome subunit beta type	PSMA4
0.355278	0.540868	0.000906413	-0.000602722	H0YL72;P50213	Isocitrate dehydrogenase [NAD] subunit alpha, mitochondrial	IDH3A
0.843256	1.37309	0.251086	-0.537179	H0YMV8;Q71UM5;C9JLI6	40S ribosomal protein S27;40S ribosomal protein S27-like	RPS27L
0.631997	-0.943086	1.76914	1.7182	H3BLV9;Q96SB4	SRSF protein kinase 1	SRPK1
0.280903	0.845171	0.164558	0.294373	H3BPE7;P35637	RNA-binding protein FUS	FUS
1.03238	-1.01988	0.647327	0.849002	Q86UK7;H3BPG6	Zinc finger protein 598	ZNF598
0.233578	-0.71241	0.650793	1.74267	H3BPZ1;H3BS72;Q9P035;H3BRL8	Very-long-chain (3R)-3-hydroxyacyl-CoA dehydratase 3	HACD3
0.222089	-0.883941	0.791842	1.91429	H3BQF1;P07741;H3BSW3;H3BQZ9;H3BQB1	Adenine phosphoribosyltransferase	APRT
0.552259	-0.99786	0.758519	1.17034	H3BR35;P15170;Q8IYD1	Eukaryotic peptide chain release factor GTP-binding subunit ERF3A;Eukaryotic peptide chain release factor GTP-binding subunit ERF3B	GSPT1;GSPT2
0.176877	-0.310175	0.220282	0.372161	H3BUG4;H3BV90;H3BT65;Q6FI81	Anamorsin	CIAPIN1
0.34472	0.743516	1.44856	-0.402176	H3BTW0;H3BVE0;Q9H3K6;A0A087WZT3;H3BPT9;A0A0B4J295;A0A499FJE1	BolA-like protein 2	BOLA2;BOLA2B
0.222311	-0.440168	0.182653	0.283273	H3BVG0;Q8N1F7	Nuclear pore complex protein Nup93	NUP93
0.0016358	-0.00259161	0.235483	-0.277769	H7BXY3;Q7L2E3	Putative ATP-dependent RNA helicase DHX30	DHX30
0.502714	-0.455289	0.400472	0.609375	H7C3E9;Q9NY93;H7BZN7	Probable ATP-dependent RNA helicase DDX56	DDX56
2.15026	-1.8611	1.83109	1.69041	I3L0H8;Q9NUU7;H3BTB3	ATP-dependent RNA helicase DDX19A	DDX19A
1.10355	-1.00565	0.0952556	0.207337	I3L0N3;P46459	Vesicle-fusing ATPase	NSF
0.305621	-0.454994	0.0878485	0.162736	I3L2C7;P57678	Gem-associated protein 4	GEMIN4
0.418756	1.44075	0.599293	-0.170648	I3L397;I3L504;P63241;Q6IS14;F8WCJ1;C9J7B5;C9J4W5;Q9GZV4	Eukaryotic translation initiation factor 5A;Eukaryotic translation initiation factor 5A-1;Eukaryotic translation initiation factor 5A-1-like;Eukaryotic translation initiation factor 5A-2	EIF5A;EIF5AL1;EIF5A2
0.507271	1.64612	0.163475	-0.478202	I3L3P7;P62244;H3BVC7;I3L246;H3BN98	40S ribosomal protein S15a	RPS15A
0.514635	0.452727	0.41965	0.388624	I3L4N8;P63261;A0A804GS07;A0A6Q8PFE4;I3L3I0;I3L1U9	Actin, cytoplasmic 2;Actin, cytoplasmic 2, N-terminally processed	ACTG1
0.0622538	-0.0317264	0.0967228	-0.0901661	Q92785;J3KMZ8	Zinc finger protein ubi-d4	DPF2
0.786717	-0.983008	0.229865	0.458651	J3KNP2;Q12788	Transducin beta-like protein 3	TBL3
0.398544	1.05916	0.728966	-0.330457	J3KNQ3;Q9UNM6;H0YD73;E9PL38	26S proteasome non-ATPase regulatory subunit 13	PSMD13
0.210106	0.561829	0.132621	-0.385322	J3QL05;J3KP15;Q01130	Serine/arginine-rich splicing factor 2	SRSF2
0.193874	-0.414674	0.853178	0.97887	O95232;J3KPP4	Luc7-like protein 3	LUC7L3
0.36075	-0.30754	0.939978	0.493866	J3KPS3;P04075;H3BQN4;H3BPS8;H3BUH7;H3BR04	Fructose-bisphosphate aldolase;Fructose-bisphosphate aldolase A	ALDOA
0.154095	0.358957	0.00874658	-0.00742102	J3KQ32;Q9NTK5	Obg-like ATPase 1	OLA1
0.723209	-0.577904	0.442509	0.486873	J3KQ34;Q9H9Q2;J3QT73;A0A087X1P5	COP9 signalosome complex subunit 7b	COPS7B
0.406288	1.20535	0.174892	-0.303023	J3KTF8;J3QQX2;P52565;J3KRE2;J3KS60;J3KRY1	Rho GDP-dissociation inhibitor 1	ARHGDIA
0.0970791	0.135746	0.149023	0.14143	J3KTL2;Q07955	Serine/arginine-rich splicing factor 1	SRSF1
0.484978	0.578309	0.477989	-0.405645	J3QRG6;P42771	Cyclin-dependent kinase inhibitor 2A	CDKN2A
0.0919318	0.260235	0.692106	1.00847	J3QRS3;P19105;O14950;P24844	Myosin regulatory light chain 12A;Myosin regulatory light chain 12B;Myosin regulatory light polypeptide 9	MYL12A;MYL12B;MYL9
0.086074	0.174843	0.0510193	0.140651	J3QRS9;X6R4W8;O43670;J3KS31	BUB3-interacting and GLEBS motif-containing protein ZNF207	ZNF207
0.332266	-0.516072	0.0753668	-0.0840435	K7EJE8;K7EKE6;P36776;K7ER27	Lon protease homolog, mitochondrial	LONP1
0.262281	-0.501343	0.760713	1.00388	K7EQ02;K7EQ55;K7EK33;Q96EP5	DAZ-associated protein 1	DAZAP1
1.00119	-1.30162	0.711052	1.05304	K7EL20;O75821;K7ER90;K7ENA8	Eukaryotic translation initiation factor 3 subunit G	EIF3G
0.237657	0.606915	0.00521756	0.00516891	K7ELL7;P14314	Glucosidase 2 subunit beta	PRKCSH
0.0412007	-0.141848	0.0723976	0.203512	K7ENH2;K9J957;P61289;K7ESG5;B3KQ25;K7EMD0;K7EPX6;K7EKR3	Proteasome activator complex subunit 3	PSME3
0.621167	1.56426	0.40805	-1.10191	K7ES31;K7ERF1;Q9UBQ5;K7EQM4;A0A087WVB9	Eukaryotic translation initiation factor 3 subunit K	EIF3K
0.0408274	-0.277773	0.273881	1.46257	K7ERI7;P35268;K7EJT5;K7EP65;K7EKS7;K7ELC4;K7EMH1	60S ribosomal protein L22	RPL22
1.56369	-2.30315	1.20392	1.70243	M0R299;M0QXL5;P22087;M0R0P1;M0R2Q4;M0R2U2;M0R1H0;M0R2B0	rRNA 2-O-methyltransferase fibrillarin	FBL
1.06175	-1.44546	1.51311	1.69089	M0QZK8;O75223	Gamma-glutamylcyclotransferase	GGCT
1.00068	-0.569685	0.475979	0.327898	M0R0C6;Q92945;M0R0I5	Far upstream element-binding protein 2	KHSRP
0.474472	1.63729	0.239913	-0.250982	M0R0F0;P46782;M0R0R2;M0QZN2	40S ribosomal protein S5;40S ribosomal protein S5, N-terminally processed	RPS5
0.350938	1.04187	0.355208	-0.16194	M0R3D6;M0R1A7;M0R117;Q02543;M0R0P7	60S ribosomal protein L18a	RPL18A
0.354579	-1.75112	0.294952	1.55272	M0R2Z9;Q8IX01;M0R3F6	SURP and G-patch domain-containing protein 2	SUGP2
0.0745699	0.181928	0.000199429	-0.000497818	O00151	PDZ and LIM domain protein 1	PDLIM1
0.528869	0.451086	0.964676	-0.612463	O00154;K7EKP8	Cytosolic acyl coenzyme A thioester hydrolase	ACOT7
0.00710615	-0.0129867	0.690536	0.945598	O00186	Syntaxin-binding protein 3	STXBP3
0.0392519	-0.0842774	0.299817	0.532613	O00203	AP-3 complex subunit beta-1	AP3B1
0.0578971	-0.0730438	0.374142	0.174387	O00231	26S proteasome non-ATPase regulatory subunit 11	PSMD11
1.61679	-1.1096	1.45855	0.880592	O00232	26S proteasome non-ATPase regulatory subunit 12	PSMD12
0.0453901	-0.168491	0.230496	0.649509	O00264	Membrane-associated progesterone receptor component 1	PGRMC1
1.23194	-0.747806	0.530575	0.399776	O00267	Transcription elongation factor SPT5	SUPT5H
0.451807	1.95854	0.207151	0.144784	O00299	Chloride intracellular channel protein 1	CLIC1
0.214228	0.494401	1.08805	0.292397	O00410;H0Y8C6	Importin-5	IPO5
0.315827	-0.715544	0.326513	0.584849	O00425	Insulin-like growth factor 2 mRNA-binding protein 3	IGF2BP3
0.273194	-0.548216	1.16074	1.03886	O00429	Dynamin-1-like protein	DNM1L
0.517825	-0.856884	0.598306	0.820781	O00487	26S proteasome non-ATPase regulatory subunit 14	PSMD14
0.1939	0.424435	0.365852	-0.840226	O00505	Importin subunit alpha-4	KPNA3
0.246768	-0.625233	0.803764	1.04592	O00567;A0A494C128	Nucleolar protein 56	NOP56
0.270035	-0.287228	0.478827	0.199464	O14744;G3V580;H0YJX6	Protein arginine N-methyltransferase 5;Protein arginine N-methyltransferase 5, N-terminally processed	PRMT5
0.64174	-1.60085	0.290251	0.743206	O14818;H0Y586;A0A087WYS6;Q8TAA3	Proteasome subunit alpha type-7;Proteasome subunit alpha type-7-like	PSMA7;PSMA8
1.75258	-1.13391	0.377601	0.650643	O14828	Secretory carrier-associated membrane protein 3	SCAMP3
0.157774	-0.27419	1.11338	0.723073	O14929;F8W9G7	Histone acetyltransferase type B catalytic subunit	HAT1
0.803071	-0.991648	0.944048	1.24898	O14974;F8VZN8	Protein phosphatase 1 regulatory subunit 12A	PPP1R12A
0.660853	1.72515	0.179362	-0.148022	O14980;A0A7I2V461;A0A7I2V2Y6;A0A7I2V2H0;A0A7I2V2S3;A0A7I2V3W6;A0A7I2YQV4;A0A7I2V3P3;A0A7I2V6B9;A0A7I2V488;A0A7I2V3N0;A0A7I2YQX3;A0A7I2V4A3	Exportin-1	XPO1
0.360509	-0.83708	0.873581	1.01633	O15067	Phosphoribosylformylglycinamidine synthase	PFAS
0.00127593	0.00498819	0.248716	0.728151	O15145;C9JZD1	Actin-related protein 2/3 complex subunit 3	ARPC3
0.294262	0.45423	0.00169156	-0.00186634	O15294	UDP-N-acetylglucosamine--peptide N-acetylglucosaminyltransferase 110 kDa subunit	OGT
1.33232	-0.818783	0.888267	0.635174	O15355	Protein phosphatase 1G	PPM1G
0.0498542	-0.204547	0.64837	1.20608	O15371	Eukaryotic translation initiation factor 3 subunit D	EIF3D
0.0959587	-0.130633	0.409622	0.487916	O15381	Nuclear valosin-containing protein-like	NVL
0.241858	-0.314655	1.52687	0.944247	O15397	Importin-8	IPO8
0.133121	0.354543	0.674317	0.422192	O43143	Pre-mRNA-splicing factor ATP-dependent RNA helicase DHX15	DHX15
0.515179	0.711168	0.307538	-0.538486	O43172	U4/U6 small nuclear ribonucleoprotein Prp4	PRPF4
0.42403	0.591988	0.759898	-1.11979	O43242	26S proteasome non-ATPase regulatory subunit 3	PSMD3
0.980464	-0.621678	1.41152	0.598165	O43290	U4/U6.U5 tri-snRNP-associated protein 1	SART1
0.309064	0.877078	0.106173	-0.0777249	O43390;A0A6Q8PH31;A0A6Q8PH35;B4DT28;A0A6Q8PEX7	Heterogeneous nuclear ribonucleoprotein R	HNRNPR
0.432187	-0.429407	0.709168	0.476521	O43396;K7ER96;K7EML9	Thioredoxin-like protein 1	TXNL1
0.389178	0.453751	0.260343	-0.246699	O43491;E9PHY5;E9PK52;A0A2R8Y5B3;E9PII3	Band 4.1-like protein 2	EPB41L2
0.287858	0.577271	0.0745426	0.160445	O43583;F8VVL1	Density-regulated protein	DENR
0.182302	-0.487127	0.0870249	0.198522	O43592	Exportin-T	XPOT
1.15166	0.865669	0.0749776	0.0973721	O43615;M0QXU7	Mitochondrial import inner membrane translocase subunit TIM44	TIMM44
0.0235129	0.052403	0.715327	0.342569	O43684;J3QT28;J3QSX4	Mitotic checkpoint protein BUB3	BUB3
0.693466	-0.687321	0.45297	0.483268	O43707;F5GXS2;H7C144	Alpha-actinin-4	ACTN4
0.29887	-0.311834	0.122377	0.195613	O43719	HIV Tat-specific factor 1	HTATSF1
0.170577	0.3895	0.331539	0.324184	O43776	Asparagine--tRNA ligase, cytoplasmic	NARS
0.349107	0.446637	0.180664	0.206279	O43813;E9PHS0;F8WDS9	LanC-like protein 1	LANCL1
2.20707	-1.64899	1.98096	1.53548	O43865	Putative adenosylhomocysteinase 2	AHCYL1
0.491789	-0.601257	0.199872	0.381631	O60216;A0A8I5KWV3	Double-strand-break repair protein rad21 homolog	RAD21
0.22646	-0.374474	0.835483	0.894468	O60232;H0YEB6;G3V1B8	Sjoegren syndrome/scleroderma autoantigen 1	SSSCA1
0.179674	-0.308085	0.640504	0.725711	O60264	SWI/SNF-related matrix-associated actin-dependent regulator of chromatin subfamily A member 5	SMARCA5
0.00630855	0.0199108	0.336873	0.453512	O60271	C-Jun-amino-terminal kinase-interacting protein 4	SPAG9
0.681052	0.810009	1.04834	-0.499936	O60506;A0A7I2V309;A0A7I2V2F2	Heterogeneous nuclear ribonucleoprotein Q	SYNCRIP
0.220207	-0.543324	0.647082	1.08044	O60664;K7ERZ3;K7EL96	Perilipin-3	PLIN3
0.471746	-1.05212	0.979384	1.42735	O60701	UDP-glucose 6-dehydrogenase	UGDH
1.7665	-1.84794	1.81142	1.79775	O60763	General vesicular transport factor p115	USO1
0.515424	1.14653	0.817042	-1.67034	Q5QNW6;U3KQK0;P06899;P23527;P33778;P57053;P58876;P62807;Q16778;Q8N257;Q93079;Q99877;Q99879;Q99880;O60814;Q96A08;A0A2R8Y619	Histone H2B type 2-F;Histone H2B;Histone H2B type 1-J;Histone H2B type 1-O;Histone H2B type 1-B;Histone H2B type F-S;Histone H2B type 1-D;Histone H2B type 1-C/E/F/G/I;Histone H2B type 2-E;Histone H2B type 3-B;Histone H2B type 1-H;Histone H2B type 1-N;Histone H2B type 1-M;Histone H2B type 1-L;Histone H2B type 1-K;Histone H2B type 1-A	HIST2H2BF;HIST1H2BN;HIST1H2BJ;HIST1H2BO;HIST1H2BB;H2BFS;HIST1H2BD;HIST1H2BC;HIST2H2BE;HIST3H2BB;HIST1H2BH;HIST1H2BM;HIST1H2BL;HIST1H2BK;HIST1H2BA
0.183187	0.485057	0.27539	0.3054	O75131;A0A087WYQ3	Copine-3	CPNE3
0.165423	-0.471025	0.558463	1.35578	O75152;E9PQ61;E9PBY7	Zinc finger CCCH domain-containing protein 11A	ZC3H11A
0.45317	-0.670378	0.972008	0.668639	O75369;A0A804HK76;E7EN95;A0A804HL72	Filamin-B	FLNB
0.659517	-0.637854	0.630698	0.641559	S4R3Q6;O75436	Vacuolar protein sorting-associated protein 26A	VPS26A
0.61107	-1.08254	0.987329	1.11076	O75439;G3V0E4	Mitochondrial-processing peptidase subunit beta	PMPCB
0.208642	-0.292294	0.82443	0.475941	O75533	Splicing factor 3B subunit 1	SF3B1
0.308037	-0.565193	0.811193	1.48598	O75607	Nucleoplasmin-3	NPM3
0.367063	-0.432628	0.970692	0.494636	O75643;A0A494C1A5	U5 small nuclear ribonucleoprotein 200 kDa helicase	SNRNP200
0.969351	1.28342	0.293917	-0.217693	O75844	CAAX prenyl protease 1 homolog	ZMPSTE24
0.075511	0.311318	0.44543	0.93853	O76003	Glutaredoxin-3	GLRX3
0.0873103	-0.279775	0.224213	0.523632	O76021;J3QSV6;I3L3U9	Ribosomal L1 domain-containing protein 1	RSL1D1
0.0936311	-0.261056	0.921236	1.31242	O76031	ATP-dependent Clp protease ATP-binding subunit clpX-like, mitochondrial	CLPX
0.209275	-0.582104	1.35898	1.97267	O76094;R4GNC1	Signal recognition particle subunit SRP72	SRP72
0.0914995	-0.20207	0.254652	0.356047	O94776	Metastasis-associated protein MTA2	MTA2
0.0118881	-0.0596089	0.36004	1.33815	O94832;K7EIG7;J3QRN6	Unconventional myosin-Id	MYO1D
0.725636	-1.94752	0.622198	1.51226	O94906	Pre-mRNA-processing factor 6	PRPF6
0.627344	-1.10391	1.02128	0.993934	O95202	LETM1 and EF-hand domain-containing protein 1, mitochondrial	LETM1
0.552728	-1.37932	0.787399	1.46699	O95292;E5RK64	Vesicle-associated membrane protein-associated protein B/C	VAPB
0.0497993	-0.097167	0.277608	0.165724	O95336;M0R1L2	6-phosphogluconolactonase	PGLS
0.662347	-0.660214	1.63758	1.05897	O95340	Bifunctional 3-phosphoadenosine 5-phosphosulfate synthase 2;Sulfate adenylyltransferase;Adenylyl-sulfate kinase	PAPSS2
1.61323	-1.8247	1.16571	1.09401	O95347	Structural maintenance of chromosomes protein 2	SMC2
3.89266	7.2745	0.244951	-0.767886	O95372;Q5QPQ1;Q5QPQ0;Q5QPQ3;Q5QPQ2	Acyl-protein thioesterase 2	LYPLA2
1.1452	-0.715229	3.32999	0.671813	O95373	Importin-7	IPO7
0.0625029	-0.17465	0.549695	0.890912	O95433;H0YJG7;H0YJU2;G3V438	Activator of 90 kDa heat shock protein ATPase homolog 1	AHSA1
0.169214	0.266978	0.310142	0.194871	O95456;F8WBH7	Proteasome assembly chaperone 1	PSMG1
0.228977	-0.440608	0.131141	0.169939	O95757;E9PDE8;D6RJ96	Heat shock 70 kDa protein 4L	HSPA4L
0.223327	0.377018	0.150878	0.176787	O95782	AP-2 complex subunit alpha-1	AP2A1
0.669335	-1.06281	0.330734	0.490909	O95793;Q5JW30	Double-stranded RNA-binding protein Staufen homolog 1	STAU1
0.139908	-0.325644	0.129924	0.290316	O95816	BAG family molecular chaperone regulator 2	BAG2
0.327037	-0.909688	3.06304	2.46236	O95861;A6NF51;F8VZG4;F8W1J0	3(2),5-bisphosphate nucleotidase 1	BPNT1
0.328727	-0.895345	0.920122	1.57481	O96019;H7C5S0	Actin-like protein 6A	ACTL6A
0.070863	-0.0673532	0.133605	0.122739	P00338	L-lactate dehydrogenase A chain	LDHA
0.867202	-1.26735	1.18428	0.915862	P00367;A0A804HKE0;A0A804HJD7;P49448	Glutamate dehydrogenase 1, mitochondrial;Glutamate dehydrogenase 2, mitochondrial	GLUD1;GLUD2
0.160221	0.287714	0.390834	0.39697	P00374;B4DM58	Dihydrofolate reductase	DHFR
0.135789	-0.433484	0.378065	0.904721	P00390	Glutathione reductase, mitochondrial	GSR
0.0758282	-0.166444	0.220844	0.3282	P00491;G3V5M2	Purine nucleoside phosphorylase	PNP
0.0579128	0.230599	0.350416	0.767043	P00492	Hypoxanthine-guanine phosphoribosyltransferase	HPRT1
0.10789	0.282269	0.108747	-0.0508671	P00505	Aspartate aminotransferase, mitochondrial	GOT2
0.225084	0.658525	0.214903	-0.10146	P00558	Phosphoglycerate kinase 1	PGK1
0.338468	1.09599	0.100268	0.0771718	P00918	Carbonic anhydrase 2	CA2
0.430716	-0.573095	0.579941	0.701335	P02786;G3V0E5	Transferrin receptor protein 1;Transferrin receptor protein 1, serum form	TFRC
0.127677	0.492832	0.930934	0.575327	P04181	Ornithine aminotransferase, mitochondrial;Ornithine aminotransferase, hepatic form;Ornithine aminotransferase, renal form	OAT
0.375187	1.57721	0.747236	-0.435707	P04406;E7EUT5	Glyceraldehyde-3-phosphate dehydrogenase	GAPDH
0.873779	1.10993	0.363115	-0.231254	P04843;B7Z4L4	Dolichyl-diphosphooligosaccharide--protein glycosyltransferase subunit 1	RPN1
0.19873	-0.468897	0.503091	0.949844	P05023	Sodium/potassium-transporting ATPase subunit alpha-1	ATP1A1
0.352008	-0.70014	0.590874	0.765781	P05091	Aldehyde dehydrogenase, mitochondrial	ALDH2
0.304795	1.55004	0.627981	-2.84985	P05109	Protein S100-A8;Protein S100-A8, N-terminally processed	S100A8
0.350361	-0.210148	0.317267	0.280614	P05141	ADP/ATP translocase 2;ADP/ATP translocase 2, N-terminally processed	SLC25A5
0.441445	1.19394	1.01268	-1.21597	P05165;A0A1B0GU58;A0A1B0GUX9;A0A1B0GWI4	Propionyl-CoA carboxylase alpha chain, mitochondrial	PCCA
2.35699	-0.988528	0.75436	0.378902	P05198;H0YJS4;G3V4T5	Eukaryotic translation initiation factor 2 subunit 1	EIF2S1
0.203964	0.738873	0.225287	0.628125	P05386	60S acidic ribosomal protein P1	RPLP1
0.798359	-0.422052	0.625838	0.449489	P05388;F8VWS0;F8VU65;F8VPE8;G3V210;F8VW21;Q8NHW5;F8VQY6;F8VRK7;F8VZS0;F8VS58	60S acidic ribosomal protein P0;60S acidic ribosomal protein P0-like	RPLP0;RPLP0P6
0.22419	-0.294606	0.226685	0.213185	P05455	Lupus La protein	SSB
3.50669	3.91061	0.577143	-1.15722	P06276;F8WF14;H0Y885;F8WEX7	Cholinesterase;Carboxylic ester hydrolase	BCHE
0.0126729	0.0219812	0.65146	0.275218	P06733;A0A2R8Y6G6	Alpha-enolase	ENO1
0.821035	-1.62853	0.988827	0.87634	P06737;E9PK47	Glycogen phosphorylase, liver form;Alpha-1,4 glucan phosphorylase	PYGL
0.140657	0.182306	0.0557214	0.0511131	P06748;A0A7I2V5S2;A0A7I2YQC0;E5RI98;A0A7I2V5J8	Nucleophosmin	NPM1
0.0620618	0.0723252	0.202261	0.168713	P07196	Neurofilament light polypeptide	NEFL
0.439708	-0.379279	0.0717394	0.0589414	P07355;H0YMW4;H0YN42;A6NMY6;H0YMU9;H0YMD0;H0YNB8;H0YKS4;H0YM50;H0YL33;H0YNP5;A0A7I2V4P4;H0YN28;H0YMM1	Annexin A2;Annexin;Putative annexin A2-like protein	ANXA2;ANXA2P2
0.359054	2.06727	0.250455	0.419397	Q5JP53;P07437;Q5ST81	Tubulin beta chain	TUBB
0.483437	0.505493	0.0272611	0.00801992	P07737;K7EJ44	Profilin-1	PFN1
1.23127	-0.625846	0.684996	0.386151	P07814;V9GYZ6	Bifunctional glutamate/proline--tRNA ligase;Glutamate--tRNA ligase;Proline--tRNA ligase	EPRS
0.485812	-0.404641	1.23129	0.41249	P07900	Heat shock protein HSP 90-alpha	HSP90AA1
0.0874803	-0.101929	0.70381	0.669147	P07948	Tyrosine-protein kinase Lyn	LYN
0.195553	-0.432071	0.801229	0.757846	P08133;E7EMC6	Annexin A6;Annexin	ANXA6
0.118419	-0.165606	0.926449	0.300734	P08238	Heat shock protein HSP 90-beta	HSP90AB1
0.0844545	-0.417737	0.532618	1.43729	P08243;F8WEJ5	Asparagine synthetase [glutamine-hydrolyzing]	ASNS
0.0469408	-0.160554	0.653887	1.12127	P08559	Pyruvate dehydrogenase E1 component subunit alpha, somatic form, mitochondrial	PDHA1
0.0719899	0.252844	0.677736	1.069	P08621;M0QYR1	U1 small nuclear ribonucleoprotein 70 kDa	SNRNP70
0.154393	-0.0989375	0.0224288	-0.0123477	P08670;B0YJC4	Vimentin	VIM
0.304842	0.828699	0.144826	-0.0550985	P08758;D6RBE9;D6RBL5	Annexin A5;Annexin	ANXA5
0.72694	2.01527	0.211896	-0.12173	P09211;A8MX94	Glutathione S-transferase P	GSTP1
0.294842	1.00249	0.104769	0.0325513	P09429;Q5T7C4;B2RPK0	High mobility group protein B1;Putative high mobility group protein B1-like 1	HMGB1;HMGB1P1
0.0255071	-0.0671048	0.823288	1.05129	P09622;E9PEX6	Dihydrolipoyl dehydrogenase, mitochondrial;Dihydrolipoyl dehydrogenase	DLD
0.127228	-0.115015	0.499243	0.21871	P09651;A0A7I2V3R8;F8W6I7;A0A7I2V3W0;A0A7I2YQX9;A0A7I2V2L6;F8VTQ5	Heterogeneous nuclear ribonucleoprotein A1;Heterogeneous nuclear ribonucleoprotein A1, N-terminally processed	HNRNPA1
0.120484	-0.446937	0.194185	0.628731	P09661;H0YLR3;H0YMA0;H0YKK0	U2 small nuclear ribonucleoprotein A	SNRPA1
0.293757	-0.2473	0.720694	0.318046	P09874;A0A7I2V3E1	Poly [ADP-ribose] polymerase 1	PARP1
0.331742	1.13546	0.471914	0.236553	P09936;D6RE83;D6R956;D6R974	Ubiquitin carboxyl-terminal hydrolase isozyme L1;Ubiquitin carboxyl-terminal hydrolase	UCHL1
0.281057	0.576002	0.286319	-0.141681	P09960	Leukotriene A-4 hydrolase	LTA4H
0.0585311	-0.258652	0.0627032	-0.2844	P09972;K7EKH5;C9J8F3;J3KSV6;J3QKP5;A8MVZ9	Fructose-bisphosphate aldolase C;Fructose-bisphosphate aldolase	ALDOC
0.297174	-0.505144	1.78253	1.98746	P10155	60 kDa SS-A/Ro ribonucleoprotein	TROVE2
0.773588	1.62437	0.968814	-0.439672	P10412;P16403;P16402	Histone H1.4;Histone H1.2;Histone H1.3	HIST1H1E;HIST1H1C;HIST1H1D
0.533963	1.78562	0.084948	-0.0641751	P10599	Thioredoxin	TXN
2.32375	3.67219	0.820827	-1.00283	U3KQT1;P10768;X6RA14;H7BZT7	S-formylglutathione hydrolase	ESD
0.0165413	0.0227981	0.80243	0.299111	P10809;A0A7I2V599;A0A7I2V2X6;A0A7I2YQK6	60 kDa heat shock protein, mitochondrial	HSPD1
0.000839249	0.00180006	0.369293	0.258139	P11021;A0A7P0TAI0;A0A7P0TB36	78 kDa glucose-regulated protein	HSPA5
0.0683926	0.178236	1.24893	0.447375	P11142;E9PKE3;E9PNE6	Heat shock cognate 71 kDa protein	HSPA8
0.205872	-0.694262	0.77463	1.41444	P11177;C9J634;F8WF02	Pyruvate dehydrogenase E1 component subunit beta, mitochondrial	PDHB
0.287681	-0.616784	0.612272	0.918434	P11310;Q5T4U5;F6YB23;A0A7P0TB51;A0A7P0T932;A0A7P0T8G6;A0A7P0TB55;A0A7P0TA63;A0A7P0T8J9;A0A7P0TBD1;A0A7P0TAB2	Medium-chain specific acyl-CoA dehydrogenase, mitochondrial	ACADM
0.467971	-1.23436	1.34268	2.05102	P11387;A0A7P0T852	DNA topoisomerase 1	TOP1
1.15836	-1.33005	0.378225	0.485971	P11388	DNA topoisomerase 2-alpha	TOP2A
1.09427	-1.46707	0.0378297	-0.0886526	P11413;E7EUI8;E9PD92;E7EM57	Glucose-6-phosphate 1-dehydrogenase	G6PD
0.623366	1.15888	1.01996	-1.12708	P11498	Pyruvate carboxylase, mitochondrial	PC
0.107306	-0.210366	0.212136	0.281905	P11717;A0A7I2V381	Cation-independent mannose-6-phosphate receptor	IGF2R
0.0213615	-0.0482531	0.0252067	0.0244703	P11766	Alcohol dehydrogenase class-3	ADH5
0.138834	0.540518	0.330083	0.443989	P12004	Proliferating cell nuclear antigen	PCNA
1.05709	1.77583	1.62631	-2.33667	P12236	ADP/ATP translocase 3;ADP/ATP translocase 3, N-terminally processed	SLC25A6
0.434678	-0.272218	0.625281	0.23758	P12270	Nucleoprotein TPR	TPR
NaN	0	1.41881	1.66141	P12273	Prolactin-inducible protein	PIP
0.371487	1.6707	1.13352	0.387961	P12277;A0A0S2Z471;G3V4N7	Creatine kinase B-type	CKB
0.277566	0.674013	0.167419	0.318975	P12955;K7ES25;A0A494C165;A0A494C194	Xaa-Pro dipeptidase	PEPD
0.227516	0.754934	0.395085	0.325902	P12956;B1AHC9	X-ray repair cross-complementing protein 6	XRCC6
0.0231942	-0.0334067	0.0635185	0.0543013	P13010	X-ray repair cross-complementing protein 5	XRCC5
0.107324	-0.121704	0.916129	0.286235	P13489;E9PMJ3;E9PLZ3;E9PIM9	Ribonuclease inhibitor	RNH1
0.257869	0.22112	0.349759	0.139734	P13639	Elongation factor 2	EEF2
0.0949677	-0.241513	0.331507	0.370195	P13667;A0A499FI48	Protein disulfide-isomerase A4	PDIA4
0.136524	-0.143673	0.448122	0.268393	P13797	Plastin-3	PLS3
0.0848647	0.435174	0.101599	0.456841	P14174	Macrophage migration inhibitory factor	MIF
0.0114048	-0.0275621	1.24812	0.352272	P14618;B4DNK4	Pyruvate kinase PKM;Pyruvate kinase	PKM
0.252374	0.675378	1.62422	0.670269	P14866;M0QXS5;A0A3B3ITJ4	Heterogeneous nuclear ribonucleoprotein L	HNRNPL
0.756872	-0.808748	1.47101	0.642829	P14868	Aspartate--tRNA ligase, cytoplasmic	DARS
0.775808	1.48678	0.0124408	-0.0395188	P14923	Junction plakoglobin	JUP
0.0451224	0.292903	0.275115	1.15125	P15121	Aldose reductase	AKR1B1
0.799773	-1.06881	0.34084	0.525821	P15311	Ezrin	EZR
1.31125	3.05813	0.105705	-0.108246	P15531	Nucleoside diphosphate kinase A	NME1
0.0193147	0.0143056	0.764704	-0.248045	P15880;H0YEN5;E9PQD7;I3L404;E9PM36;E9PMM9	40S ribosomal protein S2	RPS2
0.461786	-1.23937	0.294199	0.843969	P15924	Desmoplakin	DSP
0.145527	0.560664	0.557569	1.16381	P15927;Q5TEJ7	Replication protein A 32 kDa subunit	RPA2
0.147514	0.210571	1.44945	0.536234	P16152;E9PQ63;A8MTM1	Carbonyl reductase [NADPH] 1	CBR1
0.121865	-0.410442	0.584494	0.8489	P16615;H7C5W9	Sarcoplasmic/endoplasmic reticulum calcium ATPase 2	ATP2A2
0.319853	-0.583583	0.497863	0.536694	P17174	Aspartate aminotransferase, cytoplasmic	GOT1
0.193588	0.396218	0.529373	1.02856	P17252;J3KRN5	Protein kinase C alpha type	PRKCA
0.264523	0.287256	0.21304	0.107958	P17844;J3KTA4;A0A0G2JLI4;A0A7I2V2S0;A0A7I2V507;A0A7I2V5F5	Probable ATP-dependent RNA helicase DDX5	DDX5
0.07303	0.178648	0.124331	0.185608	P17858	ATP-dependent 6-phosphofructokinase, liver type	PFKL
0.267177	1.23121	0.896984	0.288428	P17987;E7EQR6;E7ERF2;F5H282	T-complex protein 1 subunit alpha	TCP1
0.574913	-1.1918	1.2064	2.03883	P18085;C9JPM4;C9JAK5	ADP-ribosylation factor 4	ARF4
0.824435	0.52242	1.05429	-0.596091	P18124;A8MUD9	60S ribosomal protein L7	RPL7
0.34551	-0.724671	0.946008	0.884706	P18206	Vinculin	VCL
0.115306	0.149891	0.636496	-0.658299	P18583;H7C1M2	Protein SON	SON
0.327125	1.09441	0.230931	0.179707	P18669;P15259	Phosphoglycerate mutase 1;Phosphoglycerate mutase 2	PGAM1;PGAM2
0.582931	-1.29107	0.401014	0.923161	P19367	Hexokinase-1	HK1
0.0946827	-0.174388	0.452434	0.363195	P19623;K7EL89	Spermidine synthase	SRM
0.113971	0.243994	0.675806	1.02555	P20020;E7ERY9	Plasma membrane calcium-transporting ATPase 1;Calcium-transporting ATPase	ATP2B1
0.0698636	0.1779	0.0466226	0.0457458	P20042	Eukaryotic translation initiation factor 2 subunit 2	EIF2S2
0.149827	-0.227287	1.0143	0.571001	P20073	Annexin A7	ANXA7
0.368425	0.668212	0.0759333	0.0526819	P20618	Proteasome subunit beta type-1	PSMB1
0.752719	-0.683239	0.405596	0.47169	P20700;E9PBF6;A0A0D9SFE5	Lamin-B1	LMNB1
0.759846	-0.76265	0.607304	0.341655	P21266	Glutathione S-transferase Mu 3	GSTM3
0.461251	-1.20175	0.409925	1.09337	P21281;H0YC04	V-type proton ATPase subunit B, brain isoform	ATP6V1B2
1.5026	-0.73415	1.29119	0.559347	P21333;A0A7P0NMY4	Filamin-A	FLNA
0.849476	-1.63801	1.39528	2.09302	P22059	Oxysterol-binding protein 1	OSBP
1.35489	-1.35068	1.97496	1.30517	P22102	Trifunctional purine biosynthetic protein adenosine-3;Phosphoribosylamine--glycine ligase;Phosphoribosylformylglycinamidine cyclo-ligase;Phosphoribosylglycinamide formyltransferase	GART
0.57429	-0.439947	0.924273	0.465485	P22234;E9PBS1;D6RF62	Multifunctional protein ADE2;Phosphoribosylaminoimidazole-succinocarboxamide synthase;Phosphoribosylaminoimidazole carboxylase	PAICS
0.442206	1.22452	0.103613	-0.357004	P22307;H0YF61	Non-specific lipid-transfer protein	SCP2
0.263489	1.02571	0.435925	0.193143	P22314	Ubiquitin-like modifier-activating enzyme 1	UBA1
0.427761	0.462959	0.0269785	-0.0181642	P22626;A0A7I2V4I6;A0A7I2V323;A0A7I2V4N1;A0A7I2V3P1;A0A7I2V3P7;A0A7I2V4S4;A0A024RA28;A0A087WUI2	Heterogeneous nuclear ribonucleoproteins A2/B1	HNRNPA2B1;HNRPA2B1
0.0559387	0.173971	2.54966	1.04777	P23246	Splicing factor, proline- and glutamine-rich	SFPQ
0.557931	-1.02823	0.457628	0.636954	P23381	Tryptophan--tRNA ligase, cytoplasmic;T1-TrpRS;T2-TrpRS	WARS
0.00766525	0.0122743	1.33514	0.323483	P23396;E9PL09;E9PPU1;H0YEU2;F2Z2S8;H0YCJ7	40S ribosomal protein S3	RPS3
0.466063	1.43022	0.203281	-0.123986	P23526	Adenosylhomocysteinase	AHCY
0.194223	0.436047	0.554217	0.564748	P23528;G3V1A4;E9PP50;E9PK25;E9PS23;E9PLJ3;E9PQB7	Cofilin-1	CFL1
0.347606	-1.25237	1.16594	2.71011	P23634	Plasma membrane calcium-transporting ATPase 4	ATP2B4
0.0319366	-0.0893192	0.933204	1.12821	P23921;E9PL69	Ribonucleoside-diphosphate reductase large subunit	RRM1
0.0685278	-0.282469	0.448064	1.06665	P24534	Elongation factor 1-beta	EEF1B2
0.318096	0.501767	0.517261	0.159046	P24666;G5E9R5;F2Z2Q9	Low molecular weight phosphotyrosine protein phosphatase	ACP1
0.0434672	-0.100557	2.22652	0.661244	P24752;A0A5F9ZHL1;A0A5F9ZHJ7	Acetyl-CoA acetyltransferase, mitochondrial	ACAT1
0.182771	-0.494037	0.424214	0.526967	P25205;J3KQ69;A0A499FHX9	DNA replication licensing factor MCM3	MCM3
0.448581	1.03747	1.2272	-0.324019	P25398	40S ribosomal protein S12	RPS12
1.3451	-0.71203	0.0520139	-0.0403762	P25685;A0A7I2V3K7;M0QXK0	DnaJ homolog subfamily B member 1	DNAJB1
0.362019	1.1825	0.091746	0.0667439	P25705;K7ERX7;K7EK77;K7EJP1	ATP synthase subunit alpha, mitochondrial	ATP5A1
0.0385021	-0.165621	0.697956	1.56783	P25786;F5GX11;B4DEV8	Proteasome subunit alpha type-1;Proteasome subunit alpha type	PSMA1
0.0222846	-0.0978737	0.253829	0.678867	P25788	Proteasome subunit alpha type-3	PSMA3
0.00110605	0.00374365	0.0140452	0.0303183	P26038	Moesin	MSN
0.0776413	0.152224	0.348914	0.183313	P26196	Probable ATP-dependent RNA helicase DDX6	DDX6
0.696966	1.533	0.463185	-1.06773	P26368;K7ENG2	Splicing factor U2AF 65 kDa subunit	U2AF2
0.937874	-0.753076	0.309623	-0.233355	P26373	60S ribosomal protein L13	RPL13
0.31915	-0.43587	1.87593	0.426082	P26639	Threonine--tRNA ligase, cytoplasmic	TARS
1.4169	-1.53593	0.984019	1.15528	P26640;A0A140T936	Valine--tRNA ligase	VARS
0.394915	1.39213	0.179875	-0.0929561	P26641	Elongation factor 1-gamma	EEF1G
0.297409	-0.289379	1.26251	0.563014	P27348;E9PG15	14-3-3 protein theta	YWHAQ
0.740056	-1.43178	0.758957	1.46408	P27361;E9PQW4;E9PJF0;B3KR49;E9PBK7	Mitogen-activated protein kinase 3;Mitogen-activated protein kinase	MAPK3
0.539299	-1.06937	0.569406	1.11509	P27694	Replication protein A 70 kDa DNA-binding subunit;Replication protein A 70 kDa DNA-binding subunit, N-terminally processed	RPA1
0.0186128	-0.0528464	0.437056	0.474216	P28066	Proteasome subunit alpha type-5	PSMA5
0.84871	1.86828	0.490459	-0.326086	P28072	Proteasome subunit beta type-6	PSMB6
1.23096	1.13095	0.740055	-0.537673	P28074	Proteasome subunit beta type-5	PSMB5
0.448444	0.758606	0.0596062	0.0931845	P28289	Tropomodulin-1	TMOD1
0.0984058	-0.285961	0.807187	1.16625	P28482	Mitogen-activated protein kinase 1	MAPK1
0.119879	-0.27211	1.03681	0.623418	P28838;H0Y9Q1	Cytosol aminopeptidase	LAP3
0.0144072	-0.0217352	0.166106	0.0943198	Q5VZU9;P29144;A0A494C1B8;A0A494C0U1	Tripeptidyl-peptidase 2	TPP2
0.0496242	-0.141747	0.198445	0.233736	P29401	Transketolase	TKT
0.915052	-2.24535	1.14891	2.27484	P29966	Myristoylated alanine-rich C-kinase substrate	MARCKS
0.437895	1.03765	0.766246	-0.186102	P30041	Peroxiredoxin-6	PRDX6
0.159355	0.421029	0.0365003	0.101079	P30044	Peroxiredoxin-5, mitochondrial	PRDX5
0.28859	0.969044	0.234194	-0.607283	P30048	Thioredoxin-dependent peroxide reductase, mitochondrial	PRDX3
0.0194609	0.0692034	1.22055	0.839689	P30050	60S ribosomal protein L12	RPL12
0.510385	-1.18085	1.75993	2.25135	P30084	Enoyl-CoA hydratase, mitochondrial	ECHS1
0.273036	-0.361256	0.635021	0.399788	Q5T0D2;P30085	UMP-CMP kinase	CMPK1
0.846884	0.547552	0.496048	-0.319962	P30086	Phosphatidylethanolamine-binding protein 1;Hippocampal cholinergic neurostimulating peptide	PEBP1
0.341311	-0.259398	0.0319528	0.0188661	P30101;A0A8I5KT88;A0A8I5KW33;A0A8I5KS72;A0A8I5KNU9;A0A8I5QKQ5;A0A8I5KW00;A0A8I5KXC9;A0A8I5KPY2;A0A8I5KRV3	Protein disulfide-isomerase A3	PDIA3
0.150479	-0.135265	0.639325	0.284032	P30153;B3KQV6;C9J9C1	Serine/threonine-protein phosphatase 2A 65 kDa regulatory subunit A alpha isoform	PPP2R1A
0.151891	-0.435714	1.17152	1.02983	P31150	Rab GDP dissociation inhibitor alpha	GDI1
0.280069	-0.652384	0.635756	1.05199	P31153	S-adenosylmethionine synthase isoform type-2	MAT2A
0.184074	-0.353824	0.0128166	0.0275295	P31937	3-hydroxyisobutyrate dehydrogenase, mitochondrial	HIBADH
0.0289096	0.0557156	0.28084	0.172451	P31939	Bifunctional purine biosynthesis protein PURH;Phosphoribosylaminoimidazolecarboxamide formyltransferase;IMP cyclohydrolase	ATIC
0.294383	-0.283212	0.333094	0.353467	P31942	Heterogeneous nuclear ribonucleoprotein H3	HNRNPH3
0.598391	0.625936	0.718724	-0.25563	P31946	14-3-3 protein beta/alpha;14-3-3 protein beta/alpha, N-terminally processed	YWHAB
0.167404	-0.173392	0.611636	0.289306	P31948	Stress-induced-phosphoprotein 1	STIP1
1.20616	3.15686	0.447874	-1.41732	P32119;A6NIW5	Peroxiredoxin-2	PRDX2
0.475558	-0.544771	1.42858	0.741893	P32322;E2QRB3	Pyrroline-5-carboxylate reductase 1, mitochondrial	PYCR1
0.040499	0.144949	1.35107	0.952312	P32969;D6RAN4;A0A2R8Y5Y7;H0Y9V9	60S ribosomal protein L9	RPL9
2.71134	-1.26753	1.90531	0.993296	P33176	Kinesin-1 heavy chain	KIF5B
0.33811	1.13381	0.267647	0.232887	P33316;A0A0C4DGL3;H0YNW5;H0YKC5;H0YKI0	Deoxyuridine 5-triphosphate nucleotidohydrolase, mitochondrial	DUT
0.102039	-0.272151	0.151296	0.139904	P33992;B1AHB1	DNA replication licensing factor MCM5;DNA helicase	MCM5
0.00709826	-0.026299	1.1555	0.69638	P33993	DNA replication licensing factor MCM7	MCM7
0.322557	1.02876	0.177395	0.0628157	P34897;H0YIZ0	Serine hydroxymethyltransferase, mitochondrial;Serine hydroxymethyltransferase	SHMT2
0.0780476	0.265417	1.24556	0.652109	P34932	Heat shock 70 kDa protein 4	HSPA4
0.545206	-1.31023	0.221803	0.666017	P35221;G3XAM7	Catenin alpha-1	CTNNA1
0.709941	0.59324	0.525996	-0.301441	P35244	Replication protein A 14 kDa subunit	RPA3
0.335619	-0.886776	1.28436	1.41099	P35249;C9JZI1;C9J8M3;C9JXZ7	Replication factor C subunit 4	RFC4
0.0723598	-0.233001	0.00452238	-0.0146356	P35250;H7C5P4;A0A087WVY3	Replication factor C subunit 2	RFC2
1.31289	0.704298	0.109861	-0.0965943	P35251	Replication factor C subunit 1	RFC1
0.362596	-0.472456	0.700392	0.617008	P35520	Cystathionine beta-synthase	CBS
0.0466535	-0.136965	0.971017	1.44028	P35580;A0A8I5KZ38	Myosin-10	MYH10
0.721288	-0.648688	0.231548	-0.252002	P36404;V9GYD0	ADP-ribosylation factor-like protein 2	ARL2;ARL2-SNX15
0.845014	-1.54744	1.02242	1.83271	P36507	Dual specificity mitogen-activated protein kinase kinase 2	MAP2K2
0.00558955	0.00912046	0.131162	0.0531263	P36578;H3BM89	60S ribosomal protein L4	RPL4
0.0918278	0.136103	0.11349	0.0903177	P36957;Q86SW4	Dihydrolipoyllysine-residue succinyltransferase component of 2-oxoglutarate dehydrogenase complex, mitochondrial	DLST
0.705643	-0.636396	0.44107	0.344089	P37802;X6RJP6	Transgelin-2	TAGLN2
0.555344	1.32272	0.12607	0.0745487	P37837;F2Z393	Transaldolase	TALDO1
0.0950497	0.22717	2.45863	0.402535	P38117	Electron transfer flavoprotein subunit beta	ETFB
0.959756	-1.13041	2.61761	1.62294	P38606	V-type proton ATPase catalytic subunit A	ATP6V1A
0.0482121	0.0960746	2.03161	0.343141	P38919;I3L3H2	Eukaryotic initiation factor 4A-III;Eukaryotic initiation factor 4A-III, N-terminally processed	EIF4A3
0.477939	0.400806	0.551569	-1.06287	P39019;M0R2L9;A0A075B6E2;M0QYF7;M0R140	40S ribosomal protein S19	RPS19
0.458493	1.50951	0.553735	-0.495225	P39023;G5E9G0;B5MCW2;H7C422;H7C3M2	60S ribosomal protein L3	RPL3
0.40112	-1.10792	0.565206	1.46119	P39687;H0YN26	Acidic leucine-rich nuclear phosphoprotein 32 family member A	ANP32A
0.549247	-1.17694	0.445392	0.88693	P39748;F5H1Y3	Flap endonuclease 1	FEN1
0.0865782	0.242239	1.02553	0.619698	P40227	T-complex protein 1 subunit zeta	CCT6A
0.0933158	0.148583	0.182317	0.131338	P40925;B9A041;A0A5K1VW95;B8ZZ51	Malate dehydrogenase, cytoplasmic	MDH1
0.315026	1.22799	0.618364	0.280627	P40926;G3XAL0	Malate dehydrogenase, mitochondrial;Malate dehydrogenase	MDH2
0.63496	-0.691395	1.03389	1.07839	P40937	Replication factor C subunit 5	RFC5
1.11685	-1.49715	1.21663	1.34904	P41091;Q2VIR3	Eukaryotic translation initiation factor 2 subunit 3;Putative eukaryotic translation initiation factor 2 subunit 3-like protein	EIF2S3;EIF2S3L
0.560724	-1.24808	0.832076	1.45648	P41227;C9JN83;F8W808;A8MWP7	N-alpha-acetyltransferase 10	NAA10
1.57514	-1.40734	0.74227	1.03859	P41240	Tyrosine-protein kinase CSK	CSK
0.021393	-0.0313206	0.542316	0.568563	P42126;H3BS70;Q96DC0	Enoyl-CoA delta isomerase 1, mitochondrial	ECI1;DCI
0.340434	-0.872056	0.877728	1.39874	P42166	Lamina-associated polypeptide 2, isoform alpha;Thymopoietin;Thymopentin	TMPO
0.580442	-0.501124	1.46015	0.423051	P42285	Superkiller viralicidic activity 2-like 2	SKIV2L2
0.0257302	-0.0477784	0.0518104	-0.0998852	P42345	Serine/threonine-protein kinase mTOR	MTOR
0.204875	0.776121	2.1087	0.284998	P42677	40S ribosomal protein S27	RPS27
0.570237	-1.35624	0.823608	1.48724	P43246;A0A2R8YFH0;E9PHA6;A0A2R8Y6P0;A0A2R8YG02;A0A2R8Y7S8	DNA mismatch repair protein Msh2	MSH2
0.451555	1.21361	0.626997	0.380791	P43487;F6WQW2;C9JJ34;C9JXG8;C9JDM3;C9JGV6	Ran-specific GTPase-activating protein	RANBP1
0.015325	-0.0581861	0.279418	0.59333	P43686	26S protease regulatory subunit 6B	PSMC4
0.688701	-0.922338	1.21374	1.38881	P43897;C9JT21	Elongation factor Ts, mitochondrial;Elongation factor Ts	TSFM
0.173513	-0.31802	0.108607	0.168465	P45974	Ubiquitin carboxyl-terminal hydrolase 5	USP5
0.842051	-1.65301	1.17953	1.90423	P46060	Ran GTPase-activating protein 1	RANGAP1
0.602447	-0.775158	0.16997	-0.243696	P46063	ATP-dependent DNA helicase Q1	RECQL
2.63422	-1.89244	0.753425	1.06084	P46087	Probable 28S rRNA (cytosine(4447)-C(5))-methyltransferase	NOP2
0.589274	1.81422	0.991757	-0.673964	P46776;E9PJD9;E9PLL6	60S ribosomal protein L27a	RPL27A
0.964262	1.26549	0.763045	-1.13383	P46778;G3V1B3;M0R181	60S ribosomal protein L21	RPL21
0.573592	1.32761	0.206526	-0.16832	P46779;H0YKD8;H0YLP6;H0YMF4	60S ribosomal protein L28	RPL28
1.92692	1.15367	1.39921	-0.778617	P46781;B5MCT8;C9JM19	40S ribosomal protein S9	RPS9
0.146294	0.237648	0.401728	0.319786	P46821	Microtubule-associated protein 1B;MAP1B heavy chain;MAP1 light chain LC1	MAP1B
0.131611	-0.297937	0.687836	0.529365	P46940;A0A0J9YXZ5;H0YLE8	Ras GTPase-activating-like protein IQGAP1	IQGAP1
0.0743825	0.32168	0.242534	0.576671	P46977	Dolichyl-diphosphooligosaccharide--protein glycosyltransferase subunit STT3A	STT3A
0.335125	-0.622259	0.665057	0.93795	P47813;X6RAC9;A6NJH9;O14602	Eukaryotic translation initiation factor 1A, X-chromosomal;Eukaryotic translation initiation factor 1A, Y-chromosomal	EIF1AX;EIF1AY
0.499952	-0.843066	0.178752	0.364342	P47897;A0A1B0GVU9;B4DDN1	Glutamine--tRNA ligase	QARS
4.57733	9.50009	1.65885	-2.23923	P48147;A0A499FJL1	Prolyl endopeptidase	PREP
0.884384	-0.400641	0.919949	0.378148	P48643;E7ENZ3;B7ZAR1;E9PCA1	T-complex protein 1 subunit epsilon	CCT5
1.2316	-1.34966	1.12318	1.42176	P48739;B3KYB6	Phosphatidylinositol transfer protein beta isoform	PITPNB
0.140064	0.551095	0.278981	0.4451	P49006	MARCKS-related protein	MARCKSL1
0.0971	-0.220426	0.894507	0.497035	P49189	4-trimethylaminobutyraldehyde dehydrogenase	ALDH9A1
0.780489	-0.587415	0.147552	0.199484	P49207	60S ribosomal protein L34	RPL34
0.508128	1.13164	0.575514	0.759857	P49257	Protein ERGIC-53	LMAN1
0.531909	-0.452178	0.732201	0.437302	P49321;Q5T624	Nuclear autoantigenic sperm protein	NASP
0.0572305	0.10971	0.506357	0.301687	P49368;B4DUR8	T-complex protein 1 subunit gamma	CCT3
1.91434	-0.438297	1.38052	0.477723	P49411	Elongation factor Tu, mitochondrial	TUFM
0.591671	-0.843176	0.323646	0.315383	P49589;B4DKY1	Cysteine--tRNA ligase, cytoplasmic	CARS
1.25921	3.83932	0.437139	-1.16678	P49721	Proteasome subunit beta type-2	PSMB2
0.120235	0.382938	1.09558	0.654055	P49736;H0Y8E6	DNA replication licensing factor MCM2	MCM2
1.00232	-1.58024	1.64264	1.75153	P49792	E3 SUMO-protein ligase RanBP2	RANBP2
0.0676504	0.153358	1.56894	0.660693	P49915	GMP synthase [glutamine-hydrolyzing]	GMPS
0.0212429	0.0444684	0.926758	0.245591	P50395;Q5SX87	Rab GDP dissociation inhibitor beta	GDI2
0.00212948	-0.00955486	0.398469	0.904323	P50502;Q8NFI4;H7C3I1;F6VDH7;Q8IZP2	Hsc70-interacting protein;Putative protein FAM10A5;Putative protein FAM10A4	ST13;ST13P5;ST13P4
0.143894	0.274899	0.549317	0.421686	P50570	Dynamin-2	DNM2
0.178425	0.774351	0.328757	-1.38313	P50914;E7EPB3	60S ribosomal protein L14	RPL14
0.102633	-0.150118	0.509264	0.27381	P50990	T-complex protein 1 subunit theta	CCT8
0.0887395	0.313833	1.32297	0.63709	P50991	T-complex protein 1 subunit delta	CCT4
0.0896134	0.292887	0.0894298	0.210653	P50995	Annexin A11	ANXA11
0.0685346	-0.158681	1.31178	0.718235	P51114;B4DXZ6;E9PFF5;E7EU85	Fragile X mental retardation syndrome-related protein 1	FXR1
0.133757	-0.40228	0.242162	0.753862	P51148;K7ERI8;K7ERQ8	Ras-related protein Rab-5C	RAB5C
0.0425083	-0.130331	1.67675	0.692309	P51570;K7EII7;K7ERJ9;K7ERN9	Galactokinase	GALK1
0.519717	-0.732585	1.86407	1.66322	P51572;A0A2R8Y5M6;C9JMD7;C9JSP1;C9JQ75;C9J0M4	B-cell receptor-associated protein 31	BCAP31
0.414937	-0.520724	0.117265	-0.143653	P51812;B7ZB17;B1AXG1;B4DG22;A0A2R8Y603	Ribosomal protein S6 kinase alpha-3	RPS6KA3
0.44521	1.1782	0.511299	-1.09973	P52209;K7EM49;K7EPF6;K7EMN2	6-phosphogluconate dehydrogenase, decarboxylating	PGD
1.54547	-0.736025	0.741054	0.465141	P52272;A0A087X0X3;M0QZM1	Heterogeneous nuclear ribonucleoprotein M	HNRNPM
0.194506	-0.579309	0.562371	1.53114	P52294;C9JYI4	Importin subunit alpha-5;Importin subunit alpha-5, N-terminally processed	KPNA1
0.115923	0.130601	0.321942	-0.254109	P52597	Heterogeneous nuclear ribonucleoprotein F;Heterogeneous nuclear ribonucleoprotein F, N-terminally processed	HNRNPF
0.420548	-1.19298	1.37299	2.06309	P52701;A0A494C0M1	DNA mismatch repair protein Msh6	MSH6
0.214789	-0.591408	0.221201	0.467478	P52888;K7EP46	Thimet oligopeptidase	THOP1
1.00057	1.76773	0.235191	-0.450723	P52907	F-actin-capping protein subunit alpha-1	CAPZA1
0.194195	-0.255676	0.191892	0.23183	P52948;H7C3P6;A0A3B3ITD8	Nuclear pore complex protein Nup98-Nup96;Nuclear pore complex protein Nup98;Nuclear pore complex protein Nup96	NUP98
0.00574379	0.0132017	1.81169	0.430309	P53396	ATP-citrate synthase	ACLY
0.0744607	-0.184896	1.1087	1.41227	P53582;H0Y955	Methionine aminopeptidase 1	METAP1
0.495726	-1.13741	0.821703	1.53618	P53597;A0A494C0D1	Succinyl-CoA ligase [ADP/GDP-forming] subunit alpha, mitochondrial	SUCLG1
0.496012	-0.66535	1.60347	0.84645	P53618	Coatomer subunit beta	COPB1
0.0575398	0.119786	0.552515	0.694007	P53985;Q5T8R5	Monocarboxylate transporter 1	SLC16A1
0.123898	-0.379754	1.08562	1.29593	P54136	Arginine--tRNA ligase, cytoplasmic	RARS
1.19124	-0.643768	1.61367	0.639189	P54577;A0A6Q8PFX2	Tyrosine--tRNA ligase, cytoplasmic;Tyrosine--tRNA ligase, cytoplasmic, N-terminally processed	YARS
0.400156	1.16924	1.76713	0.628242	P54886	Delta-1-pyrroline-5-carboxylate synthase;Glutamate 5-kinase;Gamma-glutamyl phosphate reductase	ALDH18A1
0.847791	1.26157	1.00262	-1.50139	P55010;H0YLZ1;H0YN40	Eukaryotic translation initiation factor 5	EIF5
0.796201	-1.53471	0.429675	1.08049	P55036;Q5VWC4;H0Y3Y9;A6PVX3	26S proteasome non-ATPase regulatory subunit 4	PSMD4
0.0165486	-0.0343852	1.36891	0.523295	P55060	Exportin-2	CSE1L
0.0330809	0.125054	0.326551	0.742705	P55769;B1AHD1;A0A3B3IUA2	NHP2-like protein 1;NHP2-like protein 1, N-terminally processed	NHP2L1
0.308817	0.655591	0.240719	-0.498575	P55795	Heterogeneous nuclear ribonucleoprotein H2	HNRNPH2
0.173443	-0.179217	0.170471	0.11314	P55884;C9JZG1	Eukaryotic translation initiation factor 3 subunit B	EIF3B
1.31322	-1.19368	1.53124	1.0083	P56192	Methionine--tRNA ligase, cytoplasmic	MARS
0.229901	-0.405501	0.535453	0.772905	P56545	C-terminal-binding protein 2	CTBP2
0.908506	-1.13787	1.13148	1.23019	P58107;A0A075B730	Epiplakin	EPPK1
0.32346	0.315413	0.223409	0.1168	P60174	Triosephosphate isomerase	TPI1
0.246278	1.51938	0.65405	2.43468	P60709;E7EVS6;A0A2R8Y793	Actin, cytoplasmic 1;Actin, cytoplasmic 1, N-terminally processed	ACTB
0.228876	0.206144	1.714	0.282041	P60842;J3KT12;J3KTB5;J3QS69;J3QL43;J3QR64;J3KSZ0	Eukaryotic initiation factor 4A-I	EIF4A1
0.766207	2.11835	0.354046	-1.23105	P60866;E5RIP1;E5RJX2;A0A7P0S5H5	40S ribosomal protein S20	RPS20
0.605262	-0.965624	0.806728	1.27906	P60981;F6RFD5	Destrin	DSTN
0.0236407	0.0704389	0.223851	0.464005	P61011;G3V4F7;A0A7P0PJI2;A0A7I2V5K0;G3V480;A0A7I2V584	Signal recognition particle 54 kDa protein	SRP54
0.836313	-0.434722	0.172622	0.124978	P61019	Ras-related protein Rab-2A	RAB2A
0.067729	0.151948	1.02675	0.40763	P61081;M0QX69	NEDD8-conjugating enzyme Ubc12	UBE2M
0.4414	0.771468	0.412099	0.166613	P61086;D6RDM7	Ubiquitin-conjugating enzyme E2 K	UBE2K
0.1291	0.257755	0.0094769	-0.00389814	P61158;B4DXW1	Actin-related protein 3	ACTR3
0.225717	-0.586962	0.707111	0.859347	P61160	Actin-related protein 2	ACTR2
0.555462	-1.75807	0.593891	2.18809	P84077;P61204;F5H423	ADP-ribosylation factor 1;ADP-ribosylation factor 3	ARF1;ARF3
0.20686	0.709559	0.763852	0.409777	P61221;D6R9I9	ATP-binding cassette sub-family E member 1	ABCE1
0.0727187	-0.0395842	0.172213	0.0519509	P61247;H0Y9Y4;D6RG13;D6RAT0;E9PFI5;D6R9B6;H0Y8L7;D6RB09	40S ribosomal protein S3a	RPS3A
0.444651	1.66999	0.0159604	-0.0932643	P61586;P08134;Q5JR08;A0A7I2YQV1	Transforming protein RhoA;Rho-related GTP-binding protein RhoC	RHOA;RHOC
1.11313	-1.43938	1.48309	1.37034	P61758	Prefoldin subunit 3	VBP1
0.0303434	-0.0880713	0.0952071	-0.287414	P61970	Nuclear transport factor 2	NUTF2
0.0390055	-0.0329242	0.642866	0.274164	P61978;Q5T6W2	Heterogeneous nuclear ribonucleoprotein K	HNRNPK
0.143093	-0.604561	0.743075	1.58101	P61981	14-3-3 protein gamma;14-3-3 protein gamma, N-terminally processed	YWHAG
0.102349	0.348119	0.411552	0.530242	P62140	Serine/threonine-protein phosphatase PP1-beta catalytic subunit	PPP1CB
0.0886202	-0.397497	0.435611	1.04366	P62191	26S protease regulatory subunit 4	PSMC1
0.100838	0.246048	1.38166	0.527129	P62195;J3QQM1;J3QSE0	26S protease regulatory subunit 8	PSMC5
0.159101	-0.0863748	0.0615642	0.0391569	P62241;Q5JR95	40S ribosomal protein S8	RPS8
0.537091	1.35643	0.598697	-0.636286	P62249;M0R210;M0R3H0;M0R1M5;Q6IPX4	40S ribosomal protein S16	RPS16
0.306092	0.43628	0.695586	0.229363	P62258	14-3-3 protein epsilon	YWHAE
0.599695	1.63029	0.724219	-0.731568	P62266;D6RD47;D6RDJ2;D6RIX0;D6R9I7	40S ribosomal protein S23	RPS23
0.86068	-1.8924	0.780843	1.96213	P62269	40S ribosomal protein S18	RPS18
0.00776229	0.0143633	0.310748	0.322422	P62280;M0QZC5	40S ribosomal protein S11	RPS11
0.408207	-1.06319	0.210372	0.558481	P62306	Small nuclear ribonucleoprotein F	SNRPF
0.207073	-0.54665	0.693168	0.966479	P62316;K7ERG4	Small nuclear ribonucleoprotein Sm D2	SNRPD2
0.348137	1.21128	0.295748	0.150605	P62424;Q5T8U3;Q5T8U2	60S ribosomal protein L7a	RPL7A
0.0800409	0.143211	0.372439	-0.66396	P62495;B7Z7P8	Eukaryotic peptide chain release factor subunit 1	ETF1
0.159669	0.411423	0.0637507	0.109527	P62633	Cellular nucleic acid-binding protein	CNBP
0.447042	1.71583	0.0119837	-0.00716925	P62701;Q8TD47	40S ribosomal protein S4, X isoform;40S ribosomal protein S4, Y isoform 2	RPS4X;RPS4Y2
0.221542	-0.802739	0.0540347	0.238443	P62714;E5RHC1	Serine/threonine-protein phosphatase 2A catalytic subunit beta isoform;Serine/threonine-protein phosphatase	PPP2CB
1.55292	4.4653	0.720465	-3.6627	P63267;P68133;P68032;P62736;A6NL76;F8WB63;B8ZZJ2;C9JFL5;F6UVQ4;F6QUT6;A0A804HKV3	Actin, gamma-enteric smooth muscle;Actin, alpha skeletal muscle;Actin, alpha cardiac muscle 1;Actin, aortic smooth muscle	ACTG2;ACTA1;ACTC1;ACTA2
0.869526	-0.488302	0.177793	-0.0993934	P62753;A2A3R5	40S ribosomal protein S6	RPS6
0.39285	0.998254	0.750425	-1.87012	P62805	Histone H4	HIST1H4A
0.319683	1.02648	2.41801	0.6336	P62829;J3KTJ3;C9JD32;B9ZVP7;J3KT29	60S ribosomal protein L23	RPL23
0.553657	1.72745	0.380761	-1.26251	P62851	40S ribosomal protein S25	RPS25
1.0595	-3.26842	1.93711	4.01435	P62854;Q5JNZ5	40S ribosomal protein S26;Putative 40S ribosomal protein S26-like 1	RPS26;RPS26P11
0.366502	0.834718	0.28461	-0.112118	P62857	40S ribosomal protein S28	RPS28
0.446576	-1.41063	0.454773	1.3992	P62873;F6UT28;B1AKQ8;F6X3N5	Guanine nucleotide-binding protein G(I)/G(S)/G(T) subunit beta-1	GNB1
0.128982	0.206612	0.36037	0.481947	P62877	E3 ubiquitin-protein ligase RBX1;E3 ubiquitin-protein ligase RBX1, N-terminally processed	RBX1
0.127095	0.35536	0.370039	0.773056	P62879;C9JIS1;C9JXA5;C9JZN1;E7EP32	Guanine nucleotide-binding protein G(I)/G(S)/G(T) subunit beta-2	GNB2
0.528067	1.205	0.191132	-0.125618	P62906	60S ribosomal protein L10a	RPL10A
1.86744	-0.458051	1.81642	0.446711	P62913;Q5VVC8	60S ribosomal protein L11	RPL11
0.416104	-1.37492	0.580058	1.54276	P62917;E9PKZ0;E9PKU4;E9PP36;G3V1A1	60S ribosomal protein L8	RPL8
0.0876558	0.158035	0.589034	0.360665	P62937;F8WE65;C9J5S7	Peptidyl-prolyl cis-trans isomerase A;Peptidyl-prolyl cis-trans isomerase A, N-terminally processed;Peptidyl-prolyl cis-trans isomerase	PPIA
0.0688889	0.357307	0.450608	1.03202	P62942;Q1JUQ3;Q5W0X3;Q1JUQ5;A0A087WZM5;A0A087WTS4;F6T7Q3;A0A087WV48;A0A7I2V3S6	Peptidyl-prolyl cis-trans isomerase FKBP1A;Peptidyl-prolyl cis-trans isomerase	FKBP1A;FKBP12-Exin;FKBP12-Exip2
0.02165	0.116742	0.403655	1.29042	P62979;P0CG48;F5H265;Q96C32;J3QKN0;F5GXK7;F5H747;A0A2R8Y422;F5H388;B4DV12;F5H2Z3;F5GYU3;F5H6Q2;J3QTR3;J3QS39;M0R1V7;P62987;P0CG47;F5GZ39;J3QSA3	Ubiquitin-40S ribosomal protein S27a;Ubiquitin;40S ribosomal protein S27a;Polyubiquitin-C;Ubiquitin;Ubiquitin-60S ribosomal protein L40;Ubiquitin;60S ribosomal protein L40;Polyubiquitin-B;Ubiquitin	RPS27A;UBC;UBB;UBA52
0.442858	-1.23193	0.584235	1.57222	P63000	Ras-related C3 botulinum toxin substrate 1	RAC1
0.200067	-0.186386	0.927283	0.491859	P63104;E7EX29;B0AZS6;E7ESK7	14-3-3 protein zeta/delta	YWHAZ
0.0432172	-0.126063	0.203717	0.486832	P63151	Serine/threonine-protein phosphatase 2A 55 kDa regulatory subunit B alpha isoform	PPP2R2A
0.246366	-0.76733	0.232163	0.685694	P63167;F8VXI7;F8VXL2;F8VRV5	Dynein light chain 1, cytoplasmic	DYNLL1
0.040416	-0.254453	0.0309695	-0.179709	Q8WVC2;P63220;Q9BYK1	40S ribosomal protein S21	RPS21
0.480376	-0.403367	0.931681	0.353824	P63244;J3KPE3;D6RAC2;D6REE5;H0Y8W2;H0YAF8;H0YAM7;D6RHH4	Guanine nucleotide-binding protein subunit beta-2-like 1;Guanine nucleotide-binding protein subunit beta-2-like 1, N-terminally processed	GNB2L1
0.119265	0.531401	0.078422	0.340837	P68036;A0A1B0GUS4	Ubiquitin-conjugating enzyme E2 L3	UBE2L3
0.643831	-0.386081	1.01634	0.332873	P68104;A0A7I2V659;A0A087WVQ9;Q5VTE0;A0A7I2V5N4;A0A7I2V3H3;A0A087WV01	Elongation factor 1-alpha 1;Putative elongation factor 1-alpha-like 3;Elongation factor 1-alpha	EEF1A1;EEF1A1P5
0.0469291	-0.0272846	0.819232	0.356635	P68363;P68366	Tubulin alpha-1B chain;Tubulin alpha-4A chain	TUBA1B;TUBA4A
1.23899	-0.388094	1.30711	0.440542	P68371;P04350	Tubulin beta-4B chain;Tubulin beta-4A chain	TUBB4B;TUBB4A
5.36644	5.1731	0.976672	-0.966341	P68402	Platelet-activating factor acetylhydrolase IB subunit beta	PAFAH1B2
0.598459	-1.16573	0.82759	1.04203	P78344;H0Y3P2;D3DQV9;H0YCH5;H0YD77;H0YEC5	Eukaryotic translation initiation factor 4 gamma 2	EIF4G2
0.492575	-1.03936	0.661987	1.17344	P78347;A0A8I5KVB5;A0A494C1K3	General transcription factor II-I	GTF2I
0.122513	-0.196549	1.63464	0.508112	P78371;F5GWF6;F8VQ14	T-complex protein 1 subunit beta	CCT2
0.478694	1.22875	0.379839	0.181919	P78417;Q5TA02	Glutathione S-transferase omega-1	GSTO1
1.08105	-1.24893	0.922826	1.03255	P78527	DNA-dependent protein kinase catalytic subunit	PRKDC
0.964461	2.20374	0.127883	0.218301	P81605	Dermcidin;Survival-promoting peptide;DCD-1	DCD
0.654576	-0.843545	1.03335	1.24884	P82979;F8VZQ9;H0YHG0	SAP domain-containing ribonucleoprotein	SARNP
0.380236	-1.22525	0.508819	1.43791	P84085;C9J1Z8	ADP-ribosylation factor 5	ARF5
0.0153466	0.0984628	0.505549	1.67903	P84090;G3V279	Enhancer of rudimentary homolog	ERH
0.375855	-0.391463	0.628238	0.611666	P84095	Rho-related GTP-binding protein RhoG	RHOG
0.024125	0.0430942	0.771531	-0.902896	Q00059;H7BYN3	Transcription factor A, mitochondrial	TFAM
0.720979	-1.07589	0.159288	0.476048	Q00325;F8VVM2	Phosphate carrier protein, mitochondrial	SLC25A3
1.08355	2.69089	1.12557	-1.24118	Q00765	Receptor expression-enhancing protein 5	REEP5
2.05253	-0.771399	0.689686	0.330042	Q00839;A0A1X7SBS1;A0A1W2PPS1;A0A1W2PP35;Q5RI18;A0A1W2PPL4;A0A1W2PPH7;A0A1W2PQL0;A0A1W2PP34;A0A1W2PRZ7;A0A1W2PQ74	Heterogeneous nuclear ribonucleoprotein U	HNRNPU
0.368109	-0.70588	0.472468	0.832866	Q01081;Q8WU68	Splicing factor U2AF 35 kDa subunit;Splicing factor U2AF 26 kDa subunit	U2AF1;U2AF1L4
1.97855	-1.78088	1.56015	1.64423	Q01082;A0A087WUZ3	Spectrin beta chain, non-erythrocytic 1	SPTBN1
0.419077	0.420346	0.636829	-0.573384	Q01469;I6L8B7	Fatty acid-binding protein, epidermal	FABP5
0.208418	0.578126	0.316213	0.19371	Q01518	Adenylyl cyclase-associated protein 1	CAP1
0.16994	-0.54416	0.570738	0.989478	Q01581	Hydroxymethylglutaryl-CoA synthase, cytoplasmic	HMGCS1
0.0251206	0.0537558	0.884968	1.47136	Q01650	Large neutral amino acids transporter small subunit 1	SLC7A5
0.255898	-0.240169	1.21056	0.525166	Q01780	Exosome component 10	EXOSC10
0.458232	-1.06531	1.44592	1.32771	Q01813;A0A7I2V3Z0;B1APP6	ATP-dependent 6-phosphofructokinase, platelet type	PFKP
0.76895	0.678632	0.201985	0.329541	Q02413	Desmoglein-1	DSG1
0.341737	-0.356448	1.50331	0.617892	Q02790	Peptidyl-prolyl cis-trans isomerase FKBP4;Peptidyl-prolyl cis-trans isomerase FKBP4, N-terminally processed	FKBP4
0.69888	0.304426	0.990652	-0.393011	Q02878	60S ribosomal protein L6	RPL6
0.165124	-0.172583	0.130208	0.136164	Q03701	CCAAT/enhancer-binding protein zeta	CEBPZ
0.716007	-1.34813	0.459619	0.888365	Q04724;K7EMK7;Q04725	Transducin-like enhancer protein 1;Transducin-like enhancer protein 2	TLE1;TLE2
0.594975	1.23649	0.541578	-1.14026	Q04760	Lactoylglutathione lyase	GLO1
0.0675386	0.157244	0.752619	0.572697	Q04917	14-3-3 protein eta	YWHAH
1.0244	-0.9114	0.726602	0.809417	Q05655	Protein kinase C delta type;Protein kinase C delta type regulatory subunit;Protein kinase C delta type catalytic subunit	PRKCD
0.658313	0.964044	1.65627	-1.69558	Q06323	Proteasome activator complex subunit 1	PSME1
0.898027	0.359227	0.026119	-0.0187106	Q06830;A0A0A0MSI0	Peroxiredoxin-1	PRDX1
0.991093	2.12132	0.492512	-0.237183	Q07021;I3L3Q7;I3L3B0	Complement component 1 Q subcomponent-binding protein, mitochondrial	C1QBP
0.250973	0.65743	0.764762	0.333789	Q07666	KH domain-containing, RNA-binding, signal transduction-associated protein 1	KHDRBS1
0.524279	-0.2488	1.07681	0.419789	Q07812	Apoptosis regulator BAX	BAX
1.25459	-0.472129	0.535774	0.104053	Q08211	ATP-dependent RNA helicase A	DHX9
0.161986	-0.332416	0.0780258	-0.121403	Q08945	FACT complex subunit SSRP1	SSRP1
0.00819031	0.0217676	0.118089	-0.0737743	Q08J23	tRNA (cytosine(34)-C(5))-methyltransferase	NSUN2
0.399202	0.78939	1.20467	0.876346	Q09028;H0YF10	Histone-binding protein RBBP4	RBBP4
0.0486701	0.0898027	0.225463	0.145358	Q09161	Nuclear cap-binding protein subunit 1	NCBP1
0.151483	0.474002	0.0295492	-0.118254	Q09666	Neuroblast differentiation-associated protein AHNAK	AHNAK
0.237442	-0.489688	0.859803	1.12773	Q10567;C9J1E7	AP-1 complex subunit beta-1	AP1B1
0.481838	0.786921	1.74305	-0.240143	Q12874	Splicing factor 3A subunit 3	SF3A3
0.338349	1.04786	0.275274	0.137128	Q12906	Interleukin enhancer-binding factor 3	ILF3
0.135632	0.253268	1.23679	0.340187	Q12931;I3L0K7	Heat shock protein 75 kDa, mitochondrial	TRAP1
0.607395	-0.888827	1.32263	1.5295	Q12965	Unconventional myosin-Ie	MYO1E
0.830649	-2.54165	0.59339	2.33505	Q13045	Protein flightless-1 homolog	FLII
0.521841	0.748147	0.791772	-0.498972	Q13085	Acetyl-CoA carboxylase 1;Biotin carboxylase	ACACA
0.237296	0.652393	0.351662	0.278769	Q13148;A0A0A0N0M3;K7EN94;B1AKP7;G3V162;A0A087X260;A0A087WYY0;K7EJM5;A0A087WX29;A0A087WW61;A0A087WX67;A0A087WXV3;A0A087WXQ5;A0A087WV68	TAR DNA-binding protein 43	TARDBP;TDP43
1.07074	-1.27953	0.521903	0.815029	Q13155;A8MU58	Aminoacyl tRNA synthase complex-interacting multifunctional protein 2	AIMP2
0.0538066	0.187371	0.82978	0.444004	Q13162	Peroxiredoxin-4	PRDX4
1.13089	-1.25635	1.71156	1.26193	Q13177	Serine/threonine-protein kinase PAK 2;PAK-2p27;PAK-2p34	PAK2
0.353375	0.897338	0.745744	0.44269	Q13185;S4R2Y4	Chromobox protein homolog 3	CBX3
0.857348	-0.602939	0.885904	0.293709	Q13200	26S proteasome non-ATPase regulatory subunit 2	PSMD2
1.03111	-1.54366	0.585642	1.20751	Q13242;H0YIB4	Serine/arginine-rich splicing factor 9	SRSF9
1.93653	-0.774239	1.43182	0.552096	Q13263;M0R0K9	Transcription intermediary factor 1-beta	TRIM28
0.374365	-0.498703	0.834172	0.782252	Q13409;E7EQL5;E7EQU2;E7ESD3;E7EMU4;E7EV09;E7ET01;E7ETL8	Cytoplasmic dynein 1 intermediate chain 2	DYNC1I2
2.2132	-2.01008	1.66785	1.74014	Q13428;A0A6I8PRA0	Treacle protein	TCOF1
0.00809926	-0.0273643	0.385804	0.607798	Q13435;E9PPJ0;E9PJ04	Splicing factor 3B subunit 2	SF3B2
1.92359	-1.38474	1.45804	1.15837	Q13564	NEDD8-activating enzyme E1 regulatory subunit	NAE1
0.748604	-0.450422	0.735038	0.474186	Q13813;A0A0D9SF54;A0A0D9SGF6	Spectrin alpha chain, non-erythrocytic 1	SPTAN1
0.396699	0.998645	0.342071	-0.189857	Q13838;Q5STU3;A0A0G2JJZ9;F6WLT2;F6S4E6;A0A140T9X3;F6TRA5;A0A0A0MT12;A0A140T996;A0A140TA18;A0A140T9X9;F6UJC5	Spliceosome RNA helicase DDX39B	DDX39B
0.546014	-0.980434	0.558093	0.968645	Q13895;F8WBL2	Bystin	BYSL
0.269908	-0.421736	0.914209	0.835097	Q14008	Cytoskeleton-associated protein 5	CKAP5
0.107957	0.131611	0.535061	0.310223	Q14103;H0YA96;H0Y8G5;D6RAF8	Heterogeneous nuclear ribonucleoprotein D0	HNRNPD
0.201375	-0.393637	0.137405	0.322062	Q14137	Ribosome biogenesis protein BOP1	BOP1
0.307875	0.577108	0.102035	-0.0557489	Q14152	Eukaryotic translation initiation factor 3 subunit A	EIF3A
0.0307085	0.0650759	0.00123449	0.000733852	Q14166	Tubulin--tyrosine ligase-like protein 12	TTLL12
1.62784	-0.951476	0.045607	0.0830081	Q14195	Dihydropyrimidinase-related protein 3	DPYSL3
1.13568	-1.14341	2.62712	1.54627	Q14232;F5H0D0	Translation initiation factor eIF-2B subunit alpha	EIF2B1
1.42565	-0.792284	0.0494138	0.0971265	Q14247	Src substrate cortactin	CTTN
1.46724	-1.40731	0.0904772	-0.179604	Q14444;E9PLA9;G3V153	Caprin-1	CAPRIN1
0.0498238	-0.170888	1.08929	1.22391	Q14566	DNA replication licensing factor MCM6	MCM6
0.751828	-1.14125	0.773553	1.07881	Q14684	Ribosomal RNA processing protein 1 homolog B	RRP1B
0.129363	0.254929	1.16948	0.847381	Q14692	Ribosome biogenesis protein BMS1 homolog	BMS1
0.0413876	-0.0864472	0.164606	0.305604	Q14694	Ubiquitin carboxyl-terminal hydrolase 10	USP10
0.759832	-0.367158	1.08071	0.400416	Q14697;F5H6X6;E9PKU7	Neutral alpha-glucosidase AB	GANAB
1.72874	-0.432322	0.655628	0.231903	Q14974;J3KTM9	Importin subunit beta-1	KPNB1
1.00789	-1.10841	1.29185	0.703183	Q14980;F5H4J1	Nuclear mitotic apparatus protein 1	NUMA1
0.00111368	-0.0027585	1.03923	0.935295	Q14C86;C9IZ08;B4DGD8;H0Y7I9	GTPase-activating protein and VPS9 domain-containing protein 1	GAPVD1
0.611917	-1.1821	1.25385	1.415	Q15003;E9PHA2;C9J470;C9JZP1	Condensin complex subunit 2	NCAPH
0.320643	-0.467871	0.452498	0.482409	Q15008;C9J7B7	26S proteasome non-ATPase regulatory subunit 6	PSMD6
0.147432	-0.354674	0.917139	0.733747	Q15021;E7EN77	Condensin complex subunit 1	NCAPD2
0.275221	-0.403032	1.81398	0.529902	Q15029	116 kDa U5 small nuclear ribonucleoprotein component	EFTUD2
0.583736	-0.677699	0.71877	0.442568	Q15046	Lysine--tRNA ligase	KARS
0.0849816	0.233122	0.593003	-0.632305	Q15056;A0A7I2V385;A0A7I2V4V9	Eukaryotic translation initiation factor 4H	EIF4H
0.0221782	0.0510101	0.343976	0.295787	Q15084	Protein disulfide-isomerase A6	PDIA6
4.04093	3.55068	0.47659	-0.610765	Q15102;M0R1K3;M0R389	Platelet-activating factor acetylhydrolase IB subunit gamma	PAFAH1B3
0.152925	0.505152	1.57316	0.553413	Q15181;Q5SQT6	Inorganic pyrophosphatase	PPA1
0.223398	-0.180089	0.626717	0.612076	Q15293	Reticulocalbin-1	RCN1
0.119305	-0.15498	1.30701	0.416464	Q15365	Poly(rC)-binding protein 1	PCBP1
0.59696	1.64572	1.56917	-0.275098	Q15366;H3BRU6;F8VZX2;F8VXH9;F8W0G4	Poly(rC)-binding protein 2	PCBP2
0.00904887	0.0211916	2.11668	0.661231	Q15393	Splicing factor 3B subunit 3	SF3B3
0.152651	0.34889	0.00818015	0.0249946	Q15417;E9PDU6	Calponin-3;Calponin	CNN3
0.328262	-0.832223	0.206146	0.414776	Q15424	Scaffold attachment factor B1	SAFB
0.172234	-0.279864	0.329522	0.513303	Q15427	Splicing factor 3B subunit 4	SF3B4
0.42445	1.19062	0.00364073	-0.00739288	Q15459	Splicing factor 3A subunit 1	SF3A1
0.541143	-0.761173	0.788551	1.05752	Q15637	Splicing factor 1	SF1
0.371871	0.739677	0.144205	-0.31341	Q15645	Pachytene checkpoint protein 2 homolog	TRIP13
0.120549	-0.499157	0.797024	1.64732	Q15691	Microtubule-associated protein RP/EB family member 1	MAPRE1
0.39624	1.12026	0.0883972	0.0407906	Q15717;M0QZR9	ELAV-like protein 1	ELAVL1
0.0746985	0.441404	0.523071	1.7858	Q15758;M0QXM4	Neutral amino acid transporter B(0);Amino acid transporter	SLC1A5
0.687	2.58524	1.0768	0.411224	Q15785	Mitochondrial import receptor subunit TOM34	TOMM34
0.188846	-0.394413	1.08302	2.01535	Q15819	Ubiquitin-conjugating enzyme E2 variant 2	UBE2V2
1.04059	-0.954497	1.35479	0.999579	Q16513;B1AL79	Serine/threonine-protein kinase N2	PKN2
1.3409	-0.633832	1.77341	0.563052	Q16543;K7EQA9	Hsp90 co-chaperone Cdc37;Hsp90 co-chaperone Cdc37, N-terminally processed	CDC37
0.178233	0.608052	0.31877	0.35966	Q16576;E9PC52;Q5JP01	Histone-binding protein RBBP7	RBBP7
0.14932	0.557795	0.300723	0.799058	Q16629;A0A0B4J1Z1;C9JAB2	Serine/arginine-rich splicing factor 7	SRSF7
0.144134	-0.234423	1.06888	0.491926	Q16658	Fascin	FSCN1
0.036318	-0.20629	0.509645	-2.11848	Q16878	Cysteine dioxygenase type 1	CDO1
0.514908	0.757424	0.220707	-0.350301	Q16881;E9PIR7;A0A182DWI3	Thioredoxin reductase 1, cytoplasmic	TXNRD1
0.247353	-3.41352	0.765281	6.584	Q16891;C9J406;B9A067;H7C463	MICOS complex subunit MIC60	IMMT
1.53348	-1.43583	1.55704	1.33539	Q29RF7	Sister chromatid cohesion protein PDS5 homolog A	PDS5A
0.425032	-0.533187	0.230575	0.192395	Q2NL82	Pre-rRNA-processing protein TSR1 homolog	TSR1
0.901725	-1.35621	2.64371	2.10794	Q2TAL8	Glutamine-rich protein 1	QRICH1
0.67167	1.77173	0.546197	-0.640843	Q32Q12;J3KPD9;E7ERL0;P22392	Nucleoside diphosphate kinase;Nucleoside diphosphate kinase B	NME1-NME2;NME2;NME1
2.54937	2.58313	0.189919	-0.382113	Q4J6C6	Prolyl endopeptidase-like	PREPL
0.308433	-0.461381	0.129047	0.124127	Q52LJ0	Protein FAM98B	FAM98B
0.0882296	-0.269704	0.587473	1.16364	Q53EL6	Programmed cell death protein 4	PDCD4
0.344003	-0.743395	0.543034	0.592157	Q5BKZ1	DBIRD complex subunit ZNF326	ZNF326
0.0574449	0.0552397	0.404953	-0.32672	Q5JRA6;A0A0A0MRH6	Melanoma inhibitory activity protein 3	MIA3
0.830402	-1.10777	0.345572	0.726428	Q5JTZ9	Alanine--tRNA ligase, mitochondrial	AARS2
0.796974	-1.55064	0.231963	0.609684	Q5JVF3	PCI domain-containing protein 2	PCID2
0.0726365	0.134812	0.576924	-0.624187	Q5JXI8;A0A494C0D6;Q13642;A0A0D9SFZ9;Q5JXH8;Q5JXH7;Q5JXI3;Q5JXI2;A0A0D9SFI6;A0A0D9SFB0;Q5JXH9;A0A0D9SGB2;Q5JXI0	Four and a half LIM domains protein 1	FHL1
0.221122	0.440922	0.106576	0.168508	Q5LJA5;Q5LJA9;Q9Y5K5;H0Y6Y4;Q5LJB0	Ubiquitin carboxyl-terminal hydrolase;Ubiquitin carboxyl-terminal hydrolase isozyme L5	UCHL5
0.109861	-0.179622	0.562396	0.700995	Q5QPA5;Q9NVS2	28S ribosomal protein S18a, mitochondrial	MRPS18A
0.507322	0.786933	0.414703	-0.66434	Q5QPL9;Q9UKM9;Q5QPM0;Q5QPM1	RNA-binding protein Raly	RALY
0.264483	-0.573225	1.08923	1.04386	Q5STZ8;Q8NE71;H0YGW7;A0A0G2JJB9	ATP-binding cassette sub-family F member 1	ABCF1
0.852539	-0.871421	1.14351	0.901649	Q9H583;Q5T3Q7	HEAT repeat-containing protein 1;HEAT repeat-containing protein 1, N-terminally processed	HEATR1
1.03807	-1.12511	1.03672	1.01694	Q5T4S7	E3 ubiquitin-protein ligase UBR4	UBR4
0.520431	1.22276	0.406568	-1.05238	Q5T749	Keratinocyte proline-rich protein	KPRP
0.161662	-0.265024	0.68756	0.608878	Q5T7U1;Q9Y5Q8;Q5T7U0;H7BY84;H0Y5D2	General transcription factor 3C polypeptide 5	GTF3C5
0.392001	-0.597307	0.501622	0.711879	Q5T8P6;A0A087X0H9	RNA-binding protein 26	RBM26
0.929501	-2.91509	1.20943	3.55154	Q5TDF0;Q9BSD7	Cancer-related nucleoside-triphosphatase	NTPCR
0.893235	2.85756	0.116008	0.461405	Q5VWZ2	Lysophospholipase-like protein 1	LYPLAL1
0.838522	-1.24594	0.75698	0.80046	Q5VYK3;A0A804HJA4;J3KN16;R4GMY1	Proteasome-associated protein ECM29 homolog	ECM29;KIAA0368
0.151189	-0.169436	0.286174	0.19623	Q5W011;Q5W010;Q96I25;Q5W012	Splicing factor 45	RBM17
0.349666	-0.503879	0.335199	0.287858	Q6P2E9	Enhancer of mRNA-decapping protein 4	EDC4
0.0225497	-0.0467944	0.0873438	0.0715199	Q6P2Q9	Pre-mRNA-processing-splicing factor 8	PRPF8
0.529975	-0.628566	1.24474	0.609814	Q6PGP7;D6RCE2	Tetratricopeptide repeat protein 37	TTC37
1.27532	-1.63141	0.565041	1.42845	Q6PKG0;A0A0B4J210;A0A8I5KSP1;A0A8I5KWU3	La-related protein 1	LARP1
0.66984	-0.690834	0.315386	0.362216	Q6UN15;A0A0B4J203	Pre-mRNA 3-end-processing factor FIP1	FIP1L1
3.34036	2.94703	3.71334	-3.37654	Q6V1X1;J3KPT0	Dipeptidyl peptidase 8	DPP8
0.92938	-1.76445	1.59951	2.98817	Q6WCQ1;A0A494BZV2;J3KSW8;H0Y2S9	Myosin phosphatase Rho-interacting protein	MPRIP
0.515466	-0.826068	1.18049	1.08621	Q6Y7W6;I1E4Y6;A0A7I2V3H7;A0A7I2V361;A0A7I2V3H0;A0A7I2V516	PERQ amino acid-rich with GYF domain-containing protein 2	GIGYF2
0.710196	-0.953882	1.15795	1.16428	Q6YN16	Hydroxysteroid dehydrogenase-like protein 2	HSDL2
2.55177	-0.950604	1.25234	0.674171	Q7KZF4	Staphylococcal nuclease domain-containing protein 1	SND1
2.17483	-0.982398	0.59418	0.786797	Q7L576;A0A0G2JQT1;A0A0G2JR96	Cytoplasmic FMR1-interacting protein 1	CYFIP1
1.73469	-2.37724	4.84531	1.98993	Q7Z2W4;A0A7P0T8C6;C9J6P4	Zinc finger CCCH-type antiviral protein 1	ZC3HAV1
0.171827	-0.938393	0.470928	2.55521	Q7Z406;M0QY43	Myosin-14	MYH14
0.16722	-0.188101	0.519014	0.525473	Q7Z417	Nuclear fragile X mental retardation-interacting protein 2	NUFIP2
0.327015	-0.58035	0.703416	0.938506	Q7Z4H3	HD domain-containing protein 2	HDDC2
0.29323	-0.750283	0.223257	0.541256	Q7Z6Z7	E3 ubiquitin-protein ligase HUWE1	HUWE1
3.9599	5.8545	4.58507	-5.91258	Q86TI2;M0R2A8	Dipeptidyl peptidase 9	DPP9
5.39554	7.55084	0.802456	-1.27327	Q86TX2;G3V4F2;A0A087WT95;P49753	Acyl-coenzyme A thioesterase 1;Acyl-coenzyme A thioesterase 2, mitochondrial	ACOT1;ACOT2
1.32495	-1.27926	0.657897	0.752146	Q86UP2	Kinectin	KTN1
0.215874	0.600227	1.92959	0.248094	Q86VP6;A0A0C4DGH5	Cullin-associated NEDD8-dissociated protein 1	CAND1
0.603068	1.04538	0.215357	-0.357844	Q86X55;K7EQA8	Histone-arginine methyltransferase CARM1	CARM1
0.762366	-1.36848	1.49239	2.07603	Q86Y56;H0Y650;E9PGY2	Dynein assembly factor 5, axonemal	DNAAF5
1.03646	-1.00272	1.27872	0.986902	Q8IWS0;A0A0D9SGE8;Q5JRC6	PHD finger protein 6	PHF6
0.168487	-0.359459	0.0334439	-0.0785761	Q8IX12;A0A0C4DGG8;F5H1H2;F5H2E6;F5H3E1	Cell division cycle and apoptosis regulator protein 1	CCAR1
1.65534	-1.36074	0.211749	0.299447	Q8IY81	pre-rRNA processing protein FTSJ3	FTSJ3
0.30847	-0.834948	1.01563	1.45827	Q8IZL8;C9JFV4;E7EV54	Proline-, glutamic acid- and leucine-rich protein 1	PELP1
0.120663	-0.336835	1.33207	1.12935	Q8N163;H0YB24;G3V119	Cell cycle and apoptosis regulator protein 2	CCAR2
0.203216	-0.515226	0.015342	-0.0366492	Q8N1G4	Leucine-rich repeat-containing protein 47	LRRC47
0.303915	-0.20981	0.20843	-0.19514	Q8N7H5	RNA polymerase II-associated factor 1 homolog	PAF1
5.29269	5.14649	0.315974	-0.593576	Q8N8N7;G3V2R9;G3V3Y1	Prostaglandin reductase 2	PTGR2
0.304967	-0.219409	0.713586	0.624699	Q8NBJ5;M0QX72	Procollagen galactosyltransferase 1	COLGALT1
0.129004	-0.282274	1.29332	1.06861	Q8NBS9	Thioredoxin domain-containing protein 5	TXNDC5
1.32089	-0.842665	1.40888	0.829991	Q8NC51	Plasminogen activator inhibitor 1 RNA-binding protein	SERBP1
5.21519	8.01869	0.400258	-1.17626	Q8NFV4	Alpha/beta hydrolase domain-containing protein 11	ABHD11
0.888251	-1.10111	0.684474	1.04361	Q8TCS8	Polyribonucleotide nucleotidyltransferase 1, mitochondrial	PNPT1
0.356412	0.270541	0.0361627	-0.0476224	Q8TDX7;F8WAG2	Serine/threonine-protein kinase Nek7	NEK7
0.0523688	-0.132492	1.07895	1.29726	Q8TEQ6	Gem-associated protein 5	GEMIN5
0.163486	0.453257	0.0409144	-0.0346699	Q8TEX9;H0YN14	Importin-4	IPO4
1.43379	-2.29114	0.242388	0.483181	Q8WTT2	Nucleolar complex protein 3 homolog	NOC3L
0.348073	-0.477065	0.475517	0.705111	Q8WUA2	Peptidyl-prolyl cis-trans isomerase-like 4	PPIL4
0.962185	-0.644546	0.241668	0.274753	Q8WUM0	Nuclear pore complex protein Nup133	NUP133
0.0963213	0.271572	0.780798	0.384428	Q8WUM4	Programmed cell death 6-interacting protein	PDCD6IP
0.569112	0.606538	0.0937531	0.0898108	Q8WWH5	Probable tRNA pseudouridine synthase 1	TRUB1
0.910704	-1.68483	1.75927	2.37939	Q8WWM7;H3BUF6	Ataxin-2-like protein	ATXN2L
0.342819	-0.625455	0.872213	0.620478	Q92598;A0A0A0MSM0	Heat shock protein 105 kDa	HSPH1
1.46084	-1.78904	1.61946	1.59689	Q92616	Translational activator GCN1	GCN1L1
1.20513	2.28716	0.793218	-2.05951	Q92688	Acidic leucine-rich nuclear phosphoprotein 32 family member B	ANP32B
0.857477	-1.49145	0.265777	0.557565	Q92769	Histone deacetylase 2	HDAC2
0.817597	-1.17507	1.70176	1.5587	Q92797;M0R3C7;A0A087WUE9	Symplekin	SYMPK
0.902078	-1.02501	0.379852	0.711513	Q92878;A0A1W2PQ90;A0A494C1B7	DNA repair protein RAD50	RAD50
0.0495829	-0.125323	0.368017	0.356907	Q92900	Regulator of nonsense transcripts 1	UPF1
0.657136	-1.03696	0.52522	0.927894	Q92922	SWI/SNF complex subunit SMARCC1	SMARCC1
0.552855	-0.208955	1.02861	0.373494	Q92973;A0A7P0TBF0;A0A7P0Z4D3;A0A7P0T944;A0A7P0T9C0	Transportin-1	TNPO1
0.156943	-0.48129	0.138446	0.490596	Q92979;V9GYP5;A0A087WWQ2	Ribosomal RNA small subunit methyltransferase NEP1	EMG1
0.529947	-1.11888	1.67208	1.16185	Q93008	Probable ubiquitin carboxyl-terminal hydrolase FAF-X	USP9X
0.638145	-0.744183	1.79135	1.07975	Q93009;A0A669KBL1;H3BND8	Ubiquitin carboxyl-terminal hydrolase 7;Ubiquitin carboxyl-terminal hydrolase	USP7
0.174415	-0.355726	0.432498	0.835709	Q969Z0;C9J7P5;C9IZN7	Protein TBRG4	TBRG4
0.196877	0.360545	0.363489	0.152689	Q96AE4;E9PEB5	Far upstream element-binding protein 1	FUBP1
0.216291	-0.532965	0.593345	0.916852	Q96AG4	Leucine-rich repeat-containing protein 59	LRRC59
2.59902	-0.838334	3.77953	0.626707	Q96C36;A0A087WTV6;J3KR12	Pyrroline-5-carboxylate reductase 2	PYCR2
0.00819365	0.0373991	0.307887	0.858071	Q96CX2	BTB/POZ domain-containing protein KCTD12	KCTD12
0.478469	0.63241	0.642347	0.193765	Q96G03	Phosphoglucomutase-2	PGM2
0.156705	0.104564	0.0842674	-0.0910079	Q96G46	tRNA-dihydrouridine(47) synthase [NAD(P)(+)]-like	DUS3L
0.0827676	0.085825	0.129165	-0.206108	Q96HC4;H0Y8Y3	PDZ and LIM domain protein 5	PDLIM5
0.546346	-1.33609	1.50525	2.06145	Q96HE7;G3V5B3;G3V3E6	ERO1-like protein alpha	ERO1L
0.111801	0.27481	0.236318	0.34383	Q96KB5	Lymphokine-activated killer T-cell-originated protein kinase	PBK
0.596267	-0.942136	0.82807	0.562331	Q96KP4;J3QKT2	Cytosolic non-specific dipeptidase	CNDP2
0.905371	-0.689573	0.770413	0.542556	Q96KR1	Zinc finger RNA-binding protein	ZFR
0.620247	0.693554	1.254	-0.426186	Q96L92;A0A2R8Y3S6;A0A5H1ZRP6;A0A2R8Y8A7	Sorting nexin-27	SNX27
1.24881	-0.478582	0.458702	0.275126	Q96N67;A0A1B0GUE9	Dedicator of cytokinesis protein 7	DOCK7
0.178447	-0.204775	0.0120327	0.011574	Q96P16;A0A0C4DGQ6	Regulation of nuclear pre-mRNA domain-containing protein 1A	RPRD1A
0.432316	0.704358	0.774114	-0.357549	Q96P70	Importin-9	IPO9
0.823455	1.64517	0.507885	-1.01447	Q96PU8;H0YG47;H0YGD6	Protein quaking	QKI
0.576684	-1.01701	1.41195	1.27099	Q96QK1	Vacuolar protein sorting-associated protein 35	VPS35
0.148878	-0.21016	0.386262	0.201655	Q96RP9;C9IZ01	Elongation factor G, mitochondrial	GFM1
0.8405	1.79126	0.906867	-1.11699	Q96RQ3;E9PHF7;E9PG35;G5E9X5	Methylcrotonoyl-CoA carboxylase subunit alpha, mitochondrial	MCCC1
0.599209	-1.17469	1.46275	1.85605	Q96T76;H0Y746	MMS19 nucleotide excision repair protein homolog	MMS19
0.413365	1.01058	0.990834	-1.65869	Q99436;Q5TBG5	Proteasome subunit beta type-7;Proteasome subunit beta type	PSMB7
0.177993	0.377137	0.151542	-0.259995	Q99459	Cell division cycle 5-like protein	CDC5L
2.8667	2.80874	1.15358	-1.80754	Q99487	Platelet-activating factor acetylhydrolase 2, cytoplasmic	PAFAH2
0.233701	0.623827	0.143032	0.184018	Q99497;K7ELW0	Protein deglycase DJ-1	PARK7
0.293541	-0.439175	1.03107	0.689115	Q99575	Ribonucleases P/MRP protein subunit POP1	POP1
0.00787791	0.0286341	1.00414	0.544035	Q99613;B5ME19	Eukaryotic translation initiation factor 3 subunit C;Eukaryotic translation initiation factor 3 subunit C-like protein	EIF3C;EIF3CL
0.387236	1.01006	0.504025	0.238149	Q99714;A0A804HHW5;Q5H928	3-hydroxyacyl-CoA dehydrogenase type-2	HSD17B10
1.7531	-0.696087	1.74702	0.558626	Q99832	T-complex protein 1 subunit eta	CCT7
0.155491	0.267454	0.414537	0.485559	Q99961;M0QYE0;M0R0I3	Endophilin-A2	SH3GL1
0.474065	-0.951641	1.20194	1.29791	Q9BQA1;H0Y711	Methylosome protein 50	WDR77
0.793855	-0.694905	0.728469	0.612828	Q9BQG0;I3L1L3	Myb-binding protein 1A	MYBBP1A
0.615047	-1.43757	1.636	2.40598	Q9BRA2;I3L0K2;I3L3M7;I3L2R6	Thioredoxin domain-containing protein 17	TXNDC17
1.57065	-0.97992	1.10094	0.753081	Q9BSJ8	Extended synaptotagmin-1	ESYT1
0.431431	-0.73247	0.165702	0.366909	Q9BT78;D6RAX7;D6RFN0;D6RD63	COP9 signalosome complex subunit 4	COPS4
1.17021	-1.37124	2.32779	1.81419	Q9BTE3	Mini-chromosome maintenance complex-binding protein	MCMBP
0.363211	-1.36191	1.13998	2.42102	Q9BTT0;E9PPH5	Acidic leucine-rich nuclear phosphoprotein 32 family member E	ANP32E
0.337616	-0.459624	0.36383	0.483021	Q9BUF5;K7ESM5	Tubulin beta-6 chain	TUBB6
0.13135	-0.309019	0.400171	0.228337	Q9BUQ8	Probable ATP-dependent RNA helicase DDX23	DDX23
4.25715	3.34333	0.732596	-1.10078	Q9BV23	Monoacylglycerol lipase ABHD6	ABHD6
0.417528	-0.796792	0.840394	1.22376	U3KQC1;Q9BV38;K7EIR0;A0A0A0MQU0	WD repeat-containing protein 18	WDR18
0.17471	0.641332	0.976641	0.525555	Q9BVA1	Tubulin beta-2B chain	TUBB2B
0.0199445	0.0578527	0.462544	0.285866	Q9BVP2	Guanine nucleotide-binding protein-like 3	GNL3
0.0533897	0.0678897	0.517943	0.366553	Q9BWF3;E9PB51;Q9BQ04	RNA-binding protein 4;RNA-binding protein 4B	RBM4;RBM4B
0.0981618	0.243184	0.154048	0.359405	Q9BWJ5	Splicing factor 3B subunit 5	SF3B5
0.0106731	0.0242085	0.864076	0.320403	Q9BXJ9;A0A0B4J1W3	N-alpha-acetyltransferase 15, NatA auxiliary subunit	NAA15
1.0212	-1.70943	0.770832	1.27358	Q9BXP5;H7C3A1	Serrate RNA effector molecule homolog	SRRT
0.267808	-0.469227	1.05635	0.663456	Q9BXR0	Queuine tRNA-ribosyltransferase	QTRT1
1.01644	-0.961854	1.27709	0.778655	Q9BY44;F8WAE5	Eukaryotic translation initiation factor 2A;Eukaryotic translation initiation factor 2A, N-terminally processed	EIF2A
0.210259	0.293886	0.365454	-0.236079	Q9BYG3;H7BZL0;C9J808	MKI67 FHA domain-interacting nucleolar phosphoprotein	NIFK
0.544619	-0.692103	0.724321	1.01133	S4R369;Q9BZE1;H0Y4J2;A6NHR2	39S ribosomal protein L37, mitochondrial	MRPL37
0.0116985	-0.0352063	0.434113	0.709976	Q9BZE4;Q5T3R7	Nucleolar GTP-binding protein 1	GTPBP4
0.24337	-0.782742	0.560447	1.7443	Q9GZL7	Ribosome biogenesis protein WDR12	WDR12
1.07824	-0.812601	0.435605	0.59125	Q9H078;A0A2U3TZY2;H0YGM0;A0A2R8Y602	Caseinolytic peptidase B protein homolog	CLPB
0.286362	-0.55862	1.16323	0.642766	Q9H0A0	N-acetyltransferase 10	NAT10
0.609533	-0.736849	0.276854	0.357176	Q9H0B6;A8MZ87	Kinesin light chain 2	KLC2
0.651676	1.32815	0.00362619	-0.00470066	Q9H223	EH domain-containing protein 4	EHD4
0.315432	-0.390443	1.67531	0.835278	Q9H2G2	STE20-like serine/threonine-protein kinase	SLK
0.382285	-0.883126	0.357975	0.662338	Q9H307	Pinin	PNN
2.94202	5.28077	1.98626	-1.32831	Q9H3G5;H7C0X5	Probable serine carboxypeptidase CPVL	CPVL
0.847912	-0.376148	0.278629	0.185456	Q9H3N1	Thioredoxin-related transmembrane protein 1	TMX1
0.135627	0.223423	0.250625	0.287694	Q9H3P7	Golgi resident protein GCP60	ACBD3
0.812083	-1.55432	1.66884	1.97014	Q9H6S0;D6RA70	Probable ATP-dependent RNA helicase YTHDC2	YTHDC2
0.615914	-0.496543	0.522623	0.547421	Q9H6Z4;B7Z7F3	Ran-binding protein 3	RANBP3
0.473513	1.01259	0.105417	0.0645208	Q9H773	dCTP pyrophosphatase 1	DCTPP1
1.37079	-0.779954	0.0651795	0.0585332	Q9H8H0;J3QLQ6;J3QR28	Nucleolar protein 11	NOL11
0.112375	-0.363607	0.599293	0.790262	Q9HAV4	Exportin-5	XPO5
0.267754	-0.348487	0.371153	0.446927	Q9HAV7	GrpE protein homolog 1, mitochondrial	GRPEL1
0.279432	0.888383	0.170033	0.265903	Q9HB71	Calcyclin-binding protein	CACYBP
0.859853	-1.66873	0.701421	1.25901	Q9NPF4	Probable tRNA N6-adenosine threonylcarbamoyltransferase	OSGEP
0.207972	-0.236738	0.276355	0.173829	Q9NR30;A0A8I5KNP3;A0A8I5KNN2;A0A8I5KYZ4;A0A8I5KND9	Nucleolar RNA helicase 2	DDX21
0.388707	-0.729077	0.652356	1.1322	Q9NR45;Q5TBR0	Sialic acid synthase	NANS
0.159352	-0.375361	0.523224	0.431717	Q9NSD9	Phenylalanine--tRNA ligase beta subunit	FARSB
0.120621	0.254474	0.543164	0.248158	Q9NSE4	Isoleucine--tRNA ligase, mitochondrial	IARS2
0.320955	-0.694117	0.960117	1.18996	Q9NTJ3;E9PD53	Structural maintenance of chromosomes protein 4;Structural maintenance of chromosomes protein	SMC4
1.27423	-1.76261	1.31457	1.40263	Q9NU22	Midasin	MDN1
5.9092	8.9428	0.629492	-1.20163	Q9NUJ1	Mycophenolic acid acyl-glucuronide esterase, mitochondrial	ABHD10
0.367114	-0.774989	0.810636	1.03796	Q9NUQ3	Gamma-taxilin	TXLNG
0.85406	1.54778	1.23142	-0.942849	Q9NVP1	ATP-dependent RNA helicase DDX18	DDX18
0.281724	-0.21176	1.13948	0.453949	Q9NW13	RNA-binding protein 28	RBM28
0.230755	-0.563403	1.26645	1.41094	Q9NYF8;E9PK91;A0A1W2PQ43;E9PK09;E9PQN2;E9PKI6;E9PJA7	Bcl-2-associated transcription factor 1	BCLAF1
0.891687	1.43998	3.33178	-0.819508	Q9NZ01;M0R3C3;M0R2N5	Very-long-chain enoyl-CoA reductase	TECR
0.332766	0.890392	0.662121	0.250977	Q9NZI8	Insulin-like growth factor 2 mRNA-binding protein 1	IGF2BP1
0.070174	-0.150046	0.0910719	0.261853	Q9NZL4;K7EN20;K7EMM7;K7EL16	Hsp70-binding protein 1	HSPBP1
0.0263958	-0.056072	1.09955	1.79569	Q9P0K7	Ankycorbin	RAI14
0.215021	0.707279	0.0452114	0.0303006	Q9P258	Protein RCC2	RCC2
0.232036	0.328755	0.0517711	-0.0774889	Q9UBB4;A0A1W2PQD2	Ataxin-10	ATXN10
1.04843	0.814122	1.13839	-1.31574	Q9UBB6	Neurochondrin	NCDN
1.82	-1.17484	0.380042	0.301949	Q9UBF2	Coatomer subunit gamma-2	COPG2
0.463071	-0.582646	0.172677	0.252576	U3KQ56;Q9UBQ7	Glyoxylate reductase/hydroxypyruvate reductase	GRHPR
0.0205491	-0.0566602	0.136898	0.146281	Q9UBT2	SUMO-activating enzyme subunit 2	UBA2
0.954216	-1.38799	0.932125	1.38161	Q9UG63	ATP-binding cassette sub-family F member 2	ABCF2
0.171593	-0.232779	0.575319	0.419193	Q9UGI8	Testin	TES
0.326759	0.230883	2.6911	-0.864879	Q9UH62	Armadillo repeat-containing X-linked protein 3	ARMCX3
0.743352	-0.677355	0.870784	0.646384	Q9UHB9	Signal recognition particle subunit SRP68	SRP68
0.335429	-1.04814	0.723531	1.41184	Q9UHD1;E9PPQ5	Cysteine and histidine-rich domain-containing protein 1	CHORDC1
0.125148	-0.170056	1.45623	0.646273	Q9UHD8	Septin-9	2009-09-01
0.269951	-0.331626	1.26701	0.851006	Q9UHV9	Prefoldin subunit 2	PFDN2
0.191439	-0.339814	0.581107	0.552941	Q9UIA9;E7ESC6	Exportin-7	XPO7
2.36632	-1.07624	1.12293	0.833809	Q9UJU6;H0Y5J4	Drebrin-like protein	DBNL
0.26567	0.417679	0.0343182	-0.0858481	Q9UJX3	Anaphase-promoting complex subunit 7	ANAPC7
0.00351205	0.00871229	0.656812	0.67546	Q9UKD2	mRNA turnover protein 4 homolog	MRTO4
0.0559335	-0.125856	1.50056	0.994442	Q9ULV4;B4E3S0;H0YHL7	Coronin-1C;Coronin	CORO1C
0.0879455	-0.435962	0.452155	1.46545	Q9UMS4	Pre-mRNA-processing factor 19	PRPF19
0.0966393	0.528542	1.00805	0.907624	Q9UNE7;H3BS86;H3BTA3	E3 ubiquitin-protein ligase CHIP	STUB1
0.0616298	0.080646	0.179421	-0.131864	Q9UNN5;B3KT28	FAS-associated factor 1	FAF1
0.187823	-0.107912	0.765523	0.355014	Q9UPU5	Ubiquitin carboxyl-terminal hydrolase 24	USP24
0.636799	-1.68126	1.2081	1.92219	Q9UQ35	Serine/arginine repetitive matrix protein 2	SRRM2
0.82675	-0.444688	0.926568	0.412008	Q9UQ80;F8VR77	Proliferation-associated protein 2G4	PA2G4
0.759482	-1.18916	1.71163	1.74272	Q9UQE7	Structural maintenance of chromosomes protein 3	SMC3
0.132319	0.276094	0.411882	0.403714	Q9Y224;G3V4C6	UPF0568 protein C14orf166	C14orf166
0.569895	-0.842713	1.55157	0.819409	Q9Y230;M0R0Y3	RuvB-like 2	RUVBL2
0.587295	1.86446	0.363699	0.130795	Q9Y265;E7ETR0	RuvB-like 1	RUVBL1
0.00949855	-0.031198	0.248658	0.417133	Q9Y266;A0A0A0MSU9	Nuclear migration protein nudC	NUDC
0.838337	-1.14283	1.03388	0.727856	Q9Y295	Developmentally-regulated GTP-binding protein 1	DRG1
0.486899	1.49848	0.243824	-0.16704	Q9Y2X3	Nucleolar protein 58	NOP58
0.280704	-0.508584	0.0312872	-0.0887027	Q9Y2Z0	Suppressor of G2 allele of SKP1 homolog	SUGT1
0.0800586	0.193925	0.00179036	-0.000902653	Q9Y383;A0A0A6YYJ8	Putative RNA-binding protein Luc7-like 2	LUC7L2
0.0296876	-0.0678535	0.767601	0.558046	Q9Y3A5	Ribosome maturation protein SBDS	SBDS
0.542425	-0.543557	1.47617	0.699026	Q9Y3C6	Peptidyl-prolyl cis-trans isomerase-like 1	PPIL1
0.0794919	0.258925	0.89121	0.517269	Q9Y3F4	Serine-threonine kinase receptor-associated protein	STRAP
0.183078	0.395676	0.522765	-0.296392	Q9Y3I0	tRNA-splicing ligase RtcB homolog	RTCB
0.000845036	0.00165367	2.22462	0.323856	Q9Y3T9	Nucleolar complex protein 2 homolog	NOC2L
1.3404	3.21032	0.533754	-1.55142	Q9Y3U8;J3QSB5	60S ribosomal protein L36	RPL36
1.60353	-0.844831	0.44899	0.502721	Q9Y3Z3;A0A2R8YCS7;A0A2R8YD90	Deoxynucleoside triphosphate triphosphohydrolase SAMHD1	SAMHD1
0.48608	-0.633075	0.57958	0.743791	Q9Y450;B7Z524;H0YDX7;J3QT46	HBS1-like protein	HBS1L
0.805888	-0.938743	1.71974	0.814409	Q9Y490	Talin-1	TLN1
4.79435	5.52644	0.235667	-0.510015	Q9Y570	Protein phosphatase methylesterase 1	PPME1
0.241692	-0.501038	0.647724	0.809052	Q9Y5A9	YTH domain-containing family protein 2	YTHDF2
0.6001	-1.26633	1.17348	1.61768	Q9Y5B9	FACT complex subunit SPT16	SUPT16H
0.443418	0.94245	0.826566	-1.9104	Q9Y5L4	Mitochondrial import inner membrane translocase subunit Tim13	TIMM13
0.0658044	-0.170629	0.350098	0.676123	Q9Y5M8;H7C4H2	Signal recognition particle receptor subunit beta	SRPRB
0.387198	1.01463	0.251261	-0.107097	Q9Y617	Phosphoserine aminotransferase	PSAT1
0.226918	-0.795619	0.0218833	0.0975461	Q9Y678	Coatomer subunit gamma-1	COPG1
0.6288	-0.69972	1.14755	0.824469	Q9Y696	Chloride intracellular channel protein 4	CLIC4
0.385591	0.5842	1.09347	0.212442	Q9Y6G9;E9PHI6	Cytoplasmic dynein 1 light intermediate chain 1	DYNC1LI1
1.12577	-1.22764	1.12611	1.09312	Q9Y6H1;Q5T1J5	Coiled-coil-helix-coiled-coil-helix domain-containing protein 2;Putative coiled-coil-helix-coiled-coil-helix domain-containing protein CHCHD2P9, mitochondrial	CHCHD2;CHCHD2P9
0.0320738	-0.0976374	0.019847	0.0242152	R4GNH3;P17980;E9PM69;E9PN50;E9PMD8;E9PKD5	26S protease regulatory subunit 6A	PSMC3

## Sheet: Figure 4c
			c [µM]	kobs [s-1]	Std. error of kobs [s-1]	n				KI [M]		kinact [s-1]		kapp [M-1 s-1]
		DPP8	0.025	0.0001486	1.303e-05	3				best fit	Std Error	best fit	Std. error
			0.0125	0.0001539	4.571e-05	3			DPP4	0.000512	0.0002698	0.01027	0.00249	20.0586
			0.003125	7.927e-05	1.14e-05	3			DPP8	3.526e-09	1.817e-09	0.00018	2.358e-05	51049.3
			0	1.453e-05	2.261e-05	3			DPP9	2.164e-07	8.964e-08	0.0004998	0.0004998	2309.61
		DPP9	1	0.0004155	1.729e-05	3
			0.25	0.0002545	8.04e-06	3
			0.0625	0.0001274	1.609e-05	3
			0	0.0001075	8.177e-06	3
		DPP4	1000	0.006797	0.0004486	3
			250	0.003317	6.012e-05	3
			125	0.002076	1.875e-05	3
			0	0.002084	4.114e-05	3

## Sheet: Figure 5b
Student's t-test 9/DMSO		Student's t-test 8/9		Student's t-test 11/9		Student's t-test 16/9
-Log10 p-value (9/DMSO)	Log2-fold change (9/DMSO)	-Log10 p-value (8/9)	Log2-fold change (8/9)	-Log10 p-value (11/9)	Log2-fold change (11/9)	-Log10 p-value (16/9)	Log2-fold change (16/9)	T: Majority protein IDs	T: Protein names	T: Gene names
0.834643	0.832341	0.613824	-0.709411	0.521433	-0.799764	0.281567	-0.420986	P11940;A0A7I2YQ88;E7ERJ7;H0YAR2;A0A7I2V649;A0A087WTT1;A0A7I2V4N4;A0A7I2YQE4;A0A7I2YQ90;E7EQV3;Q9H361	Polyadenylate-binding protein 1;Polyadenylate-binding protein;Polyadenylate-binding protein 3	PABPC1;PABPC3
0.0225229	0.0453281	0.353431	-0.75483	0.141098	-0.260266	1.07839	-1.20389	P68104;A0A7I2V659;A0A087WVQ9;Q5VTE0;A0A7I2V5N4;A0A7I2V3H3;A0A087WV01;Q05639;A0A2U3TZH3	Elongation factor 1-alpha 1;Putative elongation factor 1-alpha-like 3;Elongation factor 1-alpha;Elongation factor 1-alpha 2	EEF1A1;EEF1A1P5;EEF1A2
1.00811	1.5735	0.323512	-0.480984	0.482314	-0.770386	2.07494	-2.21497	P08865;C9J9K3;A0A0C4DG17;A0A8I5KQE6	40S ribosomal protein SA	RPSA
0.179004	0.0844979	0.0465324	-0.0243583	0.0290828	0.0183935	0.491424	-0.216391	P0DMV8;A0A0G2JIW1;P0DMV9;V9GZ37	Heat shock 70 kDa protein 1A;Heat shock 70 kDa protein 1B	HSPA1A;HSPA1B
0.344533	-1.04954	0.558258	-1.98566	0.273212	-1.2104	0.408225	-1.78012	Q04837;C9K0U8;A0A0G2JLD8;E7EUY5	Single-stranded DNA-binding protein, mitochondrial	SSBP1
0.336007	0.481819	0.112135	-0.216255	0.0450936	-0.0846324	0.332743	-0.488124	P49327;A0A0U1RQF0	Fatty acid synthase;[Acyl-carrier-protein] S-acetyltransferase;[Acyl-carrier-protein] S-malonyltransferase;3-oxoacyl-[acyl-carrier-protein] synthase;3-oxoacyl-[acyl-carrier-protein] reductase;3-hydroxyacyl-[acyl-carrier-protein] dehydratase;Enoyl-[acyl-carrier-protein] reductase;Oleoyl-[acyl-carrier-protein] hydrolase	FASN
0.438623	-1.66351	0.338552	1.32903	0.268573	1.16925	0.0900485	0.588141	P0C0S8;Q99878;Q9BTM1;Q93077;Q7L7L0;P04908;Q96KK5;P20671;A0A0U1RR32;A0A0U1RRH7;P16104;H0YFX9;A0A3B3IS11;Q8IUE6;Q96QV6	Histone H2A type 1;Histone H2A type 1-J;Histone H2A.J;Histone H2A type 1-C;Histone H2A type 3;Histone H2A type 1-B/E;Histone H2A type 1-H;Histone H2A type 1-D;Histone H2AX;Histone H2A;Histone H2A type 2-B;Histone H2A type 1-A	HIST1H2AG;HIST1H2AJ;H2AFJ;HIST1H2AC;HIST3H2A;HIST1H2AB;HIST1H2AH;HIST1H2AD;H2AFX;HIST2H2AB;HIST1H2AA
0.69426	-4.4932	0.00881874	-0.112252	0.134811	1.66565	0.0461736	0.569179	A0A1B0GV53
0.240644	-0.41901	0.290813	-0.731867	0.799928	-1.39034	0.642808	-1.01459	Q00839;A0A1W2PP35;A0A1W2PPS1;Q5RI18;A0A1X7SBS1;A0A1W2PQL0;A0A1W2PP34;A0A1W2PPL4;A0A1W2PPH7;A0A1W2PRI6;A0A1W2PQ74	Heterogeneous nuclear ribonucleoprotein U	HNRNPU
0.506024	0.884676	0.165764	-0.371975	0.0177449	0.0442266	0.141495	-0.316215	O43175;A0A286YF22;A0A2C9F2M7;A0A286YFA2;A0A286YFL2;A0A286YFM8	D-3-phosphoglycerate dehydrogenase	PHGDH
0.0815045	0.0349441	0.280876	-0.130072	0.10199	0.0485091	0.600252	0.149309	P07195;A0A5F9ZHM4;A0A3B3IS95;A8MW50;F5H793;C9J7H8	L-lactate dehydrogenase B chain;L-lactate dehydrogenase	LDHB
0.711172	-1.28385	0.301464	0.245584	0.0656427	-0.0525837	0.0435597	0.0422087	P10809;A0A7I2V2X6;A0A7I2YQK6;A0A7I2V599;A0A7I2V5M1;A0A7I2V5K3;A0A7I2YQ71	60 kDa heat shock protein, mitochondrial	HSPD1
0.182242	-0.270447	0.159508	-0.497649	0.100588	-0.174741	0.23353	-0.728838	P22626;A0A7I2V4S4;A0A7I2V4N1;A0A7I2V3P1;A0A7I2V4I6;A0A7I2V3P7;A0A7I2V323;A0A024RA28;A0A7I2V4N0;A0A087WUI2;A0A7I2YQN4	Heterogeneous nuclear ribonucleoproteins A2/B1	HNRNPA2B1;HNRPA2B1
0.143085	0.330402	0.376395	0.520976	0.089512	0.188321	0.965909	-1.03954	O60506;A0A7I2V346;A0A7I2V4Z0;A0A7I2YQN2;A0A7I2V5Q6;B7Z645;A0A7I2V2F2;A0A7I2V309;F6UXX1;A0A7I2YQV8	Heterogeneous nuclear ribonucleoprotein Q	SYNCRIP
1.30599	0.60856	0.178406	-0.141312	0.0947344	-0.102966	0.988214	-0.681915	P52292;A0A7I2V3Z3;A0A7I2V351;A0A7I2V487;A0A7I2YQE1;J3QLL0;J3KS65	Importin subunit alpha-1	KPNA2
0.686433	1.25785	0.407261	-0.736274	0.272313	-0.52437	0.625916	-1.04455	P19338;A0A7I2V428;C9JLB1;A0A7I2V3F3;H7BY16;A0A7I2V5M5;A0A7I2V699;A0A7I2V2U7;A0A7I2V349;A0A7I2V506	Nucleolin	NCL
0.309166	0.574065	0.325938	-0.730712	0.592222	-0.927071	0.993616	-1.55269	P09651;A0A7I2V3R8;F8W6I7;A0A7I2V3W0;A0A7I2YQX9;A0A7I2V2L6;F8VTQ5;A0A2R8Y4L2;F8VZ49	Heterogeneous nuclear ribonucleoprotein A1;Heterogeneous nuclear ribonucleoprotein A1, N-terminally processed	HNRNPA1
0.363802	0.38066	0.0923916	-0.116211	0.194744	-0.242004	0.411873	-0.42996	P06748;A0A7I2V5S2;A0A7I2YQC0;A0A7I2V4G8;A0A7I2V433;A0A7I2V2X9;A0A7I2V3U2;A0A7I2V5J8;E5RI98	Nucleophosmin	NPM1
0.675747	0.94579	0.14654	-0.132779	0.233116	-0.162335	0.611428	-0.873275	P60866;A0A7P0S5H5;E5RIP1;E5RJX2;G3XAN0	40S ribosomal protein S20	RPS20
0.434449	-0.394175	1.25352	0.898417	1.24586	0.858784	0.715474	0.616488	P11021;A0A7P0TAI0;A0A7P0TB36	78 kDa glucose-regulated protein	HSPA5
0.467744	0.524273	0.335508	0.330972	0.163587	-0.276457	0.072228	-0.0993881	P42704;A0A804HHY9;A0A804HIN4;A0A804HLG8;A0A804HK30;A0A804HL40;A0A804HKJ0;A0A804HKR3;A0A804HIG4;A0A804HI14;A0A804HJZ1;A0A804HI40;A0A804HIQ7;A0A804HKI2;A0A804HKK7;A0A804HJH8;B8ZZ38;C9JCA9;A0A804HK02;A0A804HJI0;A0A804HIV5;A0A0C4DG06;A0A804HKX0;A0A804HKR5;A0A804HJA1;A0A804HKX6	Leucine-rich PPR motif-containing protein, mitochondrial	LRPPRC
1.21095	0.959144	0.472114	-0.491963	0.219905	-0.256986	0.0998515	0.0699191	Q9NR30;A0A8I5KND9;A0A8I5KYZ4;A0A8I5KNP3;A0A8I5KNN2	Nucleolar RNA helicase 2	DDX21
0.284792	0.933578	0.596302	1.29386	0.0502914	-0.189865	0.0705882	-0.247199	P08670;B0YJC4;B0YJC5	Vimentin	VIM
1.04827	0.7356	0.0371171	-0.0407729	0.122678	-0.148209	0.0669876	-0.0689402	O15372;B3KS98;E5RGU4;E5RJT0	Eukaryotic translation initiation factor 3 subunit H	EIF3H
0.233407	0.565762	0.922704	0.327215	0.160258	-0.33297	0.763707	-1.90992	P62826;B5MDF5;J3KQE5;F5H018;H0YFC6	GTP-binding nuclear protein Ran	RAN
0.102168	0.153157	0.0536034	-0.0931406	0.383481	-0.602293	0.884457	-1.08381	P62829;C9JD32;B9ZVP7;J3KT29	60S ribosomal protein L23	RPL23
0.145163	-0.38928	1.19833	2.02131	0.83768	1.87543	0.597934	1.34008	P83731;C9JXB8;C9JNW5	60S ribosomal protein L24	RPL24
0.912972	1.66187	0.0326247	-0.0138798	0.1563	-0.0732317	1.03085	-0.423071	Q14103;H0YA96;D6RAF8;H0Y8G5;D6RF44	Heterogeneous nuclear ribonucleoprotein D0	HNRNPD
0.170445	-0.164866	0.534426	0.667174	0.641802	0.552391	0.809768	0.627185	O00295;E5RH05;E5RIF7	Tubby-related protein 2	TULP2
0.203155	0.613345	0.240378	-0.68329	0.212186	-0.658011	0.893617	-1.53982	P50914;E7EPB3	60S ribosomal protein L14	RPL14
0.0421691	-0.116785	0.483638	0.872497	0.0193957	0.0499291	0.0806788	0.196363	P31943;E9PCY7;G8JLB6;P55795;H0YB39;D6RBM0;H0YBD7;H0YBG7;E5RGH4;E5RGV0;D6RIU0	Heterogeneous nuclear ribonucleoprotein H;Heterogeneous nuclear ribonucleoprotein H, N-terminally processed;Heterogeneous nuclear ribonucleoprotein H2	HNRNPH1;HNRNPH2
0.907027	-2.37178	0.478273	1.40953	0.418245	1.35937	0.00457872	0.019279	P46776;E9PJD9;E9PLL6;E9PLX7	60S ribosomal protein L27a	RPL27A
0.424295	0.476574	0.230142	-0.336138	0.17105	-0.35291	0.245208	-0.292437	P11586;V9GYY3;F5H2F4;V9GZ78;A0A494C1T2	C-1-tetrahydrofolate synthase, cytoplasmic;Methylenetetrahydrofolate dehydrogenase;Methenyltetrahydrofolate cyclohydrolase;Formyltetrahydrofolate synthetase;C-1-tetrahydrofolate synthase, cytoplasmic, N-terminally processed	MTHFD1
0.790048	1.2987	0.512942	-0.855811	0.839702	0.231736	0.470866	-1.00317	Q07020;F8VUA6;G3V203;H0YHA7;J3QQ67;F8VYV2;A0A075B7A0	60S ribosomal protein L18	RPL18
0.638954	0.947942	1.01551	-1.18573	0.401562	-0.357023	0.801106	-0.555847	P05388;F8VWS0;Q8NHW5;G3V210;F8VU65;F8VS58;F8VQY6;F8VPE8;F8VRK7;F8VW21;F8VZS0	60S acidic ribosomal protein P0;60S acidic ribosomal protein P0-like	RPLP0;RPLP0P6
0.671994	0.905339	0.4823	-0.68445	0.285918	-0.0472879	0.430415	-0.383155	P61247;H0Y9Y4;H0Y8L7;E9PFI5;D6RI02;D6R9B6;D6RG13;D6RAT0	40S ribosomal protein S3a	RPS3A
0.965269	1.12382	0.911239	-1.11638	0.701551	-0.868907	1.57339	-1.61832	Q6V1X1;H0YK36;J3KPT0;H3BNM2	Dipeptidyl peptidase 8	DPP8
0.510995	-0.934208	0.407259	0.725829	0.349878	0.682714	0.370126	0.693561	Q12802;H0YMW2	A-kinase anchor protein 13	AKAP13
0.0671817	0.0383735	0.125808	-0.0737295	0.854091	-1.07209	1.26667	-1.78764	P60842;J3KT12;J3KTB5;J3QS69;J3QLN6;J3QR64;J3QL43;J3QKZ9;J3KS25;J3KSZ0	Eukaryotic initiation factor 4A-I	EIF4A1
0.0769135	0.249452	0.437539	0.85621	0.188179	-0.541718	0.116704	0.300996	P46782;M0R0F0;M0R0R2;M0QZN2	40S ribosomal protein S5;40S ribosomal protein S5, N-terminally processed	RPS5
0.443172	-0.212078	0.212973	-0.110777	0.197059	-0.107389	0.386151	0.104921	P00338;F5GYU2;F5GXY2	L-lactate dehydrogenase A chain	LDHA
0.0923472	-0.0530696	0.0448099	0.0275083	0.173996	-0.246359	0.128016	0.0723381	P00558	Phosphoglycerate kinase 1	PGK1
0.218261	0.318703	0.305712	-0.434117	0.223215	-0.34148	0.43391	-0.562333	P04075;H3BQN4;J3KPS3;H3BPS8	Fructose-bisphosphate aldolase A;Fructose-bisphosphate aldolase	ALDOA
0.319208	-0.854383	0.692798	3.34728	0.121231	0.452951	0.555108	1.88963	P04259	Keratin, type II cytoskeletal 6B	KRT6B
0.465972	-0.28785	0.234551	0.130542	0.522863	0.309788	1.58542	0.493495	P04406;E7EUT5	Glyceraldehyde-3-phosphate dehydrogenase	GAPDH
0.375439	-0.690973	0.201435	0.409708	0.021996	-0.0567298	0.0443077	0.104395	P05165;A0A1B0GU58;A0A1B0GWI4;A0A1B0GWA1;A0A1B0GUX9	Propionyl-CoA carboxylase alpha chain, mitochondrial	PCCA
0.555586	0.60596	0.0900472	-0.137294	0.216666	0.280482	0.0192774	-0.0326023	P05387	60S acidic ribosomal protein P2	RPLP2
0.677409	1.07825	0.565753	-0.87559	0.605838	-0.952688	0.683917	-1.02021	P05455	Lupus La protein	SSB
0.157932	-0.0902033	0.0704259	-0.042191	0.0161986	0.0118537	0.0847995	0.0589061	P06733;A0A2R8Y6G6	Alpha-enolase	ENO1
0.902154	1.74092	0.327981	-0.913624	0.546389	-1.33215	1.34429	-2.28573	P07437;Q5JP53;Q5ST81	Tubulin beta chain	TUBB
0.725109	0.663907	0.603338	-1.00282	0.27638	-0.307006	1.08135	-2.00125	P07737;K7EJ44	Profilin-1	PFN1
0.439507	0.717183	0.11486	-0.208599	0.00751593	0.0140796	0.0530635	-0.0952783	P07814;V9GYZ6	Bifunctional glutamate/proline--tRNA ligase;Glutamate--tRNA ligase;Proline--tRNA ligase	EPRS
0.122834	-0.0617948	0.262437	-0.16064	0.0370536	0.0292377	0.107718	-0.0955257	P07900	Heat shock protein HSP 90-alpha	HSP90AA1
0.0475355	0.0280623	0.556352	-0.285048	0.0490394	-0.0343022	0.36838	-0.352591	P08238	Heat shock protein HSP 90-beta	HSP90AB1
0.301303	-0.926051	0.365646	1.08222	0.0790694	0.331802	0.255802	0.855799	P08758;D6RBL5;D6RBE9	Annexin A5;Annexin	ANXA5
1.23842	1.84819	0.789551	-1.47032	0.184733	-0.488369	0.60664	-1.31071	P09211;A8MX94;A0A087X2E9	Glutathione S-transferase P	GSTP1
0.683484	1.14611	0.218889	-0.140315	0.0400993	0.0295262	0.334223	-0.669551	P10599	Thioredoxin	TXN
0.805442	0.179754	0.977985	-0.247146	0.211957	0.0833783	0.106019	-0.0801759	P11142;E9PKE3;E9PN89;E9PNE6	Heat shock cognate 71 kDa protein	HSPA8
0.359095	-0.676869	0.091991	0.208189	0.0489473	0.123005	0.0459083	0.112122	P11498	Pyruvate carboxylase, mitochondrial	PC
1.02805	0.915702	0.567486	-0.673756	0.180243	-0.268855	0.33001	-0.704089	P12277;A0A0S2Z471;G3V4N7	Creatine kinase B-type	CKB
0.546858	0.211197	0.124633	-0.0636196	0.28462	-0.168882	0.520861	-0.27175	P13639	Elongation factor 2	EEF2
0.575799	2.23325	0.0325	0.159601	0.194389	-0.903217	0.00910744	-0.0534463	P14174	Macrophage migration inhibitory factor	MIF
0.145441	-0.368178	0.233019	0.185685	0.11191	-0.186367	0.00110209	0.00103998	P14618;B4DNK4;A0A804F6T5;A0A804F729;H3BTN5;H3BQ34	Pyruvate kinase PKM;Pyruvate kinase	PKM
0.100835	0.132992	0.736753	1.60955	0.510121	0.790677	0.0219517	-0.0352359	P14923	Junction plakoglobin	JUP
0.539396	0.339951	0.340767	-0.246633	0.0436394	-0.0404372	0.0964963	-0.0845146	P15531;E7ERL0;J3KPD9;E5RHP0	Nucleoside diphosphate kinase A	NME1;NME2
0.232715	0.830006	0.0885311	0.370485	0.0287154	0.133545	0.00891332	-0.0414157	P16403;P10412;P16402	Histone H1.2;Histone H1.4;Histone H1.3	HIST1H1C;HIST1H1E;HIST1H1D
1.30738	1.79881	0.912105	-1.90196	0.218259	-0.466846	0.896123	-2.09738	P18669;P15259	Phosphoglycerate mutase 1;Phosphoglycerate mutase 2	PGAM1;PGAM2
0.0813785	-0.199205	0.203847	0.448435	0.114551	0.273801	0.00691245	0.0196953	P22234;E9PBS1;D6RF62	Multifunctional protein ADE2;Phosphoribosylaminoimidazole-succinocarboxamide synthase;Phosphoribosylaminoimidazole carboxylase	PAICS
0.662613	0.518219	0.150686	-0.146211	0.211819	0.19695	0.307489	-0.421132	P22314;Q5JRR6	Ubiquitin-like modifier-activating enzyme 1	UBA1
0.214287	0.273156	0.359316	-0.501405	0.624867	-0.775696	0.441155	-0.674571	P23396;E9PL09;F2Z2S8;H0YF32;H0YCJ7;E9PPU1;H0YEU2	40S ribosomal protein S3	RPS3
0.205891	-0.332785	0.0835348	-0.177226	0.0348079	0.0749145	0.0228013	-0.0549827	P23526	Adenosylhomocysteinase	AHCY
0.544753	0.422512	0.234691	-0.22908	0.0154832	0.0173879	0.143852	-0.139616	P23528;G3V1A4;E9PP50;E9PK25;E9PLJ3;E9PS23;E9PQB7	Cofilin-1	CFL1
0.70903	-1.45957	0.432472	0.483331	0.298763	-0.467647	0.0438973	0.0758796	P25398	40S ribosomal protein S12	RPS12
1.30229	1.80931	0.795314	-1.53694	0.125014	-0.147722	0.430449	-0.843612	P26373;J3QSB4	60S ribosomal protein L13	RPL13
0.379532	0.432685	0.113864	-0.0882187	0.0407086	0.0306439	0.19806	-0.170945	P26641	Elongation factor 1-gamma	EEF1G
0.281157	-1.0711	0.529499	1.02697	0.401544	1.18468	0.601451	1.37909	P29401	Transketolase	TKT
0.285348	0.741203	0.226829	-0.447437	0.142208	0.334368	0.0356163	0.0784831	P30041	Peroxiredoxin-6	PRDX6
0.737345	1.19075	0.882944	-1.15883	0.521561	-0.363756	0.339734	-0.326596	P31948	Stress-induced-phosphoprotein 1	STIP1
0.0186959	0.0643754	0.127518	0.373768	0.645246	1.32438	0.496072	1.34795	P32119;A6NIW5	Peroxiredoxin-2	PRDX2
0.835913	-0.359457	0.00176555	-0.00125504	0.468541	0.241845	0.112321	0.0705552	P36578;H3BU31	60S ribosomal protein L4	RPL4
0.494344	0.498475	0.102359	-0.154144	0.220743	-0.267321	0.286268	-0.31116	P37802;X6RJP6	Transgelin-2	TAGLN2
0.522147	0.399323	0.39679	-0.215873	0.287104	-0.301061	0.632833	0.182245	P37837;F2Z393	Transaldolase	TALDO1
0.360738	0.889017	0.352717	-0.886673	0.0611999	0.149155	1.65138	-2.21662	P40926;G3XAL0	Malate dehydrogenase, mitochondrial;Malate dehydrogenase	MDH2
0.302143	0.81191	0.344766	-0.64929	0.582661	0.320941	0.36576	0.243844	P46781;B5MCT8;C9JM19	40S ribosomal protein S9	RPS9
3.14681	4.79951	0.0967322	-0.200333	3.25779	-4.86066	0.455914	-0.840512	P48147;A0A499FJL1	Prolyl endopeptidase	PREP
0.806495	1.2654	0.101603	-0.182052	0.0770448	-0.186423	0.554434	-1.0355	P49368;B4DUR8	T-complex protein 1 subunit gamma	CCT3
0.390832	0.48279	0.343737	-0.448852	0.34172	-0.541525	0.433574	-0.503178	P50990	T-complex protein 1 subunit theta	CCT8
0.199971	0.403162	0.0585234	0.103298	0.0142081	0.0280929	0.231906	-0.41958	P53396	ATP-citrate synthase	ACLY
0.756338	0.576794	0.513051	-0.324425	0.731717	0.358754	0.0648095	0.0438366	P55060	Exportin-2	CSE1L
0.232013	0.216578	0.513286	-0.379944	0.128501	-0.127641	0.0858788	-0.0839028	P60174	Triosephosphate isomerase	TPI1
0.48107	0.129749	0.153704	-0.0972509	0.935512	-0.414035	0.685243	-0.757963	P61978;Q5T6W2	Heterogeneous nuclear ribonucleoprotein K	HNRNPK
0.316398	0.237665	0.453006	-0.307895	0.00286123	-0.00317144	0.482338	0.366074	P62258	14-3-3 protein epsilon	YWHAE
0.250392	-0.50719	0.0769827	0.221078	0.476019	0.771448	0.0540667	0.136657	P62280;M0QZC5	40S ribosomal protein S11	RPS11
1.37711	1.78818	0.194844	0.182718	0.00905733	-0.00942755	0.367409	0.28875	P62424;Q5T8U3	60S ribosomal protein L7a	RPL7A
0.284195	-0.983102	0.303268	1.06141	0.085754	-0.488065	0.0179929	0.117709	P62805	Histone H4	HIST1H4A
0.349534	1.43956	0.049261	0.238167	0.347814	-1.43968	0.427531	-1.71558	P62937;F8WE65;C9J5S7	Peptidyl-prolyl cis-trans isomerase A;Peptidyl-prolyl cis-trans isomerase A, N-terminally processed;Peptidyl-prolyl cis-trans isomerase	PPIA
0.411584	0.264691	0.115771	-0.110324	0.156839	0.133514	0.694109	0.413521	P63104;E7EX29;B0AZS6;B7Z2E6;H0YB80	14-3-3 protein zeta/delta	YWHAZ
0.684315	1.27789	0.775899	-1.34433	0.767195	-1.1087	1.08381	-2.13469	P63241;Q6IS14;I3L397;I3L504	Eukaryotic translation initiation factor 5A-1;Eukaryotic translation initiation factor 5A-1-like;Eukaryotic translation initiation factor 5A	EIF5A;EIF5AL1
0.427634	0.576431	0.0556678	-0.103246	0.162061	-0.260626	0.282438	-0.39641	P63261;I3L4N8;A0A804GS07;I3L3I0;I3L1U9	Actin, cytoplasmic 2;Actin, cytoplasmic 2, N-terminally processed	ACTG1
0.417384	0.87926	0.196499	-0.529044	0.271635	-0.684704	1.21078	-1.96675	P68363;F8VVB9	Tubulin alpha-1B chain	TUBA1B
0.679273	1.38571	0.0998079	-0.314518	0.213139	-0.599921	1.02486	-2.02639	P68371;P04350	Tubulin beta-4B chain;Tubulin beta-4A chain	TUBB4B;TUBB4A
0.661221	1.1495	0.622728	-1.12589	0.875194	-1.19886	0.536053	-0.827009	P78371;F5GWF6;F8VQ14	T-complex protein 1 subunit beta	CCT2
0.878639	-2.5876	0.152665	0.646986	0.202278	1.03248	0.561162	2.05016	P81605	Dermcidin;Survival-promoting peptide;DCD-1	DCD
0.200591	-0.286971	0.00490954	-0.0153513	0.0171151	0.0442357	0.199209	0.631885	Q01469;I6L8B7	Fatty acid-binding protein, epidermal	FABP5
0.608379	0.676113	0.461435	-0.659109	0.406717	-0.49273	0.271434	-0.28325	Q02790	Peptidyl-prolyl cis-trans isomerase FKBP4;Peptidyl-prolyl cis-trans isomerase FKBP4, N-terminally processed	FKBP4
0.209399	0.514303	0.128163	-0.164064	0.0192203	-0.026093	0.328126	0.350014	Q02878	60S ribosomal protein L6	RPL6
0.805962	0.433275	0.22948	-0.16915	0.171505	-0.13168	0.123439	0.107023	Q06830;A0A0A0MSI0	Peroxiredoxin-1	PRDX1
0.774615	-0.505383	0.387081	0.295272	0.27349	0.239694	0.223024	-0.192262	Q08211	ATP-dependent RNA helicase A	DHX9
0.113943	-0.275976	0.34951	-0.777166	0.165697	-0.408131	0.152698	0.340088	Q13085	Acetyl-CoA carboxylase 1;Biotin carboxylase	ACACA
0.13588	0.281601	0.575418	0.717026	0.062346	-0.159816	0.0874973	0.187629	Q14697;F5H6X6;E9PKU7	Neutral alpha-glucosidase AB	GANAB
0.611183	1.06534	0.417499	-0.522166	0.465022	-0.578629	1.19854	-1.71643	Q14974;J3KTM9	Importin subunit beta-1	KPNB1
1.35253	1.08274	0.156313	-0.119637	0.704177	-0.496614	0.37403	-0.437578	Q15366;H3BRU6;F8VZX2;F8VXH9;F8W0G4	Poly(rC)-binding protein 2	PCBP2
0.417428	-0.407716	0.0123829	-0.0171337	0.176286	0.19976	0.182564	0.209611	Q5JXI8;Q13642;A0A0D9SFZ9;Q5JXH8;Q5JXH7;Q5JXI3;Q5JXI2;A0A494C0D6;A0A0D9SGB2;Q5JXI0;A0A0D9SFI6;A0A0D9SFB0;Q5JXH9	Four and a half LIM domains protein 1	FHL1
0.0581382	-0.183393	0.301188	0.855711	0.448025	1.51874	0.104452	0.315035	Q5T749	Keratinocyte proline-rich protein	KPRP
0.132555	-1.52817	0.131024	-1.6361	0.0846401	0.973476	0.0687011	0.822409	Q7Z5P9	Mucin-19	MUC19
3.87045	5.50205	4.36647	-5.41254	3.97951	-5.0666	4.40257	-5.22929	Q86TI2;M0R2A8	Dipeptidyl peptidase 9	DPP9
0.197429	-0.519462	0.00373976	-0.0133991	0.284761	0.710867	0.453544	-1.20813	Q8NC51	Plasminogen activator inhibitor 1 RNA-binding protein	SERBP1
0.299863	-0.589475	0.133397	0.294136	0.0530785	0.134096	0.0419002	0.103554	Q96RQ3;E9PHF7;E9PG35;G5E9X5	Methylcrotonoyl-CoA carboxylase subunit alpha, mitochondrial	MCCC1
0.0183124	-0.0890532	0.438326	-1.4139	0.550402	-1.73406	0.511181	-1.54758	Q99832	T-complex protein 1 subunit eta	CCT7
5.10171	-4.50503	4.32519	3.35082	0.116541	0.18288	0.506142	0.854322	Q9H6P5	Threonine aspartase 1;Threonine aspartase subunit alpha;Threonine aspartase subunit beta	TASP1
0.120908	-0.528853	0.637248	1.43211	0.0239271	0.124775	0.0327065	-0.137347	R4GN08		ARPC4

## Sheet: Figure 5c
PLA signals per cell
BRCA2 Ab-Ctrl.	DPP9 Ab-Ctrl.	+ Ctrl	1G244	8	16
2	4	100	76	10	71
1	7	117	121	23	84
3	5	139	82	18	99
4	3	139	108	25	95
1	6	202	215	30	103
4	4	242	153	32	120
1	9	199	138	43	126
0	4	184	174	37	147
4	12	116	153	39	151
1	5	145	146	40	116
0	9	166	128	83	77
1	13	206	154	70	92
0	8	222	216	89	89
0	1	101	230	93	140
3	7	142	187	79	116
2	8	149	129	116	167
3	2	157	136	108	125
0	8	214	140	134	113
0	11	182	114	159	178
5	3	223	56	183	146
2	13	281	108	100	57
3	3	168	139	115	107
4	6	187	88	84	87
4	3	196	130	75	103
1	7	258	95	68	153
2	4	240	104	66	121
2	6	204	148	114	167
2	11	214	113	30	94
2	11	137	71	83	114
3	11	135	68	43	145
2	5	203	71	35	120
0	12	158	163	59	111
1	9	164	222	43	174
4	8	201	161	64	133
0	13	149	104	71	74
0	5	142	103	29	150
1	4	147	108	64	140
2	2	208	108	61	81
1	5	159	103	26	117
2	11	335	81	39	95
1	11	187	111	74	100
2	13	225	135	88	114
0	10	177	99	62	103
5	3	39	119	60	152
2	7	110	63	53	142
5	7	141	86	48	114
4	4	100	95	50	163
4	8	116	61	47	133
2	20	214	122	46	188
1	6	265	122	93	173
1	7	174	124	96	176
1	8	152	132	85	108
2	8	207	76	31	113
1	5	191	80	134	125
2	6	202	176	138	180
2	10	291	67	140	132
1	11	214	123	75	156
1	9	137	224	65	177
0	11	184	201	114	163
1	18	170	105	64	137
0	9	141	136	108	180
0	2	86	170	92	196
3	6	154	112	87	135
3	9	103	155	111	195
0	4	145	170	106	149
3	5	153	77	155	123
1	9	107	147	173	118
1	6	143	108	50	135
0	7	236	177	50	80
2	3	176	234	43	95
2	7	236	120	73	44
3	13	193	104	111	112
4	1	227	112	101	37
2	3	154	145	70	73
3	6	228	133	56	89
2	4	220	89	22	62
4	1	186	88	45	73
1	7	164	118	65	109
1	7	283	122	68	137
1	7	271	108	50	118
0	7	252	123	60	140
1	7	187	114	59	94
3	8	282	200	86	145
8	15	357	118	93	162
0	3	319	112	102	155
2	5	245	119	144	204
0	6	304	56	104	149
0	0	286	104	156	106
0	8	290	93	195	170
1	1	183	44	143	132
2	5	188	85	201	94
1	11	186	82	209	73
5	7	97	146	237	177
9	4	210	120	183	113
3	20	218	98	215	190
9	9	100	71	211	103
6	4	200	75	172	111
3	5	232	71	148	179
5	10	129	94	236	161
7	6	151	101	207	116
1	5	129	73	218	122
10	11	187	102	183	122
9	11	132	130	171	65
4	11	157	111	219	132
14	11	209	97	153	157
1	8	120	116	217	185
7	5	222	71	156	172
6	12	197	77	173	199
4	8	145	114	164	171
5	8	150	69	162	252
8	11	246	114	132	160
4	4	135	105	148	186
0	10	229	132	155	175
7	4	178	148	121	191
5	5	238	168	133	195
8	15	182	106	144	226
3	10	228	165	138	123
8	23	222	112	145	90
4	13	144	129	93	154
7	25	165	127	126	215
4	23	242	168	163	152
12	3	163	124	136	104
8	11	170	131	72	179
7	11	206	103	115	240
5	7	236	94	124	194
4	9	212	145	175	148
13	12	283	131	189	166
7	18	60	125	179	213
5	16	76	105	116	224
4	15	173	114	54	206
4	22	175	119	236	166
2	21	175	124	210	26
3	18	176	105	167	24
1	19	195	164	196	15
2	17	165	125	197	19
0	22	129	172	213	34
2	19	146	162	180	34
1	25	157	141	102	49
5	35	279	159	173	52
3	10	209	128	161	56
9	13	319	101	211	41
5	8	250	190	144	40
5	22	285	113	185	37
6	8	276	96	190	35
1	24	293	121	174	172
7	17	191	127	224	147
6	11	189	129	229	111
11	9	154	119	175	150
7	25	245	108	295	162
3	7	237	157	239	202
3	11	209	146	292	114
9	16	248	148	318	163
3	22	78	149	130	131
5	12	72	152	138	185
7	15	122	132	114	92
11	23	211	96	171	95
5	19	178	123	110	89
10	16	209	107	146	119
7	11	213	81	95	82
10	14	186	131	76	108
9	10	214	147	190	87
11	9	159	214	165	93
2	18	234	121	149	64
10	12	295	198	162	104
10	18	210	176	156	105
3	15	210	215	198	117
1	16	165	149	103	100
1	18	220	143	187	116
0	12	178	116	74	81
1	17	168	164	130	99
0	11	171	123	173	105
1	25	263	152	145	108
1	18	192	159	191	97
0	1	154	151	175	109
0	6	234	192	200	111
1	8	224	129	200	144
2	8	196	111	118	146
2	2	144	166	152	155
3	6	229	140	102	181
2	7	160	153	125	146
1	13	139	131	125	184
0	10	188	165	91	148
0	13	251	200	151	179
1	5	212	68	124	139
1	9	162	137	120	193
1	8	139	150	91	148
0	7	177	159	102	234
0	8	204	118	140	160
2	23	187	216	189	160
0	4	235	186	125	189
0	12	229	182	143	163
0	8	241	149	117	190
1	3	333	161	207	170
0	1	174	176	194	107
0	2	244	148	127	148
0	11	198	114	125	129
0	10	315	139	80	144
0	5	266	149	121	161
0	2	273	164	65	158
0	4	151	164	80	149
0	4	219	159	54	174
2	8	156	146	81	218
0	7	233		96	162
2	11	425		90	208
0	5	258		177	148
1	8	217		146
0	6	371		124
0	9	176		164
0	1	226		201
0	7	200		161
0	8	292		185
0	4	196		80
0	9	273		118
0	15	272		205
3	7	238		76
0	7	181		181
0	10	251		142
1	6	191		104
2	6	177		122
0	5	228		127
0	6	238		115
0	11	209		164
0	9			161
0	2			165
0	3			116
0	7			142
1	8			104
0	5			79
0	9			136
0	2			146
1	0			101
0	3
1	10
1	8
0	2
0	15
0	12
1
2
1

## Sheet: Figure 5d
		Cell viability normalized to mock treated cells + 0 µM MMC [%]
		- Ctrl.	+ Ctrl.	DPP9KO Ctrl.	1G244	5	7	8	16	Sitagliptin
		102.074	57.7047	54.6311	30.6866	65.6366	52.4498	34.5038	48.583	68.0162
		103.512	62.3151	44.27	28.1583	69.4539	41.6921	41.6426	48.4838	50.7643
		100.835	60.58	43.9726	30.1909	68.3632	48.8804	40.2049	48.3847	51.9045
		96.6404	68.9873	42.1346	32.8927	65.567	51.9588	44.1722	54.8696	45.5549
		101.734	67.5318	50.94	32.8199	56.1067	47.1559	43.299	58.872	59.2359
		123.202	61.3463	57.3672	31.2189	55.9612	68.9873	41.698	55.0152	50.6489
		109.867	68.3591	59.7226	36.1685	63.8053	69.5629	47.6315	54.279	77.6237
		94.5826	66.6318	58.7804	34.86	68.7255	59.2515	44.8574	55.0118	75.5823
		92.8029	69.0395	49.1779	35.0694	65.7943	59.1992	43.4441	56.3203	73.5933
		105.594	56.9611	40.1058
		94.5881	60.927	39.3126
		93.3983	58.8449	46.7192
		94.6028	62.9472	40.6792
		92.4196	60.9096	36.3129
		91.4008	56.8344	60.8218
		92.1748	66.1607	61.6069
		107.197	63.7529	41.1934
		103.376	67.7833

## Sheet: Supplementary Figure 2
		Sulphostin												VbP												1G244												4OβL-6
		c [nM]	DPP4 activity [%]			DPP8 activity [%]			DPP9 activity [%]					c [nM]	DPP4 activity [%]			DPP8 activity [%]			DPP9 activity [%]					c [nM]	DPP4 activity [%]			DPP8 activity [%]			DPP9 activity [%]					c [nM]	DPP4 activity [%]			DPP8 activity [%]			DPP9 activity [%]
		100000				3.56559	4.07158	3.61282	2.34342	2.15765	2.65043			100	2.2772	2.38302	2.48326	1.01276	0.748632	1.13924	0.00097419	-0.0034172	-0.0944769			100000	40.388	37.7971	39.2603									100000	12.7844	13.4605	15.6064
		50000				5.62447	5.88927	6.57182	3.52297	3.19666	3.63503			50	3.47401	3.26515	3.28268	2.05044	2.04616	2.50131	0.315584	0.312748	0.355444			50000	63.5846	57.7321	58.0979									50000	16.5067	17.8553	17.2095
		25000				11.7621	12.6212	13.5501	4.99679	4.99288	5.2242			25	4.53353	5.3397	4.7469	3.4788	4.60251	5.26501	0.896118	0.796596	0.75139			25000	79.2826	86.019	84.9217									25000	24.3075	35.5107	29.9091
		12500				26.2648	24.9633	37.1493	6.66721	6.78059	7.66424			12.5	14.3204	16.1374	22.7177	5.94218	4.45879	7.94015	1.88138	2.38877	1.71121			12500	93.6394	91.079	70.8391									10000	50.4207	47.767	47.3786	3.51754	1.90164	2.07752	10.5203	7.13288	8.04332
		10000							10.8146	12.0094	10.3936			6.3	51.4161	71.0555	74.1702	13.5915	16.1676	16.6873	3.84688	3.58125	3.08924			6250	94.7672	97.4497	97.6324									5000	74.7249	92.1034	76.4725	3.73734	4.25398	3.71535	16.1335	13.5193	12.716
		6250				47.6696	54.6345	55.5254						3.1	70.6772	79.559	93.9074	32.4349	31.1047	33.6472	13.4333	13.3984	12.1472			3125	91.5361	102.906	95.3767									2500	88.3494	107.734	98.0904	9.67315	13.4435	15.0483	38.6836	27.3399	24.4245
		5000							16.6774	16.6827	17.0526			1.6	67.4885	113.658	85.6002	44.8466	48.686	47.9511	35.5053	36.2723	32.854			1562.5	104.278	103.973	93.8223									1250	105.89	100.097	92.3624	21.5338	23.5453	24.8754	52.0356	44.7119	43.112
		4000	2.89838	3.09187	2.9916									0.625				91.3705	81.7168	97.5917	95.2271	96.859	90.8599			100	92.9225	97.3571	95.709	2.36866	3.26715	3.93347	13.084	15.2109	15.2279			1000				31.4816	27.3836	37.5208
		3125				73.571	72.0304	80.9413						0.3125				95.6041	96.8563	92.9993	103.11	98.1017	98.1839			50	89.2963	94.4517	79.3616	6.54836	6.98662	5.84363	22.1104	25.58	23.0144			625	106.57	106.343	99.1588	42.1112	51.1578	44.1008	76.0886	73.1599	71.7005
		2500							28.4801	31.8195	31.165			0.15625				99.1439	98.1428	93.7278	110.232	97.2456	83.9994			25	98.3465	100.659	126.651	12.8362	14.9584	14.076	35.0531	41.6358	39.7574			500				62.4038	66.963	45.6165
		2000	4.6616	4.59802	4.44524									0	95.2319	91.724	113.044	101.735	111.264	87.0011	97.4437	101.598	100.958			12.5	84.8575	116.619	101.57	22.1974	34.5026	26.1873	57.7792	64.1226	59.6257			312.5				68.2837	66.1732	63.1723	84.3295	83.6969	83.1982
		1562.5				93.4743	84.9986	85.5579																		6.3	93.6115	98.0448	96.6823	45.4307	54.9695	54.3535	74.2081	76.5022	75.3461			250				71.8961	70.525	79.0842
		1250							54.8937	50.0165	55.3884															3.1	88.3568	97.6955	104.292	71.9188	85.2033	73.5988	86.8432	92.2931	89.5294			156.25				75.2088	84.4093	77.8579	96.5803	95.6431	88.962
		1000	6.46488	6.97513	6.83689																					1.6	94.648	89.0932	89.0323	91.0893	98.7118	100.309	98.3651	97.0319	99.1099			125				89.2492	87.8803	89.5609
		625							59.8799	80.1114	83.531															0	97.6936	101.809	100.498	94.7985	108.259	96.9428	102.839	105.161	91.9999			62.5				95.3824	96.8409	94.6178
		500	10.3906	10.0013	9.34664																																	31.25				95.5938	94.6883	96.085
		312.5							87.6917	86.3852	84.8846																											15.625				96.433	104.9	89.1915
		250	19.2178	19.5348	14.1715																																	0	103.269	99.0291	97.7023	99.5127	100.755	99.7325	98.5551	99.6697	101.775
		156.25							93.1731	92.0416	90.7352
		125	39.2025	33.9515	38.7667
		62.5	54.5096	58.4108	56.4085
		31.25	57.2766	60.6275	61.6894
		15.625	64.3852	76.6988	72.5954
		0	100.656	96.867	102.477	98.1033	98.1176	103.779	102.856	103.94	93.2045

## Sheet: Supplementary Figure 6
	9											5												6											7											8
	c [nM]	DPP4 activity [%]			DPP8 activity [%]			DPP9 activity [%]				c [nM]	DPP4 activity [%]			DPP8 activity [%]			DPP9 activity [%]					c [nM]	DPP4 activity [%]			DPP8 activity [%]			DPP9 activity [%]				c [nM]	DPP4 activity [%]			DPP8 activity [%]			DPP9 activity [%]				c [nM]	DPP4 activity [%]
	100000	0.110167	0.025921	0.006479	1.57735	1.41789	1.08281	-0.1705	-0.1127	0.039977		1000000				-1.16065	-0.56778	-1.07124	-0.1234	-0.59312	-0.62245			100000	2.0576	2.91966	2.32818	-0.85698	0.045118	-0.83243	2.83918	1.7059	1.89325		100000	0.934056	2.79569	1.3492	1.41161	1.02348	1.04894	-0.94391	-0.11982	0.167051		100000	2.25917	1.83754	11.0252
	50000	0.181455	0.213858	0.103693	2.55391	1.75715	1.4548	0.487289	0.191881	0.219068		500000				0.644608	0.018818	-0.60227	1.09019	1.04321	1.1724			50000	9.8979	21.8849	14.8689	0.082076	0.824194	0.705407	4.42675	4.16755	4.67044		50000	15.879	23.4293	13.8098	0.912533	2.30279	1.23243	0.798544	1.08824	0.914175		50000	15.8079	11.4532	24.0705
	25000	0.460129	0.745271	0.686953	1.76544	1.4465	2.04319	1.6052	1.50673	1.185		250000				0.655591	0.079985	-0.00157	5.77204	3.67184	4.16118			25000	43.6627	53.976	57.1724	-0.18039	0.119003	1.2589	17.676	9.1817	17.8739		25000	43.7775	62.1345	19.9071	1.21533	1.30912	1.3219	2.9271	1.94386	3.38655		25000	37.2919	63.0866	61.4694
	12500	4.86051	4.58832	4.00507	2.4396	2.34142	1.92878	3.46009	4.48101	3.89104		125000				1.12612	0.955154	0.952025	14.5113	12.9572	12.9181			12500	60.4697	73.3942	60.8849	2.65297	3.62885	2.07069	33.9686	22.9641	42.2727		12500	65.2221	77.0341	64.7614	1.38172	0.899796	1.68015	4.39447	5.70693	5.96		12500	72.702	77.4911	81.0464
	10000				0.208596	0.073708	-0.18978	3.97702	3.74791	3.46832		100000	23.3017	28.0828	22.9838	5.19432	5.43671	4.70967	22.1275	26.7151	19.8066			10000				1.2767	0.897132	1.00692					10000				-0.43978	-0.51728	-0.62344					10000
	6250	16.7655	22.4037	25.1515	4.89947	5.3654	4.33971	10.217	12.6398	8.94421		62500				4.38372	4.82602	5.28557	38.8365	33.5068	32.4851			6250	108.242	91.8122	87.1937	4.24795	4.55959	8.01213	48.5469	51.3741	54.1259		6250	98.1282	104.252	86.0311	2.43488	1.50532	1.56502	12.0877	17.0067	16.8382		6250	88.0629	88.063	85.2563
	5000				1.64996	1.01789	2.19577	13.8796	12.6206	14.7121		50000	44.2615	50.3919	57.2616	13.8784	14.9851	12.0568	45.523	45.5202	38.1636			5000				4.86523	3.97437	5.11617					5000				-0.36227	-0.43977	-0.16176					5000
	3125	56.1551	36.739		13.5787	24.1011	12.0301	24.6772	31.33	43.1829		31250				19.3904	19.944	17.2918	60.684	60.8501	53.6532			3125	93.5931	91.7496	92.3912	14.6137	16.5613	15.1835	76.4378	66.9377	82.276		3125	107.339	104.161	101.774	4.73339	4.63542	4.02129	33.2027	34.8591	42.6952		3125	90.1709	97.502	89.4408
	2500				6.46031	6.6893	8.36125	31.5472	27.5156	32.2809		25000	79.603	86.3106	81.4583	28.3911	26.5128	25.5435	65.7133	66.3846	59.0147			2500				14.522	13.0649	12.0706					2500				0.896387	1.22496	0.957055					2500
	1562.5	65.3186	69.0903	69.4857	30.9827	31.9714	36.8996	49.8961	58.6041	49.6299		15625				42.0729	43.6288	39.6842	77.409	74.0385	77.0038			1562.5	104.101	103.384	100.968	23.2653	38.3628	23.372	94.2567	79.5516	88.808		1562.5	119.495	103.649	118.224	10.6142	7.15576	7.11738	51.05	63.2742	52.5668		1562.5	97.0112	101.121	99.9246
	1250				21.5109	20.8302	21.296	58.365	57.0723	58.8316		12500	93.8093	94.9186	86.9267	50.1055	49.1483	53.9387	72.698	83.204	72.8875			1250				32.115	28.5076	29.0566					1250				4.44659	3.57546	3.77092					1250
	1000				45.7318	41.4388	38.9079					6250	104.578	100.173	103.949	64.0527	66.1005	67.4698	89.0815	89.1462	86.4011			625				48.1176	49.7895	52.5061					1000				7.45717	8.56017	9.45978					1000
	625				43.0971	49.0696	43.2225	84.7331	76.9427	84.4618		3125	102.619	99.7577	100.926	84.2568	81.5986	87.8514	96.9192	96.3569	89.1294			312.5				73.2579	66.2909	63.8567					625				12.3844	13.1207	13.3044					625
	500				58.2452	66.831	55.6678					1562.5	101.055	102.534	101.451	94.2373	84.103	87.395	97.0324	88.5242	107.615			156.25				73.7394	71.7146	76.1516					500				26.626	40.1984	26.7582					500
	312.5				76.3712	75.8504	60.7309	100.858	91.3501	92.0123		0	106.459	99.4337	94.1074	100.942	99.981	99.0766	98.0179	108.95	93.0319			0	100.824	102.121	97.055	99.0515	101.61	99.3384	108.259	94.094	97.6466		312.5				34.727	30.9931	34.1456					312.5
	250				89.8086	92.0804	74.9743																												250				47.7368	42.9178	46.8423					250
	156.25							96.2584	100.319	101.85																									156.25				49.3086	51.3474	53.0324					156.25
	125				98.9104	104.023	95.5896																												125				73.9819	69.5135	78.404					125
	62.5				100.514	96.8883	98.9251																												62.5				80.9458	80.778	86.4258					62.5
	31.25				98.7519	93.0125	99.7656																												31.25				86.5987	90.0908	94.3506					31.25
	15.625				88.0116	95.2585	92.8653																												15.625				99.3221	77.0271	85.2109					15.625
	0	98.7775	97.6174	103.605	92.1841	107.99	99.8256	89.6714	107.126	103.202																									0	106.459	99.4337	94.1074	95.5022	96.4405	108.057	96.5832	101.287	102.129		0	100.824	102.121	97.055
[truncated: 61 more columns]

## Sheet: Supplementary Figure 8
5		c [nM]	kobs [s-1]	Std. error of kobs [s-1]	n			KI [nM]		kinact [s-1]				KI [M]		kinact [s-1]		kapp [M-1 s-1]
	DPP4	100000	0.001824	4.502e-05	3			best fit	Std Error	best fit	Std. error			best fit	Std Error	best fit	Std. error
		50000	0.001819	4.392e-05	3		DPP4	-	-	-	-		DPP4	-	-	-	-	-
		25000	0.001878	4.305e-05	3		DPP8	11523	5611	0.0004148	6.541e-05		DPP8	1.1523e-05	5.611e-06	0.0004148	6.541e-05	35.9976
		12500	0.001872	5.662e-05	3		DPP9	-	-	-	-		DPP9	-	-	-	-	-
	DPP8	50000	0.00037	5.07e-05	3
		25000	0.000235	6.91e-05	3
		6250	0.000151	2.37e-05	3
		1562.5	9.14e-05	3.77e-05	3
	DPP9	100000	0.000318	1.44e-05	3
		50000	0.000227	2.13e-05	3
		25000	0.000207	1.18e-05	3
		12500	0.000194	2.96e-05	3
6		c [nM]	kobs [s-1]	Std. error of kobs [s-1]	n			KI [nM]		kinact [s-1]				KI [M]		kinact [s-1]		kapp [M-1 s-1]
	DPP4	100000	0.003286	5.97e-05	3			best fit	Std Error	best fit	Std. error			best fit	Std Error	best fit	Std. error
		50000	0.002396	5.11e-05	3		DPP4	-	-	-	-		DPP4	-	-	-	-	-
		25000	0.002211	4.77e-05	3		DPP8	532.2	142.9	0.0003134	2.142e-05		DPP8	5.322e-07	1.429e-07	0.0003134	2.142e-05	588.876
		12500	0.002353	7.28e-05	3		DPP9	8661	2518	0.0006139	5.283e-05		DPP9	8.661e-06	2.518e-06	0.0006139	5.283e-05	70.881
	DPP8	6250	0.000289	2.73e-05	3
		2500	0.000259	5.63e-05	3
		312.5	0.000108	2.52e-05	3
		156.25	8.11e-05	3.17e-05	3
	DPP9	50000	0.000566	3.81e-05	3
		25000	0.000416	2.17e-05	3
		12500	0.000325	2.08e-05	3
		3125	0.000221	3.11e-05	3
7		c [nM]	kobs [s-1]	Std. error of kobs [s-1]	n			KI [nM]		kinact [s-1]				KI [M]		kinact [s-1]		kapp [M-1 s-1]
	DPP4	100000	0.00363	8.59e-05	3			best fit	Std Error	best fit	Std. error			best fit	Std Error	best fit	Std. error
		50000	0.002496	4.38e-05	3		DPP4	-	-	-	-		DPP4	-	-	-	-	-
		25000	0.002199	4.5e-05	3		DPP8	197.6	51.25	0.0003408	2.619e-05		DPP8	1.976e-07	5.125e-08	0.0003408	2.619e-05	1724.7
		12500	0.002278	5.85e-05	3		DPP9	3343	738.7	0.000637	5.202e-05		DPP9	3.343e-06	7.387e-07	0.000637	5.202e-05	190.547
	DPP8	1250	0.000293	2.27e-05	3
		500	0.000248	3.97e-05	3
		125	0.000124	3.57e-05	3
		31.25	5.75e-05	2.57e-05	3
	DPP9	12500	0.000524	2.11e-05	3
		6250	0.000392	1.66e-05	3
		3125	0.000271	2.23e-05	3
		1562.5	0.000253	1.68e-05	3
8		c [nM]	kobs [s-1]	Std. error of kobs [s-1]	n			KI [nM]		kinact [s-1]				KI [M]		kinact [s-1]		kapp [M-1 s-1]
	DPP4	100000	0.002981	7.09e-05	3			best fit	Std Error	best fit	Std. error			best fit	Std Error	best fit	Std. error
		50000	0.002752	7.08e-05	3		DPP4	-	-	-	-		DPP4	-	-	-	-	-
		25000	0.003017	9.06e-05	3		DPP8	104.8	39.38	0.0003937	4.459e-05		DPP8	1.048e-07	3.938e-08	0.0003937	4.459e-05	3756.68
		12500	0.002929	0.000101	3		DPP9	612.5	188.1	0.0004778	6.846e-05		DPP9	6.125e-07	1.881e-07	0.0004778	6.846e-05	780.082
	DPP8	625	0.00031	2.27e-05	3
		250	0.000323	4.61e-05	3
		62.5	0.00013	3.99e-05	3
		15.625	3.2e-05	4.71e-05	3
	DPP9	1250	0.000313	2.41e-05	3
		625	0.000248	1.24e-05	3
		312.5	0.000192	1.08e-05	3
		156.25	5.5e-05	2.2e-05	3
9		c [nM]	kobs [s-1]	Std. error of kobs [s-1]	n			KI [nM]		kinact [s-1]				KI [M]		kinact [s-1]		kapp [M-1 s-1]
	DPP4	50000	0.004579	0.000275	3			best fit	Std Error	best fit	Std. error			best fit	Std Error	best fit	Std. error
		25000	0.003486	0.000171	3		DPP4	11153	1993	0.005372	0.0003292		DPP4	1.1153e-05	1.993e-06	0.005372	0.0003292	481.664
		12500	0.002643	9.55e-05	3		DPP8	3120	362.8	0.0005333	3.961e-05		DPP8	3.12e-06	3.628e-07	0.0005333	3.961e-05	170.929
		6250	0.002232	8.12e-05	3		DPP9	5071	1811	0.0003473	7.171e-05		DPP9	5.071e-06	1.811e-06	0.0003473	7.171e-05	68.4875
	DPP8	2500	0.000239	2.91e-06	3
		1250	0.000148	2.6e-06	3
		625	8.71e-05	3.92e-06	3
		312.5	5.77e-05	1.84e-06	3
	DPP9	2500	0.000103	8.48e-06	3
		1250	5.27e-05	8.25e-06	3
		625	4.78e-05	1.08e-05	3
		312.5	2.92e-05	9.24e-06	3
10		c [nM]	kobs [s-1]	Std. error of kobs [s-1]	n			KI [nM]		kinact [s-1]				KI [M]		kinact [s-1]		kapp [M-1 s-1]
	DPP4	100000	0.002512	6.53e-05	3			best fit	Std Error	best fit	Std. error			best fit	Std Error	best fit	Std. error
		50000	0.002205	0.000176	3		DPP4	-	-	-	-		DPP4	-	-	-	-	-
		25000	0.002437	5.47e-05	3		DPP8	8251	1532	0.0001885	1.818e-05		DPP8	8.251e-06	1.532e-06	0.0001885	1.818e-05	22.8457
		12500	0.002237	0.000209	3		DPP9	-	-	-	-		DPP9	-	-	-	-	-
	DPP8	12500	0.000116	3.76e-06	3
		6250	7.66e-05	2.31e-06	3
		3125	4.84e-05	1.7e-06	3
		1562.5	3.92e-05	1.76e-06	3
	DPP9	100000	0.000125	7.29e-06	3
		50000	8.79e-05	8.4e-06	3
		25000	5.42e-05	7.95e-06	3
		12500	3.81e-05	7.1e-06	3
11		c [nM]	kobs [s-1]	Std. error of kobs [s-1]	n			KI [nM]		kinact [s-1]				KI [M]		kinact [s-1]		kapp [M-1 s-1]
	DPP4	10000	0.003514	0.000153	3			best fit	Std Error	best fit	Std. error			best fit	Std Error	best fit	Std. error
		5000	0.003042	0.000417	3		DPP4	998.3	247.7	0.003715	0.000216		DPP4	9.983e-07	2.477e-07	0.003715	0.000216	3721.33
		2500	0.002381	6.04e-05	3		DPP8	294.3	61.77	0.0007842	5.286e-05		DPP8	2.943e-07	6.177e-08	0.0007842	5.286e-05	2664.63
		1250	0.002277	6.79e-05	3		DPP9	3002	872.7	0.0002477	3.535e-05		DPP9	3.002e-06	8.727e-07	0.0002477	3.535e-05	82.5117
	DPP8	2500	0.000665	4.16e-05	3
		625	0.000605	2.15e-05	3
		312.5	0.000423	1.47e-05	3
		156.25	0.000197	1.75e-05	3
	DPP9	5000	0.000156	7.05e-06	3
		2500	0.000113	8.44e-06	3
		1250	6.48e-05	1.62e-05	3
		312.5	3.83e-05	7.27e-06	3
12		c [nM]	kobs [s-1]	Std. error of kobs [s-1]	n			KI [nM]		kinact [s-1]				KI [M]		kinact [s-1]		kapp [M-1 s-1]
	DPP4	5000	0.004814	0.000229	3			best fit	Std Error	best fit	Std. error			best fit	Std Error	best fit	Std. error
		2500	0.003604	0.000141	3		DPP4	470.3	146.1	0.004715	0.0003516		DPP4	4.703e-07	1.461e-07	0.004715	0.0003516	10025.5
		1000	0.002722	6.57e-05	3		DPP8	237.2	37.98	0.0006858	2.507e-05		DPP8	2.372e-07	3.798e-08	0.0006858	2.507e-05	2891.23
		250	0.002141	4.91e-05	3		DPP9	217.1	58.02	0.0002141	2.591e-05		DPP9	2.171e-07	5.802e-08	0.0002141	2.591e-05	986.181
	DPP8	5000	0.000635	5.92e-05	3
		1000	0.000583	1.46e-05	3
		625	0.000512	2.04e-05	3
		312.5	0.000363	1.32e-05	3
	DPP9	500	0.000152	9.69e-06	3
		125	6.51e-05	1.28e-05	3
		62.5	5.14e-05	8.75e-06	3
		31.25	4.39e-05	6.89e-06	3
13		c [nM]	kobs [s-1]	Std. error of kobs [s-1]	n			KI [nM]		kinact [s-1]				KI [M]		kinact [s-1]		kapp [M-1 s-1]
	DPP4	10000	0.00312	0.00015	3			best fit	Std Error	best fit	Std. error			best fit	Std Error	best fit	Std. error
		5000	0.002395	5.01e-05	3		DPP4	912.4	240.3	0.003134	0.0001842		DPP4	9.124e-07	2.403e-07	0.003134	0.0001842	3434.9
		2500	0.002127	6.06e-05	3		DPP8	148	32.65	0.0003214	2.728e-05		DPP8	1.48e-07	3.265e-08	0.0003214	2.728e-05	2171.62
		1250	0.002006	6.75e-05	3		DPP9	460.3	71.01	0.0004225	1.71e-05		DPP9	4.603e-07	7.101e-08	0.0004225	1.71e-05	917.88
	DPP8	500	0.000261	1.17e-05	3
		250	0.000182	7.56e-06	3
		125	0.000139	1.06e-05	3
		62.5	0.000116	1.28e-05	3
	DPP9	5000	0.000404	2.3e-05	3
		2500	0.00034	2.18e-05	3
		625	0.000225	1.32e-05	3
		312.5	0.000193	1.46e-05	3
14		c [nM]	kobs [s-1]	Std. error of kobs [s-1]	n			KI [nM]		kinact [s-1]				KI [M]		kinact [s-1]		kapp [M-1 s-1]
	DPP4	100000	0.003973	0.000161	3			best fit	Std Error	best fit	Std. error			best fit	Std Error	best fit	Std. error
		50000	0.002962	7.43e-05	3		DPP4	12567	3037	0.004142	0.0002643		DPP4	1.2567e-05	3.037e-06	0.004142	0.0002643	329.593
		25000	0.002596	0.000213	3		DPP8	4760	733.8	0.0005163	3.38e-05		DPP8	4.76e-06	7.338e-07	0.0005163	3.38e-05	108.466
		12500	0.002316	4.4e-05	3		DPP9	7736	1189	0.0003595	1.122e-05		DPP9	7.736e-06	1.189e-06	0.0003595	1.122e-05	46.471
	DPP8	12500	0.000381	2.03e-05	3
		6250	0.000285	7.88e-06	3
		3125	0.000188	1.21e-05	3
		1562.5	0.000152	6.42e-06	3
	DPP9	100000	0.000342	1.05e-05	3
		50000	0.000303	2.27e-05	3
		25000	0.000269	1.58e-05	3
		12500	0.000228	1.21e-05	3
15		c [nM]	kobs [s-1]	Std. error of kobs [s-1]	n			KI [nM]		kinact [s-1]				KI [M]		kinact [s-1]		kapp [M-1 s-1]
	DPP4	100000	0.004102	0.000153	3			best fit	Std Error	best fit	Std. error			best fit	Std Error	best fit	Std. error
		50000	0.003186	7.55e-05	3		DPP4	10426	2085	0.004239	0.0002033		DPP4	1.0426e-05	2.085e-06	0.004239	0.0002033	406.58
		25000	0.002895	7.43e-05	3		DPP8	2703	651.4	0.0002587	2.11e-05		DPP8	2.703e-06	6.514e-07	0.0002587	2.11e-05	95.7085
		12500	0.002486	6.93e-05	3		DPP9	7954	626.7	0.002071	3.88e-05		DPP9	7.954e-06	6.267e-07	0.002071	3.88e-05	260.372
	DPP8	12500	0.000227	1.38e-05	3
		6250	0.000161	8.59e-06	3
		3125	0.00013	9.96e-06	3
		1562.5	0.000113	6.94e-06	3
	DPP9	100000	0.001937	7.78e-05	3
		50000	0.001757	6.51e-05	3
		12500	0.001287	7.99e-05	3
		3125	0.000571	2.57e-05	3

[truncated: 5 more sheets: Supplementary Figure 9, Supplementary Figure 10, Supplementary Figure 11a, Supplementary Figure 11b, Stats]
